# Supplementary material for: SREBP Coordinates Iron and Ergosterol Homeostasis to Mediate Triazole Drug and Hypoxia Responses in the Human Fungal Pathogen Aspergillus fumigatus
Source: PLoS Genet. 2011 Dec 1;7(12):e1002374. doi: 10.1371/journal.pgen.1002374 (PMC3228822; doi:10.1371/journal.pgen.1002374)
Supplement: Table S1 — Microarray results, Log2 ratios and fold changes for mRNAs downregulated in ΔsrbA at 1 hour post exposure to hypoxia. (XLS) [file pgen.1002374.s005.xls]

## Sheet: Sheet1
Gene	1 hours	Fold Changes	Annotation
AFUA_4G14250	-6.2727	-77.3164	Afu4g14250 (Alt. Locus), hypothetical protein
AFUA_1G03150	-5.82831	-56.8194	Afu1g03150 (Alt. Locus), c-14 sterol reductase
AFUA_2G00320	-5.54765	-46.7746	Afu2g00320 (Alt. Locus), sterol delta 5,6-desaturase, putative, similar to GB:AAN27998.1: sterol delta 5,6-desaturase ERG3 {Leptosphaeria maculans;}
AFUA_2G01260	-5.3884	-41.8861	Afu2g01260 (Alt. Locus), HLH transcription factor, putative, similar to Hms1p; YOR032C (GI:6324606) (Saccharomyces cerevisiae)
AFUA_8G02440	-4.60351	-24.3106	Afu8g02440 (Alt. Locus), C-4 methyl sterol oxidase, putative, similar to GB:AAS56153.1: YGR060W {Saccharomyces cerevisiae;}, (1.-.-.-)
AFUA_6G09740	-4.55924	-23.5758	Afu6g09740 (Alt. Locus), thioredoxin reductase GliT, similar to sirodesmin biosynthetic protein SirT (GI:46403065) (Leptosphaeria maculans), (1.-.-.-)
AFUA_2G09030	-3.9645	-15.6111	Afu2g09030 (Alt. Locus), secreted dipeptidyl peptidase DppV, identical to Dipeptidyl-peptidase V precursor (EC 3.4.14.-) (DPP V) (DppV). (Swiss-Prot:O13479) (Aspergillus fumigatus;) PMID: 9045640, (3.4.14.-) [Link to Allergen Table]
AFUA_5G09980	-3.94629	-15.4153	Afu5g09980 (Alt. Locus), acyl-CoA dehydrogenase, putative, similar to GB:CAA76079.1: SOS response Ada system protein (Geodia cydonium), (1.3.99.-)
AFUA_4G14240	-3.88609	-14.7853	Afu4g14240 (Alt. Locus), O-methyltransferase, putative
AFUA_7G00130	-3.70284	-13.0217
AFUA_3G00810	-3.69546	-12.9552	Afu3g00810 (Alt. Locus), cholestenol delta-isomerase, putative, (5.3.3.5)
AFUA_3G06540	-3.68588	-12.8695	Afu3g06540 (Alt. Locus), 3\'-phosphoadenosine-5\'-phosphosulfate reductase Met16, putative, similar to 3\'-phosphoadenylsulfate reductase, reduces 3\'-phosphoadenylyl sulfate to adenosine-3\',5\'-bisphosphate and free sulfite using reduced thioredoxin as cosubstrate, involved in sulfate assimilation and methionine metabolism; Met16p (GI:6325425) (Saccharomyces cerevisiae), (1.8.99.-)
AFUA_3G13110	-3.67917	-12.8098	Afu3g13110 (Alt. Locus), extracellular serine-threonine rich protein
AFUA_5G14660	-3.66184	-12.6568	Afu5g14660 (Alt. Locus), GABA permease, putative
AFUA_5G02840	-3.54979	-11.711	Afu5g02840 (Alt. Locus), MFS sugar transporter, putative, similar to ascus development protein asd-3 (GI:4959716) (Neurospora crassa) similar to glycerol proton symporter of the plasma membrane, subject to glucose-induced inactivation, strongly but transiently induced when cells are subjected to osmotic shock; Stl1p (GI:6320745) (Saccharomyces cerevisiae)
AFUA_3G01580	-3.4672	-11.0594	Afu3g01580 (Alt. Locus), GMC oxidoreductase, putative, similar to SP:P17444: Choline dehydrogenase (Escherichia coli)
AFUA_5G00840	-3.37782	-10.395	Afu5g00840 (Alt. Locus), integral membrane protein
AFUA_3G10750	-3.35499	-10.2318	Afu3g10750 (Alt. Locus), acetate kinase, putative, (2.7.2.1)
AFUA_8G07210	-3.3541	-10.2255	Afu8g07210 (Alt. Locus), hydroxymethylglutaryl-CoA synthase, putative, similar to Hydroxymethylglutaryl-CoA synthase (EC 2.3.3.10) (HMG-CoA synthase)(3-hydroxy-3-methylglutaryl coenzyme A synthase). (Swiss-Prot:P54839) (Saccharomyces cerevisiae) similar to Hydroxymethylglutaryl-CoA synthase (EC 2.3.3.10) (HMG-CoA synthase)(3-hydroxy-3-methylglutaryl coenzyme A synthase). (Swiss-Prot:P54874) (Schi…
AFUA_5G14510	-3.32675	-10.0335	Afu5g14510 (Alt. Locus), beta-lactamase, putative, similar to GB:BAC68971.1: putative beta-lactamase (Streptomyces avermitilis MA-4680)
AFUA_7G06650	-3.28253	-9.73062	Afu7g06650 (Alt. Locus), alpha/beta hydrolase, putative, (3.3.2.3)
AFUA_1G13940	-3.23104	-9.38946	Afu1g13940 (Alt. Locus), SUN domain protein (Adg3), putative, similar to SUN family protein (GI:44889985) (Aspergillus fumigatus) similar to Adg3 protein (GI:46395622) (Schizosaccharomyces pombe), (3.2.1.-)
AFUA_7G04290	-3.21954	-9.31492	Afu7g04290 (Alt. Locus), amino acid permease (Gap1), putative
AFUA_8G07090	-3.20903	-9.24728	Afu8g07090 (Alt. Locus), extracellular proline-serine rich protein
AFUA_4G10120	-3.18761	-9.11103	Afu4g10120 (Alt. Locus), C6 finger domain protein, putative
AFUA_3G00370	-3.17612	-9.03875	Afu3g00370 (Alt. Locus), phosphoketolase, putative, similar to SP:Q8YWW1: Probable phosphoketolase 1 (Nostoc sp. PCC), (4.1.2.-)
AFUA_3G12190	-3.1474	-8.86055	Afu3g12190 (Alt. Locus), RING finger domain protein, putative
AFUA_6G09730	-3.09294	-8.53232	Afu6g09730 (Alt. Locus), cytochrome P450 oxidoreductase GliF, identical to GliF (GI:56609350) (Aspergillus fumigatus)
AFUA_7G06780	-3.07028	-8.39934	Afu7g06780 (Alt. Locus), hypothetical protein
AFUA_6G05140	-2.98733	-7.93004	Afu6g05140 (Alt. Locus), sterol delta 5,6-desaturase ERG3, (1.3.3.-)
AFUA_4G11250	-2.98679	-7.92708	Afu4g11250 (Alt. Locus), carbonic anhydrase Nce103, putative, similar to carbonic anhydrase; poorly transcribed under aerobic conditions and at an undetectable level under anaerobic conditions; involved in non-classical protein export pathway; Nce103p (GI:6324292) (Saccharomyces cerevisiae), (4.2.1.1)
AFUA_2G17000	-2.98504	-7.91747	Afu2g17000 (Alt. Locus), PT repeat family protein, similar to PIR:T17451: fimbriae-associated protein Fap1 (Streptococcus parasanguinis)
AFUA_2G03830	-2.97054	-7.83832	Afu2g03830 (Alt. Locus), allergen Asp F4, identical to allergen Asp F4 (GI:18202095) (Aspergillus fumigatus) PMID: 8645976 PMID: 14763934 [Link to Allergen Table]
AFUA_6G10650	-2.95144	-7.73519	Afu6g10650 (Alt. Locus), ATP citrate lyase, subunit 1, putative, similar to ATP-citrate synthase (Swiss-Prot:P53396) (Homo sapiens), (2.3.3.8)
AFUA_1G05745	-2.9438	-7.69437	Afu1g05745 (Alt. Locus), hypothetical protein
AFUA_6G00430	-2.9404	-7.67623	Afu6g00430 (Alt. Locus), IgE-binding protein, identical ot IgE-binding protein (GI:3219530) (Aspergillus fumigatus)
AFUA_1G13610	-2.93486	-7.64683	Afu1g13610 (Alt. Locus), SH3 domain protein
AFUA_3G08110	-2.91559	-7.54535	Afu3g08110 (Alt. Locus), cell wall protein, putative
AFUA_4G00660	-2.87829	-7.3528	Afu4g00660 (Alt. Locus), sensor histidine kinase/response regulator, putative
AFUA_5G09970	-2.85847	-7.25248	Afu5g09970 (Alt. Locus), 67 kDa myosin-cross-reactive antigen family protein
AFUA_1G15490	-2.8501	-7.21051	Afu1g15490 (Alt. Locus), MFS multidrug transporter, putative
AFUA_3G10760	-2.84917	-7.20586	Afu3g10760 (Alt. Locus), phosphoketolase, putative, similar to SP:O74770: Probable phosphoketolase (Schizosaccharomyces pombe)
AFUA_2G05400	-2.83937	-7.15709	Afu2g05400 (Alt. Locus), sugar hydrolase, putative, similar to GB:CAD55453.1: putative sugar hydrolase {Streptomyces coelicolor A3(2);}
AFUA_3G07870	-2.83815	-7.15104	Afu3g07870 (Alt. Locus), extracellular serine-rich protein, putative
AFUA_5G14810	-2.81831	-7.05336	Afu5g14810 (Alt. Locus), pyruvate decarboxylase, putative, (4.1.1.1)
AFUA_3G07140	-2.81674	-7.04571	Afu3g07140 (Alt. Locus), extracellular developmental signal biosynthesis protein FluG
AFUA_3G03570	-2.81505	-7.03744	Afu3g03570 (Alt. Locus), 67 kDa myosin-cross-reactive antigen family protein
AFUA_4G03460	-2.80932	-7.00956	Afu4g03460 (Alt. Locus), HLH DNA binding domain protein, putative
AFUA_4G14620	-2.76724	-6.80803	Afu4g14620 (Alt. Locus), RING finger protein
AFUA_2G07680	-2.7534	-6.74306	Afu2g07680 (Alt. Locus), L-ornithine N5-oxygenase SidA, identical to L-ornithine N5 monooxygenase SidA (GI:50845194) (Aspergillus fumigatus) PMID: 15504822 similar to ornithine monooxygenase SidA (GI:32709393) (Emericella nidulans) PMID: 12828635 similar to ornithine-N5-oxygenase DffA (GI:22779238) (Aspergillus oryzae) PMID: 16233371, (1.13.12.-)
AFUA_4G03960	-2.74895	-6.72226	Afu4g03960 (Alt. Locus), C6 transcription factor Ctf1A, putative, similar to SP:P52958: Cutinase transcription factor 1 alpha (Nectria haematococca mpVI)
AFUA_6G03770	-2.73569	-6.66078	Afu6g03770 (Alt. Locus), oxidoreductase (Msc7), putative, similar to aldehyde-dehydrogenase like protein; Msc7p; Yhr039cp (GI:6321828) (Saccharomyces cerevisiae), (1.2.1.-)
AFUA_6G10080	-2.72723	-6.62184	Afu6g10080 (Alt. Locus), conserved hypothetical protein
AFUA_1G00510	-2.72541	-6.61347	Afu1g00510 (Alt. Locus), D-lactate dehydrogenase (cytochrome), putative, similar to SP:P32891: D-lactate dehydrogenase (cytochrome), mitochondrial (Saccharomyces cerevisiae), (1.1.2.4)
AFUA_1G00500	-2.72539	-6.61338	Afu1g00500 (Alt. Locus), FMN dependent dehydrogenase, putative, similar to GB:CAC19728.1: FMN dependent dehydrogenase; cytochrome b2 (l-lactate dehydrogenase); similar to S. cerevisiae CYB2; SPAPB1A11.03 lacks S. cerevisiae CYB2 the N-terminal heme binding domain {Schizosaccharomyces pombe) similar to lactate 2-monooxygenase (Lactate oxidase) (Swiss-Prot:P21795) (Mycobacterium smegmatis) PubMed=2…
AFUA_6G13490	-2.69446	-6.4731	Afu6g13490 (Alt. Locus), glutamate decarboxylase, (4.1.1.15)
AFUA_6G10120	-2.68258	-6.42002	Afu6g10120 (Alt. Locus), zinc-binding oxidoreductase ToxD, putative, similar to ToxD (GI:1027511) (Cochliobolus carbonum) similar to enoyl reductase LovC involved in lovastatin biosynthesis(GI:4959947) (Aspergillus terreus)
AFUA_4G12710	-2.67573	-6.38961	Afu4g12710 (Alt. Locus), conserved hypothetical protein
AFUA_4G03940	-2.67067	-6.36725	Afu4g03940 (Alt. Locus), ferric-chelate reductase, putative, similar to Ferric reductase transmembrane component 2 precursor (EC 1.16.1.7)(Ferric-chelate reductase 2). (Swiss-Prot:P36033) (Saccharomyces cerevisiae;), (1.16.1.7)
AFUA_4G00610	-2.66568	-6.34527	Afu4g00610 (Alt. Locus), aryl-alcohol dehydrogenase, putative, similar to aryl-alcohol oxidase precursor (GI:3851524) (Pleurotus eryngii), (1.1.-.-) [Link to Allergen Table]
AFUA_8G06020	-2.65992	-6.32	Afu8g06020 (Alt. Locus), glutamate decarboxylase, (4.1.1.15)
AFUA_7G03740	-2.65938	-6.31763	Afu7g03740 (Alt. Locus)14-alpha sterol demethylase (Gene Name), , 14-alpha sterol demethylase Cyp51B, identical to 14-alpha sterol demethylase Cyp51B (GI:14861415) (Aspergillus fumigatus), (1.14.13.-)
AFUA_1G17350	-2.62554	-6.17117	Afu1g17350 (Alt. Locus), CP2 transcription factor, putative, similar to GB:AAM22619.1: BOM (Mus musculus)
AFUA_6G04920	-2.6214	-6.15349	Afu6g04920 (Alt. Locus), NAD-dependent formate dehydrogenase AciA/Fdh, similar to aciA gene (GI:5545) (Emericella nidulans) PMID: 1465107 similar to formate dehydrogenase (NAD-dependent formate dehydrogenase) (FDH) (GI:729469) (Neurospora crassa) PMID: 8509325, (1.2.1.2)
AFUA_6G08730	-2.61692	-6.13438	Afu6g08730 (Alt. Locus), 6-phosphogluconate dehydrogenase, decarboxylating, 6-phosphogluconate dehydrogenase 6-PGDH2 (GI:21954536) (Aspergillus oryzae), (1.1.1.44)
AFUA_5G03790	-2.54757	-5.84649	Afu5g03790 (Alt. Locus), ferrooxidoreductase Fet3, putative, similar to ferro-O2-oxidoreductase required for high-affinity iron uptake and involved in mediating resistance to copper ion toxicity, belongs to class of integral membrane multicopper oxidases; Fet3p (GI:6323703) (Saccharomyces cerevisiae), (1.10.3.2)
AFUA_1G12840	-2.54627	-5.84123	Afu1g12840 (Alt. Locus), nitrite reductase NiiA, identical to nitrite reductase NiiA (GI:19577345) (Aspergillus fumigatus) PMID: 9508795, (1.7.1.4)
AFUA_8G04870	-2.53219	-5.7845	Afu8g04870 (Alt. Locus), NAD binding Rossmann fold oxidoreductase, putative, (1.-.-.-)
AFUA_3G01900	-2.51188	-5.70361	Afu3g01900 (Alt. Locus), conserved hypothetical protein
AFUA_5G14680	-2.50395	-5.67236	Afu5g14680 (Alt. Locus), conserved hypothetical protein
AFUA_1G12210	-2.49461	-5.63575	Afu1g12210 (Alt. Locus), NADH oxidase, (1.-.-.-)
AFUA_4G09210	-2.47242	-5.54975	Afu4g09210 (Alt. Locus), phosphate transporter
AFUA_4G09060	-2.45596	-5.48678	Afu4g09060 (Alt. Locus), phosphatidate cytidylyltransferase, putative, (2.7.7.41)
AFUA_5G14670	-2.45074	-5.46696	Afu5g14670 (Alt. Locus), conserved hypothetical protein
AFUA_1G12530	-2.44911	-5.46078	Afu1g12530 (Alt. Locus), oleate delta-12 desaturase
AFUA_4G12590	-2.44522	-5.44607	Afu4g12590 (Alt. Locus), conserved hypothetical protein
AFUA_3G15050	-2.44482	-5.44456	Afu3g15050 (Alt. Locus), flavin-binding monooxygenase, putative
AFUA_4G01290	-2.44112	-5.43064	Afu4g01290 (Alt. Locus)csn (Gene Name), , endo-chitosanase, pseudogene, identical to endo-chitosanase precursor (GI:28435530) (Aspergillus fumigatus) PMID: 11115392, (3.2.1.132)
AFUA_2G17500	-2.43296	-5.4	Afu2g17500 (Alt. Locus), cyanide hydratase/nitrilase, putative, similar to GB:AAP88966.1: cyanide hydratase {Alternaria brassicicola;} similar to Cyanide hydratase (Formamide hydrolyase). (Swiss-Prot:P32964) (Gloeocercospora sorghi;) similar to Cyanide hydratase (Formamide hydrolyase). (Swiss-Prot:P32963) (Fusarium lateritium;), (4.2.1.66)
AFUA_1G17550	-2.43074	-5.3917	Afu1g17550 (Alt. Locus), HET domain protein
AFUA_5G11190	-2.40985	-5.31418	Afu5g11190 (Alt. Locus), conserved hypothetical protein
AFUA_2G12550	-2.38981	-5.24087	Afu2g12550 (Alt. Locus), MFS multidrug transporter, putative
AFUA_1G14340	-2.38402	-5.21991	Afu1g14340 (Alt. Locus), metalloreductase, putative, (1.16.1.-) Similar to Fre1
AFUA_4G09040	-2.36855	-5.16422	Afu4g09040 (Alt. Locus), high affinity methionine permease
AFUA_2G10960	-2.34891	-5.0944	Afu2g10960 (Alt. Locus), alcohol dehydrogenase, putative, (1.1.1.1)
AFUA_6G10660	-2.3469	-5.08731	Afu6g10660 (Alt. Locus), ATP citrate lyase subunit (Acl), putatibe, (6.2.1.5)
AFUA_3G12520	-2.34506	-5.08081	Afu3g12520 (Alt. Locus), conserved hypothetical protein
AFUA_8G06750	-2.34471	-5.07959	Afu8g06750 (Alt. Locus), UDP-glucose,sterol transferase, putative
AFUA_5G02790	-2.33463	-5.04422	Afu5g02790 (Alt. Locus), amino acid permease, putative
AFUA_3G13320	-2.33226	-5.03592	Afu3g13320 (Alt. Locus), 40S ribosomal protein S0, similar to SP:Q01291: 40S ribosomal protein S0; Ribosome-associated protein 1 (Neurospora crassa)
AFUA_4G08240	-2.3203	-4.99436	Afu4g08240 (Alt. Locus), zinc-containing alcohol dehydrogenase, putative, similar to GB:AAS69569.1: alcohol dehydrogenase (Leptospira interrogans), (1.1.1.1)
AFUA_7G05580	-2.31619	-4.98016	Afu7g05580 (Alt. Locus), phospholipase PldA, putative, similar to GB:BAC67175.1: phospholipase D (Emericella nidulans)
AFUA_7G06060	-2.27181	-4.82929	Afu7g06060 (Alt. Locus), siderochrome-iron transporter Sit1, putative, similar to ferrioxamine B transporter Sit1p (GI:6320770) (Saccharomyces cerevisiae) PMID: 12196168, 9884238
AFUA_3G01590	-2.27101	-4.82662
AFUA_5G10780	-2.26829	-4.81752	Afu5g10780 (Alt. Locus), UDP-glucose 4-epimerase, (5.1.3.2)
AFUA_8G05710	-2.26814	-4.81702	Afu8g05710 (Alt. Locus), MFS sugar transporter Stl1, putative, similar to glycerol proton symporter of the plasma membrane, subject to glucose-induced inactivation, strongly but transiently induced when cells are subjected to osmotic shock; Stl1p (GI:6320745) (Saccharomyces cerevisiae) PubMed=8076821
AFUA_6G13390	-2.25938	-4.78786	Afu6g13390 (Alt. Locus), FAD dependent oxidoreductase, putative
AFUA_4G07280	-2.2513	-4.76113	Afu4g07280 (Alt. Locus), cAMP-mediated signaling protein Sok1, putative, similar to SP:P40317: SOK1 protein (Saccharomyces cerevisiae) PMID: 8065298
AFUA_3G12300	-2.23274	-4.70027	Afu3g12300 (Alt. Locus), 60S ribosomal protein L22, putative
AFUA_6G09100	-2.23039	-4.69261	Afu6g09100 (Alt. Locus), conserved hypothetical protein
AFUA_1G05990	-2.23003	-4.69143	Afu1g05990 (Alt. Locus), ribosomal protein L16a
AFUA_5G06500	-2.22919	-4.68869	Afu5g06500 (Alt. Locus), acyl-CoA dehydrogenase family protein, (1.3.99.-)
AFUA_7G04740	-2.19786	-4.58798	Afu7g04740 (Alt. Locus), conserved hypothetical protein
AFUA_1G10770	-2.19104	-4.56634	Afu1g10770 (Alt. Locus), neutral amino acid permease, putative
AFUA_2G09650	-2.16378	-4.48088	Afu2g09650 (Alt. Locus), aspartate transaminase, putative, (2.6.1.1)
AFUA_2G03610	-2.15756	-4.4616	Afu2g03610 (Alt. Locus), IMP dehydrogenase, putative, similar to inosine-5\'-monophosphate dehydrogenase (SP:O14344) (Schizosaccharomyces pombe), (1.1.1.205)
AFUA_2G11940	-2.15673	-4.45903	Afu2g11940 (Alt. Locus), adenylosuccinate lyase Ade13, putative, similar to adenylsuccinate lyase Ade13p (GI:6323391) (Saccharomyces cerevisiae), (4.3.2.2)
AFUA_4G08190	-2.15656	-4.45849
AFUA_6G03690	-2.1509	-4.44105	Afu6g03690 (Alt. Locus), sodium P-type ATPase, putative, Similar to PIR:T31112: ATPase 2 , P-type - yeast (Schwanniomyces occidentalis). PMID: 9430707, (3.6.3.7)
AFUA_6G09990	-2.14091	-4.4104	Afu6g09990 (Alt. Locus), importin beta-4 subunit, putative, similar to importin beta-4 subunit (SP:P40069) (Saccharomyces cerevisiae)
AFUA_5G12770	-2.13322	-4.38697	Afu5g12770 (Alt. Locus), metallo-beta-lactamase family protein, similar to GB:AAP09877.1: hydrolase (Bacillus cereus)
AFUA_6G01950	-2.12852	-4.3727	Afu6g01950 (Alt. Locus), conserved hypothetical protein
AFUA_3G00500	-2.11733	-4.33891	Afu3g00500 (Alt. Locus), integral membrane protein
AFUA_1G09800	-2.09726	-4.27896	Afu1g09800 (Alt. Locus), GTP-binding protein YchF
AFUA_3G02830	-2.09692	-4.27795	Afu3g02830 (Alt. Locus), ankyrin repeat protein, similar to Ankyrin 1; Erythrocyte ankyrin (Swiss-Prot:Q02357) (Mus musculus) similar to Ankyrin repeat domain protein 28 (Swiss-Prot:O15084) (Homo sapiens)
AFUA_4G06940	-2.082	-4.23395	Afu4g06940 (Alt. Locus), sphingolipid desaturase, putative
AFUA_5G02130	-2.07703	-4.21936	Afu5g02130 (Alt. Locus), alpha-galactosidase, (3.2.1.22)
AFUA_3G12760	-2.06621	-4.18786	Afu3g12760 (Alt. Locus), conserved hypothetical protein
AFUA_3G13940	-2.06165	-4.17463	Afu3g13940 (Alt. Locus), DUF1212 domain membrane protein Prm10, putative, contains a DUF1212 domain similar to Pheromone-regulated protein, predicted to have 5 transmembrane segments; Prm10p (GI:6322353) (Saccharomyces cerevisiae)
AFUA_3G00800	-2.05813	-4.16447	Afu3g00800 (Alt. Locus), oxidoreductase, 2OG-Fe(II) oxygenase family, putative
AFUA_3G07000	-2.05604	-4.15843	Afu3g07000 (Alt. Locus), conserved hypothetical protein
AFUA_6G03460	-2.05344	-4.15094	Afu6g03460 (Alt. Locus), conserved hypothetical protein
AFUA_5G14340	-2.05069	-4.14303	Afu5g14340 (Alt. Locus), oxidoreductase, short-chain dehydrogenase/reductase family, putative, (1.1.-.-)
AFUA_4G10220	-2.04525	-4.12745	Afu4g10220 (Alt. Locus), homeobox transcription factor (RfeB), putative
AFUA_8G01910	-2.04483	-4.12624	Afu8g01910 (Alt. Locus), histidine acid phosphatase, putative, similar to one of three repressible acid phosphatases, a glycoprotein that is transported to the cell surface by the secretory pathway; induced by phosphate starvation and coordinately regulated by PHO4 and PHO2; Pho11p (GI:6319351)(Saccharomyces cerevisiae), (3.1.3.2)
AFUA_5G10540	-2.04372	-4.12308	Afu5g10540 (Alt. Locus), glycogen branching enzyme GbeA, putative, similar to glycogen branching enzyme GbeA (GI:16041069) (Aspergillus oryzae)
AFUA_7G01490	-2.0435	-4.12243	Afu7g01490 (Alt. Locus), MFS peptide transporter Ptr2, putative, similar to peptide transporter Ptr2 (SP:Q9P380) (Schizosaccharomyces pombe)
AFUA_4G07360	-2.03695	-4.10378	Afu4g07360 (Alt. Locus), cobalamin-independent methionine synthase MetH/D, similar to cobalamin-independent methionine synthase metH/D (GI:8927554) (Aspergillus nidulans) similar to cobalamin-independent methionine synthase, involved in amino acid biosynthesis; requires a minimum of two glutamates on the methyltetrahydrofolate substrate, similar to bacterial metE homologs; Met6p (GI:6320936) (Sac…
AFUA_2G10610	-2.02713	-4.07592	Afu2g10610 (Alt. Locus), COPI vesicle coat beta\' subunit, putative
AFUA_3G02270	-2.02497	-4.06983	Afu3g02270 (Alt. Locus), mycelial catalase Cat1, identical to catalase (GI:2431866) (Aspergillus fumigatus) PMID: 9353056 PMID: 12761140, (1.11.1.6)
AFUA_3G13810	-2.01974	-4.05512	Afu3g13810 (Alt. Locus), integral membrane protein, putative
AFUA_2G13850	-2.01654	-4.04612	Afu2g13850 (Alt. Locus), protein phosphatase regulatory subunit Gac1, putative, Regulatory subunit for Glc7p type-1 protein phosphatase (PP1), tethers Glc7p to Gsy2p glycogen synthase, binds Hsf1p heat shock transcription factor, required for induction of some HSF-regulated genes under heat shock; Gac1p (GI:6324752) (Saccharomyces cerevisiae)
AFUA_3G14920	-2.01215	-4.03383	Afu3g14920 (Alt. Locus), TAM domain methyltransferase, putative, similar to methyltransferase LaeA (GI:37622142) (Emericella nidulans) similar to methyltransferase LaeA (GI:37703327) (Aspergillus fumigatus) PUBMED 15075281
AFUA_1G03210	-2.00906	-4.02521	Afu1g03210 (Alt. Locus), MYB family conidiophore development protein FlbD, putative, similar to FlbD (GI:642577) (Emericella nidulans) PMID: 7883170
AFUA_2G10230	-2.00857	-4.02383	Afu2g10230 (Alt. Locus), inositol oxygenase, putative, similar to inositol oxygenase (GI:34481596) (Sporopachydermia lactativora) PMID: 14663824, (1.13.99.1)
AFUA_5G11010	-2.00211	-4.00584	Afu5g11010 (Alt. Locus), nucleoside diphosphatase (Ynd1), putative, (3.6.1.5)
AFUA_5G06680	-2.00056	-4.00154	Afu5g06680 (Alt. Locus), 4-aminobutyrate transaminase GatA, similar to gamma-amino-n-butyrate transaminase (GI:2346) (Emericella nidulans) PMID: 2505051 similar to gamma-aminobutyric acid transaminase (GI:10443979) (Cladosporium fulvum) similar to gamma-aminobutyrate (GABA) transaminase (4-aminobutyrate aminotransferase) involved in the 4-aminobutyrate and glutamate degradation pathways; required…
AFUA_2G17660	-1.99912	-3.99756	Afu2g17660 (Alt. Locus), C4-dicarboxylate transporter/malic acid transport protein, putative
AFUA_7G02420	-1.99551	-3.98757	Afu7g02420 (Alt. Locus), malate dehydrogenase, putative, (1.1.1.38)
AFUA_3G14880	-1.98643	-3.96254	Afu3g14880 (Alt. Locus), oxidoreductase, 2OG-Fe(II) oxygenase family, putative
AFUA_8G07190	-1.97602	-3.93406	Afu8g07190 (Alt. Locus), conserved hypothetical protein
AFUA_3G11060	-1.97541	-3.93239	Afu3g11060 (Alt. Locus), THUMP domain protein
AFUA_5G07810	-1.96479	-3.90356	Afu5g07810 (Alt. Locus), DUF914 domain membrane protein, contains a DUF914 domain
AFUA_7G05070	-1.95873	-3.88721	Afu7g05070 (Alt. Locus), FAD dependent oxidoreductase, putative, (1.3.99.1), succinate dehydrogenase putative
AFUA_5G06390	-1.94877	-3.86045	Afu5g06390 (Alt. Locus), adenosine kinase, putative, similarto adenosine kinase, required for the utilization of S-adenosylmethionine (AdoMet); may be involved in recycling adenosine produced through the methyl cycle; Ado1p (GI:6322565) (Saccharomyces cerevisiae) PMID: 11223943, (2.7.1.20)
AFUA_6G03060	-1.94823	-3.85902	Afu6g03060 (Alt. Locus), MFS monosaccharide transporter, putative
AFUA_3G03720	-1.93927	-3.83511	Afu3g03720 (Alt. Locus), conserved hypothetical protein
AFUA_1G03690	-1.92721	-3.8032	Afu1g03690 (Alt. Locus), 4-carboxymuconolactone decarboxylase family protein
AFUA_2G11790	-1.91731	-3.77719	Afu2g11790 (Alt. Locus), conserved hypothetical protein
AFUA_6G13190	-1.91457	-3.77002	Afu6g13190 (Alt. Locus), H+/nucleoside cotransporter
AFUA_6G03400	-1.9083	-3.75366	Afu6g03400 (Alt. Locus), conserved hypothetical protein
AFUA_2G08800	-1.908	-3.75289	Afu2g08800 (Alt. Locus), amino acid permease (Dip5), putative
AFUA_8G05140	-1.8983	-3.72773	Afu8g05140 (Alt. Locus), oxidoreductin
AFUA_4G06570	-1.89709	-3.72461	Afu4g06570 (Alt. Locus), Ras guanine-nucleotide exchange protein, putative, similar to Cell division control protein 25. (Swiss-Prot:P04821) (Saccharomyces cerevisiae;)
AFUA_3G00290	-1.894	-3.71665	Afu3g00290 (Alt. Locus), 3-hydroxyacyl-CoA dehydrogenase, putative
AFUA_4G03760	-1.89129	-3.70966	Afu4g03760 (Alt. Locus), glycine dehydrogenase, (1.4.4.2)
AFUA_4G09810	-1.88622	-3.69665	Afu4g09810 (Alt. Locus), hypothetical protein
AFUA_6G07100	-1.88373	-3.69029	Afu6g07100 (Alt. Locus), diphthamide biosynthesis protein Dph2, putative, similar to Protein required, along with Dph1p, Kti11p, Jjj3p, and Dph5p, for synthesis of diphthamide, which is a modified histidine residue of translation elongation factor 2 (Eft1p or Eft2p); may act in a complex with Dph1p and Kti11p; Dph2p (GI:6322657) (Saccharomyces cerevisiae)
AFUA_1G16850	-1.87796	-3.67556	Afu1g16850 (Alt. Locus), sphinganine hydroxylase Sur2, putative, similar to sphinganine C4-hydroxylase, catalyses the conversion of sphinganine to phytosphingosine in sphingolipid biosyntheis; Sur2p (GI:6320503) (Saccharomyces cerevisiae)
AFUA_8G04730	-1.86536	-3.64359	Afu8g04730 (Alt. Locus), oligopeptidase family protein
AFUA_5G08770	-1.8628	-3.63713
AFUA_1G04670	-1.85278	-3.61194	Afu1g04670 (Alt. Locus), PSP1 domain protein
AFUA_7G08590	-1.84887	-3.60219	Afu7g08590 (Alt. Locus), hypothetical protein
AFUA_8G02200	-1.84854	-3.60137	Afu8g02200 (Alt. Locus), proline permease, putative, SP:P18696: Proline-specific permease (Proline transport protein). {Emericella nidulans;} ^|^GB|CAA56191.1|1030723|ANPRNB1 proline permease {Emericella nidulans}
AFUA_1G16450	-1.83236	-3.5612	Afu1g16450 (Alt. Locus), conserved hypothetical protein
AFUA_4G07660	-1.83038	-3.55631	Afu4g07660 (Alt. Locus), ATP dependent RNA helicase (Dbp1), putative, (3.6.1.-)
AFUA_1G06350	-1.82564	-3.54464	Afu1g06350 (Alt. Locus), pathogenesis associated protein Cap20, putative, similar to CAP20 (GI:603050) (Glomerella cingulata) PMID: 7756829, 15720081 similar to GB:AAK69534.1: CAP20-like protein (Blumeria graminis) PMID: 15720081
AFUA_1G02550	-1.82291	-3.53793	Afu1g02550 (Alt. Locus), tubulin alpha-1 subunit, similar to SP:P24633: Tubulin alpha-1 chain. {Emericella nidulans;} ^|^PIR|S13336|S13336 tubulin alpha-1 chain - Emericella nidulans {Emericella nidulans;}
AFUA_3G12490	-1.81193	-3.51111	Afu3g12490 (Alt. Locus), protein arginine methyltransferase RmtB, similar to protein methyltransferase RmtB (GI:38892913) (Emericella nidulans)
AFUA_8G05850	-1.80338	-3.49036	Afu8g05850 (Alt. Locus), FAD dependent oxidoreductase superfamily
AFUA_4G10550	-1.79801	-3.47739	Afu4g10550 (Alt. Locus), small nucleolar ribonucleoprotein complex component (Utp5), putative, similar to nucleolar protein, component of the small subunit (SSU) processome containing the U3 snoRNA that is involved in processing of pre-18S rRNA; Utp5p (GI:6320606) (Saccharomyces cerevisiae)
AFUA_6G12000	-1.79597	-3.47249	Afu6g12000 (Alt. Locus), hypothetical protein
AFUA_1G05720	-1.79071	-3.45985	Afu1g05720 (Alt. Locus), c-14 sterol reductase
AFUA_2G09070	-1.78324	-3.44199	Afu2g09070 (Alt. Locus), DUF221 domain protein, putative
AFUA_2G00860	-1.77985	-3.4339	Afu2g00860 (Alt. Locus), hypothetical protein
AFUA_6G11430	-1.77492	-3.4222	Afu6g11430 (Alt. Locus), aldehyde dehydrogenase AldA, putative, similar to aldehyde dehydrogenase ALDH (GI:13309884) (Emericella nidulans) similar to mitochondrial aldehyde dehydrogenase, involved in regulation or biosynthesis of electron transport chain components and acetate formation; activated by K+; utilizes NADP+ as the preferred coenzyme; constitutively expressed; Ald5p (GI:6320917) (Sacch…
AFUA_3G07710	-1.77466	-3.42158	Afu3g07710 (Alt. Locus), nucleolin protein Nsr1, putative, similar to NSR1 nucleolin (GI:253181) (Saccharomyces cerevisiae) PMID: 11514626 1644811
AFUA_3G11550	-1.77148	-3.41405	Afu3g11550 (Alt. Locus), LEA domain protein, contains a LEA domain
AFUA_4G03730	-1.76457	-3.39773	Afu4g03730 (Alt. Locus), dienelactone hydrolase
AFUA_5G11040	-1.76029	-3.38766	Afu5g11040 (Alt. Locus), pantoate--beta-alanine ligase, (6.3.2.1)
AFUA_5G06240	-1.75925	-3.38523	Afu5g06240 (Alt. Locus), alcohol dehydrogenase, putative, (1.1.1.1) [Link to Allergen Table]
AFUA_5G10910	-1.7554	-3.3762	Afu5g10910 (Alt. Locus), conserved hypothetical protein
AFUA_2G10290	-1.75414	-3.37324	Afu2g10290 (Alt. Locus), conserved hypothetical protein
AFUA_1G11740	-1.75404	-3.37303	Afu1g11740 (Alt. Locus), conserved hypothetical protein
AFUA_1G17400	-1.75136	-3.36675	Afu1g17400 (Alt. Locus), peptidase S41 family protein
AFUA_1G10760	-1.74242	-3.34595	Afu1g10760 (Alt. Locus), CCAAT-box-binding transcription factor
AFUA_5G07780	-1.74189	-3.34473	Afu5g07780 (Alt. Locus)erg1 (Gene Name), , squalene monooxygenase Erg1, identical to squalene epoxidase-like protein Erg1 (GI:47834168) (Aspergillus fumigatus)
AFUA_3G11800	-1.73757	-3.33473	Afu3g11800 (Alt. Locus), conserved hypothetical protein
AFUA_6G00620	-1.73643	-3.33209	Afu6g00620 (Alt. Locus), GPI anchored hypothetical protein
AFUA_4G04820	-1.73525	-3.32937	Afu4g04820 (Alt. Locus), C-4 methyl sterol oxidase Erg25, putative, similar to C-4 methyl sterol oxidase, catalyzes the first of three steps required to remove two C-4 methyl groups from an intermediate in ergosterol biosynthesis; mutants accumulate the sterol intermediate 4,4-dimethylzymosterol; Erg25p (GI:6321497) (Saccharomyces cerevisiae), (1.-.-.-)
AFUA_5G09860	-1.73514	-3.32912	Afu5g09860 (Alt. Locus), esterase, putative, (3.1.1.1)
AFUA_6G11310	-1.73399	-3.32646	Afu6g11310 (Alt. Locus), bifunctional pyrimidine biosynthesis protein (PyrABCN), putative, similar to PyrABCN (GI:1172782) (Emericella nidulans) similar to first and second steps of pyrimidine biosynthesis protein; Ura2p (GI:6322331) (Saccharomyces cerevisiae), (6.3.5.5)
AFUA_6G02010	-1.73112	-3.31986	Afu6g02010 (Alt. Locus), conserved hypothetical protein
AFUA_5G04250	-1.72728	-3.31103	Afu5g04250 (Alt. Locus), homocysteine synthase CysD, similar to O-Acetyl-L-homoserine sulfhydrylase cysD (GI:633761) (Emericella nidulans) PMID: 9506902, (2.5.1.49)
AFUA_5G11630	-1.72658	-3.30941	Afu5g11630 (Alt. Locus), conserved hypothetical protein
AFUA_5G09910	-1.72622	-3.30859	Afu5g09910 (Alt. Locus), nitroreductase family protein, putative, similar to putative protein of unknown function; green fluorescent protein (GFP)-fusion protein localizes to the cytoplasm and nucleus; Ycl026c-bp (GI:10383764) (Saccharomyces cerevisiae) similar to protein of unknown function, involved in the integration of lipid signaling pathways with cellular homeostasis; Frm2p (GI:10383765) (S…
AFUA_3G11010	-1.72269	-3.30051	Afu3g11010 (Alt. Locus), eukaryotic translation initiation factor eIF-2C4, putative, similar to SP:Q9HCK5: Eukaryotic translation initiation factor 2C 4 (eIF2C 4) (Argonaute 4) (Homo sapiens)
AFUA_7G05960	-1.72237	-3.29979
AFUA_4G07150	-1.72003	-3.29442	Afu4g07150 (Alt. Locus), cytochrome c subunit, putative
AFUA_3G11070	-1.71919	-3.29251	Afu3g11070 (Alt. Locus), pyruvate decarboxylase PdcA, putative, similar to pyruvate decarboxylase PdcA (GI:4323053) (Aspergillus oryzae), (4.1.1.1)
AFUA_4G08170	-1.71803	-3.28987	Afu4g08170 (Alt. Locus), succinate-semialdehyde dehydrogenase Uga2, putative, similar to succinate semialdehyde dehydrogenase involved in the utilization of gamma-aminobutyrate (GABA) as a nitrogen source; part of the 4-aminobutyrate and glutamate degradation pathways; localized to the cytoplasm; Uga2p (GI:6319478) (Saccharomyces cerevisiae), (1.2.1.24)
AFUA_7G06770	-1.71657	-3.28655	Afu7g06770 (Alt. Locus), conserved hypothetical protein
AFUA_8G02720	-1.71639	-3.28613	Afu8g02720 (Alt. Locus), protein phosphatase type 1 complex subunit Hex2/Reg1, putative, similar to regulatory subunit of type 1 protein phosphatase Glc7p, involved in negative regulation of glucose-repressible genes; Reg1p; Hex2 (GI:6320231) (Saccharomyces cerevisiae)
AFUA_5G09640	-1.70903	-3.26942	Afu5g09640 (Alt. Locus), conserved fungal protein
AFUA_2G09220	-1.705	-3.2603	Afu2g09220 (Alt. Locus), conserved hypothetical protein
AFUA_5G11130	-1.70206	-3.25366	Afu5g11130 (Alt. Locus), PAXNEB protein superfamily
AFUA_2G14060	-1.70069	-3.25056	Afu2g14060 (Alt. Locus), NADH-cytochrome b5 reductase, (1.7.1.1)
AFUA_3G12100	-1.69658	-3.24131
AFUA_6G14090	-1.69323	-3.2338	Afu6g14090 (Alt. Locus), CFEM domain protein
AFUA_6G08440	-1.69135	-3.22958	Afu6g08440 (Alt. Locus), protoporphyrinogen oxidase, putative, (1.3.3.4)
AFUA_2G00330	-1.69065	-3.22802	Afu2g00330 (Alt. Locus), beta-alanine synthase, putative, similar to beta-alanine synthase (GI:14334059) (Saccharomyces kluyveri), (3.5.1.-)
AFUA_4G10330	-1.69064	-3.22799	Afu4g10330 (Alt. Locus), CaaX farnesyltransferase beta subunit Ram1, similar to TPA: CaaX farnesyltransferase beta subunit; ram1 (GI:34482034) (Emericella nidulans), (2.5.1.58)
AFUA_5G05710	-1.69016	-3.22693	Afu5g05710 (Alt. Locus), pseudouridylate synthase family protein, (4.2.1.70)
AFUA_3G14370	-1.68941	-3.22525	Afu3g14370 (Alt. Locus), DNA-directed RNA polymerase III largest subunit, putative, similar to DNA-directed RNA polymerase III largest subunit; RPC155/(RPC1) (GI:3122765) (Homo sapiens), (2.7.7.6)
AFUA_4G13770	-1.68925	-3.2249	Afu4g13770 (Alt. Locus), glycosyl hydrolase, putative, similar to GB:BAC15162.1: beta-N-acetylhexosaminidase (beta-hexosaminidase) (Oceanobacillus iheyensis HTE831), (3.-.-.-)
AFUA_6G02440	-1.68855	-3.22332	Afu6g02440 (Alt. Locus), 60S ribosomal protein L24a
AFUA_4G08580	-1.68579	-3.21717	Afu4g08580 (Alt. Locus), mitochondrial peroxiredoxin Prx1, putative, similar to mitochondrial peroxiredoxin (1-Cys Prx) with thioredoxin peroxidase activity, has a role in reduction of hydroperoxides; induced during respiratory growth and under conditions of oxidative stress; Prx1p (GI:6319407) (Saccharomyces cerevisiae), (1.11.1.7)
AFUA_6G08740	-1.68285	-3.21061	Afu6g08740 (Alt. Locus), 3-dehydroshikimate dehydratase, putative, similar to SP:P07046: 3-dehydroshikimate dehydratase (EC 4.2.1.-) (DHS dehydratase)(DHSase) (Neurospora crassa), (4.2.1.-)
AFUA_2G02950	-1.6779	-3.19961	Afu2g02950 (Alt. Locus), aldehyde reductase, putative, similar to aldehyde reductase YJR096w (GI:1077006) (Saccharomyces cerevisiae) contains an AKR domain, (1.1.1.-)
AFUA_7G05900	-1.67561	-3.19453	Afu7g05900 (Alt. Locus), MOSC domain protein
AFUA_1G06190	-1.67314	-3.18908	Afu1g06190 (Alt. Locus), histone H4 arginine methyltransferase RmtA, similar to RmtA (GI:33304622) (Emericella nidulans) PMID: 15311944
AFUA_1G13660	-1.66938	-3.18079	Afu1g13660 (Alt. Locus), phenol 2-monooxygenase, putative, identical to phenol 2-monooxygenase (GI:42820772) (Aspergillus fumigatus), (1.14.13.7)
AFUA_4G07500	-1.66118	-3.16276	Afu4g07500 (Alt. Locus), small nucleolar ribonucleoprotein complex subunit, putative, Similar to PIR:S69026: hypothetical protein YPR137w - yeast (Saccharomyces cerevisiae) identified as an U3 snoRNP protein at SGD.
AFUA_6G08320	-1.66065	-3.16159	Afu6g08320 (Alt. Locus), conserved hypothetical protein
AFUA_3G10920	-1.65899	-3.15795	Afu3g10920 (Alt. Locus), telomere and ribosome associated protein Stm1, putative, similar to Stm1p (GI:725457) (Saccharomyces cerevisiae)
AFUA_1G16840	-1.65586	-3.15111	Afu1g16840 (Alt. Locus), TCTP family protein, contains a TCTP domain similar to GB:AAQ01550.1: TCTP (Homo sapiens)
AFUA_2G01890	-1.65544	-3.1502	Afu2g01890 (Alt. Locus), ubiquinone biosynthesis protein Coq7, putative
AFUA_8G02550	-1.65211	-3.14293	Afu8g02550 (Alt. Locus), MFS peptide transporter, putative, similar to peptide transporter Ptr2 (SP:Q9P380) (Schizosaccharomyces pombe)
AFUA_4G13200	-1.64956	-3.13739	Afu4g13200 (Alt. Locus), conserved hypothetical protein
AFUA_2G11540	-1.64754	-3.13299	Afu2g11540 (Alt. Locus), ketoreductase, putative
AFUA_5G04010	-1.64732	-3.13251	Afu5g04010 (Alt. Locus), tRNA-splicing endonuclease subunit Sen2, putative, (3.1.27.9)
AFUA_1G03950	-1.64727	-3.1324	Afu1g03950 (Alt. Locus), cytochrome P450 sterol C-22 desaturase, putaitve, similar to sterol C-22 desaturase ERG5 (GI:21624361) (Symbiotaphrina buchneri), (1.14.14.-)
AFUA_2G09860	-1.64342	-3.12405	Afu2g09860 (Alt. Locus), purine-cytosine permease
AFUA_5G03760	-1.64308	-3.12331	Afu5g03760 (Alt. Locus)chiA1 (Gene Name), , class III chitinase ChiA1, identical to chitinase ChiA1 (GI:28974510) (Aspergillus fumigatus) similar to endochitinase (Swiss-Prot:P29029) (Saccharomyces cerevisiae), (3.2.1.14)
AFUA_2G10520	-1.64273	-3.12255	Afu2g10520 (Alt. Locus), urate oxydase UaZ, similar to SP:P33282: Uricase (Urate oxidase) (Emericella nidulans), (1.7.3.3)
AFUA_4G08140	-1.64133	-3.11953	Afu4g08140 (Alt. Locus), threonine dehydratase, biosynthetic, (4.2.1.16)
AFUA_2G08250	-1.63895	-3.1144	Afu2g08250 (Alt. Locus), glycerol 3-phosphate dehydrogenase (GfdB), putative, similar to glycerol 3-phosphate dehydrogenase GfdB (NAD+) (GI:40739420) (Aspergillus nidulans) similar to glycerol 3-phosphate dehydrogenase GfdA (NAD+) (GI:12656027) (Aspergillus nidulans) potential sequencing error, (1.1.1.8)
AFUA_5G10920	-1.62785	-3.09052	Afu5g10920 (Alt. Locus), DUF221 domain protein, putative
AFUA_5G03290	-1.62676	-3.08818	Afu5g03290 (Alt. Locus), conserved hypothetical protein
AFUA_4G03490	-1.62587	-3.08628	Afu4g03490 (Alt. Locus), tripeptidyl-peptidase (TppA), putative, tripeptidyl peptidase A (GI:28189087) (Aspergillus oryzae) similar to tripeptidyl-peptidase I precursor TPP-I; LPIC (Swiss-Prot:O14773) (Homo sapiens), (3.4.14.9)
AFUA_3G06460	-1.62451	-3.08337	Afu3g06460 (Alt. Locus), conserved hypothetical protein
AFUA_8G03930	-1.6178	-3.06907	Afu8g03930 (Alt. Locus), Hsp70 chaperone (HscA), putative, similar to heat shock protein 70 HscA (GI:2764949) (Emericella nidulans) similar to Heat shock protein SSB2(SP:P40150) (Saccharomyces cerevisiae) PMID: 2664714
AFUA_1G15910	-1.6156	-3.0644	Afu1g15910 (Alt. Locus), C6 transcription factor RosA-like, putative, similar to repressor of sexual development RosA (GI:27526404) (Emericella nidulans)
AFUA_6G06430	-1.61486	-3.06283	Afu6g06430 (Alt. Locus), rRNA processing protein (Rrp20), putative
AFUA_6G11560	-1.61478	-3.06264	Afu6g11560 (Alt. Locus), integral membrane protein, putative
AFUA_5G11820	-1.61454	-3.06214	Afu5g11820 (Alt. Locus), oxidative stress protein Svf1, putative, similar to protein with a potential role in cell survival pathways, required for the diauxic growth shift; expression in mammalian cells increases survival under conditions inducing apoptosis; Svf1p (GI:6320553) (Saccharomyces cerevisiae) PMID: 16034825
AFUA_8G06230	-1.6095	-3.05147	Afu8g06230 (Alt. Locus), hypothetical protein
AFUA_3G07310	-1.60302	-3.03779	Afu3g07310 (Alt. Locus), conserved hypothetical protein
AFUA_3G02280	-1.59628	-3.02362	Afu3g02280 (Alt. Locus), alpha,alpha-trehalose glucohydrolase TreA/Ath1, similar to acid trehalase precursor TreA (SP:P78617) (Emericella nidulans) PMID: 9140977 similar to acid trehalase required for utilization of extracellular trehalose; Ath1p (Saccharomyces cerevisiae) (GI:6325283) PMID: 7502577, 8633854
AFUA_4G11110	-1.5941	-3.01906	Afu4g11110 (Alt. Locus), C2 domain protein
AFUA_3G06710	-1.59381	-3.01844	Afu3g06710 (Alt. Locus), ubiquitin thiolesterase (OtuB1), putative, similar to ubiquitin thiolesterase protein OTUB1 (SP:Q96FW1) (Homo sapiens), (3.4.-.-)
AFUA_3G04110	-1.59378	-3.01839	Afu3g04110 (Alt. Locus), rRNA processing protein Bystin, putative, similar to bystin (SP:Q13895) (Homo sapiens)
AFUA_1G02600	-1.59322	-3.01722	Afu1g02600 (Alt. Locus), conserved hypothetical protein
AFUA_6G10450	-1.5931	-3.01698	Afu6g10450 (Alt. Locus), conserved hypothetical protein
AFUA_1G06940	-1.59305	-3.01687	Afu1g06940 (Alt. Locus), chorismate synthase, (4.6.1.4)
AFUA_1G05020	-1.59005	-3.0106	Afu1g05020 (Alt. Locus), sulfate transporter, putative
AFUA_6G13670	-1.58873	-3.00784	Afu6g13670 (Alt. Locus), conserved hypothetical protein
AFUA_1G15290	-1.58601	-3.00218	Afu1g15290 (Alt. Locus), conserved hypothetical protein
AFUA_1G10630	-1.58004	-2.98979	Afu1g10630 (Alt. Locus), S-adenosylmethionine synthetase, (2.5.1.6)
AFUA_2G13530	-1.5736	-2.97647	Afu2g13530 (Alt. Locus), translation elongation factor EF-2 subunit, putative, similar to elongation factor 2 (GI:28629446) (Pichia pastoris)
AFUA_1G06670	-1.57067	-2.97043	Afu1g06670 (Alt. Locus), conserved hypothetical protein
AFUA_1G10910	-1.57065	-2.9704	Afu1g10910 (Alt. Locus), tubulin beta, putative
AFUA_1G02760	-1.56562	-2.96004	Afu1g02760 (Alt. Locus), cell cycle inhibitor Nif1, putative, similar to cell cycle inhibitor Nif1 (GI:2072788) (Schizosaccharomyces pombe) PMID: 9135149
AFUA_2G11510	-1.56542	-2.95964	Afu2g11510 (Alt. Locus), nucleolar GTP-binding protein (Nog1), putative, similar to nucleolar GTP-binding protein 1; Nog1 (SP:Q02892) (Saccharomyces cerevisias)
AFUA_4G07690	-1.56176	-2.95213	Afu4g07690 (Alt. Locus), phosphoribosylaminoimidazolecarboxamide formyltransferase/IMP cyclohydrolase
AFUA_2G12910	-1.55313	-2.93453	Afu2g12910 (Alt. Locus)ptaB (Gene Name), , PtaB protein, putative, similar to PtaB (GI:12232027) (Emericella nidulans) PMID: 11309119
AFUA_4G04190	-1.55114	-2.93049	Afu4g04190 (Alt. Locus), conserved hypothetical protein
AFUA_6G12450	-1.54894	-2.92602	Afu6g12450 (Alt. Locus), chaperone/heat shock protein Hsp12, putative, similar to chaperone/heat shock protein Awh11 (GI:2367623) (Emericella nidulans) PMID: 9312029 similar to GB:AAL06077.1: 12 kDa heat shock protein {Saccharomyces cerevisiae;}
AFUA_5G10560	-1.54848	-2.92508	Afu5g10560 (Alt. Locus), cytochrome c oxidase subunit V
AFUA_7G05460	-1.54778	-2.92368	Afu7g05460 (Alt. Locus), conserved hypothetical protein
AFUA_6G04000	-1.54729	-2.92267	Afu6g04000 (Alt. Locus), GTPase activating protein (Tsc2), putative
AFUA_3G11510	-1.54691	-2.9219	Afu3g11510 (Alt. Locus), O-acetyltransferase, putative, (2.3.1.-)
AFUA_4G08930	-1.54451	-2.91705	Afu4g08930 (Alt. Locus), nucleolar GTPase, putative, similar to nucleolar GTPase (SP:Q13823) {Homo sapiens)
AFUA_3G03440	-1.53648	-2.90086	Afu3g03440 (Alt. Locus), MFS siderophore iron transporter, putative, similar to major facilitator MirB (GI:30058790) (Emericella nidulans) PUBMED = 12487628
AFUA_3G08880	-1.53324	-2.89435	Afu3g08880 (Alt. Locus), conserved hypothetical protein
AFUA_3G08160	-1.53098	-2.88982	Afu3g08160 (Alt. Locus), eukaryotic translation initiation factor 4, putative
AFUA_1G12830	-1.53066	-2.88918	Afu1g12830 (Alt. Locus)niaD (Gene Name), , nitrate reductase NiaD, identical to nitrate reductase NiaD (GI:19171683) (Aspergillus fumigatus), (1.7.1.3)
AFUA_1G16220	-1.53043	-2.88872	Afu1g16220 (Alt. Locus), C6 transcription factor, putative
AFUA_3G01560	-1.52677	-2.8814	Afu3g01560 (Alt. Locus), amino acid permease (Can1), putative, similar to Plasma membrane arginine permease, requires phosphatidyl ethanolamine (PE) for localization, exclusively associated with lipid rafts; mutation confers canavanine resistance; Can1p (GI:6320772) (Saccharomyces cerevisiae)
AFUA_6G10140	-1.52621	-2.88029	Afu6g10140 (Alt. Locus), C6 transcription factor, putative
AFUA_1G17040	-1.52215	-2.87219	Afu1g17040 (Alt. Locus), D-lactate dehydrogenase, putative, (1.1.1.28)
AFUA_5G14520	-1.51904	-2.86601	Afu5g14520 (Alt. Locus), integral membrane protein
AFUA_8G02750	-1.5178	-2.86353	Afu8g02750 (Alt. Locus), rRNA processing protein CgrA, identical to CgrA (GI:66844557) (Aspergillus fumigatus) PMID: 11798057, 15271935, 16314125 similar to protein involved in nucleolar integrity and processing of the pre-rRNA for the 60S ribosome subunit; transcript is induced in response to cytotoxic stress but not genotoxic stress; Cgr1p (GI:6321409) (Saccharomyces cerevisiae)
AFUA_1G03930	-1.51666	-2.86128	Afu1g03930 (Alt. Locus), translation regulator (Cya5), putative, contains pentatricopeptide repeats similar to coxI translation protein CYA5 (GI:2183240) (Neurospora crassa)
AFUA_4G10470	-1.51198	-2.85201	Afu4g10470 (Alt. Locus), sphinganine-1-phosphate aldolase BST1, putative, similar to SP:Q05567: sphingosine-1-phosphate lyase, DPL1, BST1 (Saccharomyces cerevisiae) PMID: 15282298 similar to sphingosine-1-phosphate lyase SPL (GI:10129683) (Homo sapiens), (4.1.2.27)
AFUA_1G04960	-1.51074	-2.84957	Afu1g04960 (Alt. Locus), Leucine Rich Repeat domain protein
AFUA_4G12700	-1.51014	-2.84837	Afu4g12700 (Alt. Locus), conserved hypothetical protein
AFUA_6G08660	-1.50908	-2.84628	Afu6g08660 (Alt. Locus), M protein repeat protein, contains internal repeats and regions of low complexity
AFUA_3G07680	-1.50861	-2.84535	Afu3g07680 (Alt. Locus), ran GTPase activating protein 1 (RNA1 protein)
AFUA_3G06180	-1.50641	-2.84102	Afu3g06180 (Alt. Locus), DNA lyase Apn2, similar to DNA-(apurinic or apyrimidinic site) lyase Apn2 (Swiss-Prot:P87175) (Schizosaccharomyces pombe) PMID: 14704348 similar to Class II abasic (AP) endonuclease involved in repair of DNA damage; homolog of human HAP1 and E. coli exoIII; Apn2p (GI:6319452) (Saccharomyces cerevisiae), (3.1.11.2)
AFUA_4G13080	-1.50444	-2.83715	Afu4g13080 (Alt. Locus), MFS monosaccharide transporter, putative
AFUA_4G05880	-1.49892	-2.82631	Afu4g05880 (Alt. Locus), U3 small nucleolar ribonucleoprotein protein Mpp10, similar to component of the SSU processome, which is required for pre-18S rRNA processing, interacts with and controls the stability of Imp3p and Imp4p, essential for viability; similar to human Mpp10p; Mpp10p (GI:6322461) (Saccharomyces cerevisiae)
AFUA_3G03560	-1.49865	-2.82579	Afu3g03560 (Alt. Locus), pyridine nucleotide-disulfide oxidoreductase, putative, similar to GB:AAO07305.1: Rhodanese-related sulfurtransferase (Vibrio vulnificus CMCP6)
AFUA_3G09260	-1.49401	-2.81672	Afu3g09260 (Alt. Locus), conserved hypothetical protein
AFUA_6G04280	-1.49094	-2.81072	Afu6g04280 (Alt. Locus), integral membrane protein, possible frameshift
AFUA_3G06470	-1.48707	-2.80318	Afu3g06470 (Alt. Locus), DHHC zinc finger membrane protein, putative
AFUA_7G05710	-1.48699	-2.80303	Afu7g05710 (Alt. Locus), hypothetical protein
AFUA_3G09320	-1.4829	-2.79509	Afu3g09320 (Alt. Locus), serine hydroxymethyltransferase, putative, (2.1.2.1)
AFUA_4G08340	-1.48193	-2.79322	Afu4g08340 (Alt. Locus), heme a biosynthesis protein, putative, (2.5.1.-)
AFUA_2G16160	-1.48182	-2.79302	Afu2g16160 (Alt. Locus), C6 finger domain protein, putative
AFUA_5G03010	-1.47597	-2.78171	Afu5g03010 (Alt. Locus), conserved hypothetical protein
AFUA_7G05490	-1.47426	-2.77841	Afu7g05490 (Alt. Locus), conserved hypothetical protein
AFUA_2G12890	-1.47407	-2.77804	Afu2g12890 (Alt. Locus), small nucleolar ribonucleoprotein complex subunit, putative, Similar to SP:P40055: Hypothetical 62.3 kDa Trp-Asp repeats containing protein in SER3-ILV1intergenic region. {Saccharomyces cerevisiae;} identified as U3 snoRNP protein at SGD.
AFUA_2G00750	-1.47104	-2.77221	Afu2g00750 (Alt. Locus), oxidoreductase, 2OG-Fe(II) oxygenase family, putative
AFUA_6G01940	-1.46453	-2.75974	Afu6g01940 (Alt. Locus), dienelactone hydrolase family protein, contains a DLH domain PMID: 2380986
AFUA_5G11230	-1.46296	-2.75673	Afu5g11230 (Alt. Locus)rasA (Gene Name), , RAS small monomeric GTPase RasA, identical to RAS (NCBI AAB07703.1) (Aspergillus fumigatus) similar to RAS GTPase RasA (Penicillium marneffei) PUBMED: 15720555 similar to GTP-binding protein that regulates the nitrogen starvation response, sporulation, and filamentous growth; farnesylation and palmitoylation required for activity and localization to plas…
AFUA_3G14470	-1.46097	-2.75294	Afu3g14470 (Alt. Locus), Pyridoxal-phosphate dependent enzyme, putative, (4.2.1.16)
AFUA_6G04260	-1.45988	-2.75086	Afu6g04260 (Alt. Locus), ribosomal large subunit biogenesis protein MAK16, putative
AFUA_3G12080	-1.45586	-2.7432	Afu3g12080 (Alt. Locus), ADP-ribosylation factor 6, putative
AFUA_1G13570	-1.45279	-2.73738	Afu1g13570 (Alt. Locus), small nuclear ribonucleoprotein complex protein Nhp2, putative, identical to HMG-like protein, putative (GI:42820767) (Aspergillus fumigatus) PMID: 14998527
AFUA_6G12180	-1.45096	-2.73391	Afu6g12180 (Alt. Locus), conserved hypothetical protein
AFUA_6G06830	-1.45036	-2.73275	Afu6g06830 (Alt. Locus), RNA polymerase II mediator complex subunit Srb5, putative, similar to subunit of the RNA polymerase II mediator complex; associates with core polymerase subunits to form the RNA polymerase II holoenzyme; essential for transcriptional regulation; Srb5p (GI:6321541) (Saccharomyces cerevisiae)
AFUA_2G04440	-1.44888	-2.72996	Afu2g04440 (Alt. Locus), C2H2 finger domain protein, putative
AFUA_2G05350	-1.44887	-2.72994	Afu2g05350 (Alt. Locus), MFS transporter, putative
AFUA_1G02610	-1.44756	-2.72746	Afu1g02610 (Alt. Locus), rRNA processing protein, putative, similar to protein required for cell viability; Yor004wp (GI:6324577) (Saccharomyces cerevisiae)
AFUA_4G09080	-1.44485	-2.72234	Afu4g09080 (Alt. Locus), C2H2 transcription factor (Seb1), putative, putative, similar to cutinase G-box binding protein Gbp (GI:1438949) (Nectria haematococca) similar to stress response element binding protein Seb1 (GI:21666597) (Trichoderma atroviride)
AFUA_4G08710	-1.44387	-2.72049	Afu4g08710 (Alt. Locus), short chain dehydrogenase, putative, (1.-.-.-)
AFUA_2G14570	-1.44235	-2.71764	Afu2g14570 (Alt. Locus), zinc/cadmium resistance protein
AFUA_6G10720	-1.43832	-2.71004	Afu6g10720 (Alt. Locus), alpha-ketoglutarate-dependent taurine dioxygenase, (1.14.11.17)
AFUA_8G00710	-1.43352	-2.70105	Afu8g00710 (Alt. Locus), secreted antimicrobial peptide, putative, similar to GB:AAL05054.1: antimicrobial peptide AMP3 (Pinus sylvestris) PMID: 14612232, 15108035
AFUA_3G01330	-1.43346	-2.70094	Afu3g01330 (Alt. Locus), class II aldolase/adducin domain protein, similar to GB:CAB82026.1: putative aldolase {Streptomyces coelicolor A3(2);} ^|^OMNI|NTL02SC4584|CAB82026.1|7320906|
AFUA_3G09600	-1.43312	-2.7003	Afu3g09600 (Alt. Locus), pre-rRNA processing nucleolar protein Sik1, putative, similar to Essential evolutionarily-conserved nucleolar protein component of the box C/D snoRNP complexes that direct 2\'-O-methylation of pre-rRNA during its maturation; overexpression causes spindle orientation defects; Sik1p (GI:6323226) (Saccharomyces cerevisiae)
AFUA_6G09400	-1.43289	-2.69988	Afu6g09400 (Alt. Locus), hypothetical protein
AFUA_2G01660	-1.43218	-2.69854
AFUA_5G05830	-1.42937	-2.69328	Afu5g05830 (Alt. Locus), CorA family metal ion transporter, putative
AFUA_3G09250	-1.42853	-2.69173	Afu3g09250 (Alt. Locus), cell wall glucanase, putative, similar to Crh-like protein Crf1 (GI:27372089) (Aspergillus fumigatus) similar to rAsp f 9 (GI:2879890) (Aspergillus fumigatus) similar to glycosidase Crh1p (GI:6321628) (Saccharomyces cerevisiae), (3.2.1.-)
AFUA_2G02310	-1.42419	-2.68364	Afu2g02310 (Alt. Locus), actin cortical patch protein Sur7, putative, similar to integral membrane protein localized to cortical patch structures; multicopy suppressor of rvs167 mutation; mutants show defects in sporulation and altered sphingolipid content in plasma membrane; Sur7p(GI:6323589) (Saccharomyces cerevisiae) PMID: 11784867
AFUA_6G09140	-1.42284	-2.68113	Afu6g09140 (Alt. Locus), oxidoreductase, short-chain dehydrogenase/reductase family, (1.1.1.100)
AFUA_8G07160	-1.42224	-2.68	Afu8g07160 (Alt. Locus), conserved hypothetical protein
AFUA_2G11850	-1.41607	-2.66857	Afu2g11850 (Alt. Locus), 60S ribosomal protein L3, identical to large subunit ribosomal protein L3 (I:21215170) (Aspergillus fumigatus) PMID: 12974759 [Link to Allergen Table]
AFUA_6G11300	-1.41545	-2.66744	Afu6g11300 (Alt. Locus), integral membrane channel protein, putative
AFUA_2G16010	-1.41477	-2.66618	Afu2g16010 (Alt. Locus), prolyl-tRNA synthetase, (6.1.1.15)
AFUA_3G13100	-1.41443	-2.66554	Afu3g13100 (Alt. Locus), conserved hypothetical protein
AFUA_4G12450	-1.41283	-2.6626	Afu4g12450 (Alt. Locus), conserved lysine-rich protein, putative
AFUA_5G06510	-1.40898	-2.6555	Afu5g06510 (Alt. Locus), ribosome biogenesis GTPase Lsg1, putative, similar to putative GTPase involved in 60S ribosomal subunit biogenesis; required for the release of Nmd3p from 60S subunits in the cytoplasm; Lsg1p (Saccharomyces cerevisiae)
AFUA_1G16480	-1.40785	-2.65341	Afu1g16480 (Alt. Locus), acid phosphatase, putative
AFUA_1G09370	-1.40719	-2.6522	Afu1g09370 (Alt. Locus), pentatricopeptide repeat protein, contains pentatricopeptide repeats
AFUA_3G08990	-1.40566	-2.64938	Afu3g08990 (Alt. Locus), cell surface protein, putative
AFUA_5G05790	-1.39704	-2.63361	Afu5g05790 (Alt. Locus), ubiquitin ligase subunit HrtA, putative, similar to GB:AAH17370.2: RBX1 protein {Homo sapiens;}
AFUA_1G06210	-1.39618	-2.63203	Afu1g06210 (Alt. Locus), N-acetylglucosamine-phosphate mutase, (5.4.2.3)
AFUA_1G01350	-1.39605	-2.6318	Afu1g01350 (Alt. Locus), conserved hypothetical protein
AFUA_6G07770	-1.39351	-2.62717	Afu6g07770 (Alt. Locus), alanine aminotransferase, putative, (2.6.1.-)
AFUA_2G00180	-1.39338	-2.62693	Afu2g00180 (Alt. Locus), neutral amino acid permease
AFUA_4G07160	-1.389	-2.61897	Afu4g07160 (Alt. Locus), ATP dependent RNA helicase (Dob1), putative, (3.6.1.-)
AFUA_1G09330	-1.38853	-2.61811	Afu1g09330 (Alt. Locus), eukaryotic translation initiation factor 3 subunit EifCf, putative
AFUA_4G03630	-1.38768	-2.61658	Afu4g03630 (Alt. Locus), sterol 24-c-methyltransferase, putative, (2.1.1.41)
AFUA_6G09300	-1.38697	-2.61529	Afu6g09300 (Alt. Locus), C2H2 finger domain protein, putative
AFUA_1G15300	-1.38235	-2.60692	Afu1g15300 (Alt. Locus), choline transport protein, putative
AFUA_5G13730	-1.37485	-2.59341	Afu5g13730 (Alt. Locus), NlpC/P60-like cell-wall peptidase, putative, similar to 14.5 kDa bacteriolytic enzyme (GI:22595340) (Dermatophagoides pteronyssinus) PMID: 12052562 similar to secreted antigen SagA (GI:9367036) (Enterococcus faecium) PMID: 12933846 peptidoglycan lytic protein P45 (GI:16804543) (Listeria monocytogenes EGD-e) PMID: 10648100
AFUA_6G06800	-1.37042	-2.58545	Afu6g06800 (Alt. Locus), peptidase, putative, (3.-.-.-)
AFUA_1G04240	-1.36912	-2.58313	Afu1g04240 (Alt. Locus), small nucleolar ribonucleoprotein complex subunit Utp14, putatrive
AFUA_3G06410	-1.36526	-2.57623
AFUA_1G04270	-1.36439	-2.57467	Afu1g04270 (Alt. Locus), calcium ion transporter Vcx1, putative, similar to vacuolar H+/Ca2+ exchanger involved in control of cytosolic Ca2+ concentration; has similarity to sodium/calcium exchangers, including the bovine Na+/Ca2+,K+ antiporter; Vcx1p (GI:6320075) (Saccharomyces cerevisiae)
AFUA_1G05410	-1.36066	-2.56803	Afu1g05410 (Alt. Locus), ribosome biogenesis protein Kri1, similar to essential nucleolar protein required for 40S ribosome biogenesis; physically and functionally interacts with Krr1p; Kri1p (GI:6324021) (Saccharomyces cerevisiae)
AFUA_1G02030	-1.36056	-2.56784	Afu1g02030 (Alt. Locus), eukaryotic translation initiation factor 3 subunit EifCb, putative
AFUA_3G05950	-1.35969	-2.5663	Afu3g05950 (Alt. Locus), 20S cyclosome subunit (APC1/BimE), putative, similar to negative regulator of mitosis BimE (GI:73270) (Emericella nidulans) similar to cell cycle control protein cut4 (GI:19111950) (Schizosaccharomyces pombe)
AFUA_8G00790	-1.35641	-2.56047	Afu8g00790 (Alt. Locus), conserved hypothetical protein, potential sequencing error
AFUA_6G08720	-1.35255	-2.55363	Afu6g08720 (Alt. Locus), 5\'-methylthioadenosine phosphorylase (Meu1), putative, similar to methylthioadenosine phosphorylase (MTAP), catalyzes the initial step in the methionine salvage pathway; affects polyamine biosynthesis through regulation of ornithine decarboxylase (Spe1p) activity; regulates ADH2 gene expression; Meu1p (GI:6323045) (Saccharomyces cerevisiae), (2.4.2.28)
AFUA_1G02680	-1.34936	-2.54799	Afu1g02680 (Alt. Locus), small nucleolar ribonucleoprotein complex subunit Dip2, putative, similar to Dip2p (GI:6323158) (Saccharomyces cerevisiae)
AFUA_7G03780	-1.34925	-2.5478	Afu7g03780 (Alt. Locus), YT521-B-like splicing factor, putative
AFUA_1G00580	-1.34621	-2.54244	Afu1g00580 (Alt. Locus), transcriptional regulator PacG/VIB-1, similar to acid phosphatase PhoG (GI:1362523) (Penicillium chrysogenum) similar to phosphate-non-repressible acid phosphatase PacG (GI:548509) (Emericella nidulans) PMID: 7916713 contains a NDT80_PhoG domain, (3.1.3.2)
AFUA_7G02350	-1.34541	-2.54102	Afu7g02350 (Alt. Locus), C2 domain protein, contains a C2 domain
AFUA_6G10220	-1.34424	-2.53897	Afu6g10220 (Alt. Locus), small oligopeptide transporter, OPT family
AFUA_5G08190	-1.34347	-2.53761	Afu5g08190 (Alt. Locus), conserved hypothetical protein
AFUA_1G02630	-1.34165	-2.5344	Afu1g02630 (Alt. Locus), rRNA processing protein Pwp1, putative, similar to protein with WD-40 repeats involved in rRNA processing; associates with trans-acting ribosome biogenesis factors; similar to beta-transducin superfamily; Pwp1p (GI:6323225) (Saccharomyces cerevisiae) PMID: 1594577
AFUA_5G02990	-1.33687	-2.52603	Afu5g02990 (Alt. Locus), aromatic amino acid aminotransferase, putative, (2.6.1.-)
AFUA_1G07070	-1.33538	-2.52342	Afu1g07070 (Alt. Locus), cyclin-dependent protein kinase regulator Pho80, similar to GB:AAT02189.1: PHO80-like cyclin (Emericella nidulans) PMID: 15247298 similar to Cyclin, negatively regulates phosphate metabolism; Pho80p-Pho85p (cyclin-CDK complex) phosphorylates Pho4p and Swi5p; deletion of PHO80 leads to aminoglycoside supersensitivity; truncated form of PHO80 affects vacuole inheritance; Ph…
AFUA_6G07940	-1.33506	-2.52285	Afu6g07940 (Alt. Locus), lactoylglutathione lyase, (4.4.1.5)
AFUA_5G12620	-1.33228	-2.518	Afu5g12620 (Alt. Locus), CorA family metal ion transporter, putative
AFUA_2G13770	-1.33139	-2.51645	Afu2g13770 (Alt. Locus), C2H2 conidiation transcription factor FlbC, similar to zinc finger protein FlbC (GI:3493285) (Emericella nidulans) PMID: 7750148, 9339347 similar to C2H2 zinc finger protein Fle1 (GI:18077657) (Podospora anserina) PMID: 11918811
AFUA_4G04120	-1.3294	-2.51297	Afu4g04120 (Alt. Locus), protein kinase activator Bem1, putative, similar to protein containing SH3-domains, involved in establishing cell polarity and morphogenesis; functions as a scaffold protein for complexes that include Cdc24p, Ste5p, Ste20p, and Rsr1p; Bem1p (GI: 6319677) (Saccharomyces cerevisiae) PMID: 8754808 similar to (GB:AAM09809) Bem1p (Yarrowia lipolytica) PMID: 12456001
AFUA_2G07520	-1.32175	-2.49969	Afu2g07520 (Alt. Locus), leukotriene A4 hydrolase
AFUA_1G04630	-1.31977	-2.49627	Afu1g04630 (Alt. Locus), hypothetical protein
AFUA_4G00960	-1.31903	-2.49499	Afu4g00960 (Alt. Locus), 6-phosphofructokinase alpha subunit, similar to SP:Q9HGZ1: 6-phosphofructokinase alpha subunit (EC 2.7.1.11) (Phosphofructokinase1) (Phosphohexokinase) (6PF-1-K alpha subunit). (Aspergillus oryzae), (2.7.1.11)
AFUA_5G09750	-1.31899	-2.49492	Afu5g09750 (Alt. Locus), nucleoside transporter, putative
AFUA_7G02570	-1.31628	-2.49024	Afu7g02570 (Alt. Locus), NIMA-interacting protein TinC, identical to heterokaryon incompatibility protein (GI:70982294) (Aspergillus fumigatus Af293) PMID: 16336669 similar to HET-C, heterokaryon incompatibility protein (GI:5852937) (Podospora anserina) similar to glycine rich protein het-COR (GI:18376334) (Neurospora crassa) contains a HET-C domain RF:XP_746675.1: heterokaryon incompatibility pr…
AFUA_4G04460	-1.31319	-2.4849	Afu4g04460 (Alt. Locus), 60S ribosomal protein L13
AFUA_4G04670	-1.31138	-2.4818	Afu4g04670 (Alt. Locus), calcium permease family membrane transporter
AFUA_3G09830	-1.30816	-2.47626	Afu3g09830 (Alt. Locus), conserved hypothetical protein
AFUA_8G00930	-1.30763	-2.47535	Afu8g00930 (Alt. Locus), chitosanase, putative, (3.2.1.132)
AFUA_2G01610	-1.30757	-2.47524	Afu2g01610 (Alt. Locus), conserved hypothetical protein
AFUA_3G03990	-1.30579	-2.47219	Afu3g03990 (Alt. Locus), conserved hypothetical protein
AFUA_5G14790	-1.30539	-2.47151	Afu5g14790 (Alt. Locus), phosphoenolpyruvate synthase, putative, similar to GB:BAC08316.1: phosphoenolpyruvate synthase (Thermosynechococcus elongatus BP-1), (2.7.9.2)
AFUA_6G12990	-1.30521	-2.4712	Afu6g12990 (Alt. Locus), cytosolic large ribosomal subunit protein L7A
AFUA_5G03670	-1.30357	-2.46838	Afu5g03670 (Alt. Locus), S-adenosylmethionine decarboxylase proenzyme, (4.1.1.50)
AFUA_2G05150	-1.30287	-2.4672	Afu2g05150 (Alt. Locus), cell wall galactomannoprotein Mp2/allergen F17-like, similar to antigenic cell wall protein MP2 (GI:38492189) (Aspergillus fumigatus) PMID: 15131215
AFUA_4G03010	-1.30066	-2.46342	Afu4g03010 (Alt. Locus), conserved hypothetical protein
AFUA_2G12920	-1.30027	-2.46275	Afu2g12920 (Alt. Locus), mitochondrial AAA ATPase, putative
AFUA_3G10910	-1.29894	-2.46048	Afu3g10910 (Alt. Locus), glutaminase, putative
AFUA_2G11560	-1.29526	-2.45421	Afu2g11560 (Alt. Locus), galactose-1-phosphate uridylyltransferase, (2.7.7.10)
AFUA_1G05390	-1.29455	-2.453	Afu1g05390 (Alt. Locus), mitochondrial ADP,ATP carrier protein (Ant), putative
AFUA_3G06250	-1.29385	-2.45181	Afu3g06250 (Alt. Locus), RNA polymerase II mediator complex component Srb8, putative, similar to subunit of the RNA polymerase II mediator complex; associates with core polymerase subunits to form the RNA polymerase II holoenzyme; essential for transcriptional regulation; involved in glucose repression; Srb8p (GI:6319923) (Saccharomyces cerevisiae)
AFUA_1G10130	-1.29347	-2.45117	Afu1g10130 (Alt. Locus), adenosylhomocysteinase, (3.3.1.1)
AFUA_3G09640	-1.2934	-2.45105	Afu3g09640 (Alt. Locus), camp independent regulatory protein
AFUA_5G10650	-1.29127	-2.44744	Afu5g10650 (Alt. Locus), pyridoxamine phosphate oxidase, putative, (1.4.3.5)
AFUA_5G01350	-1.28888	-2.44338	Afu5g01350 (Alt. Locus), MFS multidrug transporter, putative
AFUA_3G06070	-1.28711	-2.44039	Afu3g06070 (Alt. Locus), histone H1
AFUA_1G03620	-1.28566	-2.43794	Afu1g03620 (Alt. Locus), vanillin dehydrogenase, putative, (1.2.1.-)
AFUA_1G07480	-1.28378	-2.43477	Afu1g07480 (Alt. Locus), coproporphyrinogen III oxidase, putative, (1.3.3.3)
AFUA_2G02120	-1.28	-2.42838	Afu2g02120 (Alt. Locus), phosphoglucomutase, putative, (5.4.2.8)
AFUA_3G10780	-1.27953	-2.4276	Afu3g10780 (Alt. Locus), conserved hypothetical protein
AFUA_1G02140	-1.27846	-2.42579	Afu1g02140 (Alt. Locus), glycogen debranching enzyme Gdb1, putative, similar to glycogen debranching enzyme containing glucanotranferase and alpha-1,6-amyloglucosidase activities, required for glycogen degradation; Gdb1p (GI:6325442) (Saccharomyces cerevisiae) PMID: 11094287
AFUA_1G06960	-1.27769	-2.42451	Afu1g06960 (Alt. Locus), pyruvate dehydrogenase E1 component alpha subunit, putative, (1.2.4.1)
AFUA_3G04310	-1.27693	-2.42323	Afu3g04310 (Alt. Locus), snoRNA binding protein, putative
AFUA_4G10270	-1.27583	-2.42139	Afu4g10270 (Alt. Locus), phosphatase-like protein (PTPLA), putative
AFUA_1G10510	-1.27508	-2.42012	Afu1g10510 (Alt. Locus), 60S ribosomal protein L35
AFUA_8G04380	-1.27447	-2.4191	Afu8g04380 (Alt. Locus), conserved hypothetical protein
AFUA_2G05490	-1.27128	-2.41375	Afu2g05490 (Alt. Locus), HEAT repeat protein
AFUA_4G03860	-1.27012	-2.41181	Afu4g03860 (Alt. Locus), eukaryotic translation initiation factor 3 subunit EifCc, putative
AFUA_6G03750	-1.26938	-2.41057	Afu6g03750 (Alt. Locus), amidophosphoribosyltransferase, (2.4.2.14)
AFUA_7G01090	-1.26726	-2.40703	Afu7g01090 (Alt. Locus), proline permease PrnB, similar to proline permease (GI:1030723) (Emericella nidulans) similar to GB:AAA34925.1: proline-specific permease (Saccharomyces cerevisiae)
AFUA_5G02890	-1.26693	-2.40648	Afu5g02890 (Alt. Locus), conserved hypothetical protein
AFUA_1G17020	-1.2669	-2.40645	Afu1g17020 (Alt. Locus), UDP-glucose dehydrogenase, (1.1.1.22)
AFUA_5G14900	-1.26666	-2.40603	Afu5g14900 (Alt. Locus), hypothetical protein
AFUA_1G15370	-1.25852	-2.3925	Afu1g15370 (Alt. Locus), C6 transcription factor, putative
AFUA_2G12880	-1.25755	-2.39089	Afu2g12880 (Alt. Locus), pre-rRNA processing protein Tsr1, putative, similar to protein required for processing of 20S pre-rRNA in the cytoplasm, associates with pre-40S ribosomal particles; Tsr1p (GI:6320143) (Saccharomyces cerevisiae)
AFUA_7G05210	-1.2563	-2.38882	Afu7g05210 (Alt. Locus), CTP synthase, putative, (6.3.4.2)
AFUA_1G01600	-1.25117	-2.38034	Afu1g01600 (Alt. Locus), deoxyribodipyrimidine photo-lyase Phr1, putative, similar to photolyase (GI:30315019) (Fusarium oxysporum) PMID: 14516768 similar to DNA photolyase (GI:3947746) (Hypocrea lixii) PMID: 10318850 similar to DNA photolyase involved in photoreactivation, repairs pyrimidine dimers in the presence of visible light; induced by DNA damage; regulated by transcriptional repressor Rp…
AFUA_4G12910	-1.24843	-2.37583	Afu4g12910 (Alt. Locus), ubiquitin C-terminal hydrolase CreB, similar to GB:AAL04454.1: CREB (Emericella nidulans) PUBMED: 11442830, (3.1.2.15)
AFUA_2G17060	-1.24689	-2.37329	Afu2g17060 (Alt. Locus), 60S ribosome biogenesis protein Nip7, putative, identical to Nip7p (GI:28394453) (Aspergillus fumigatus)
AFUA_7G06660	-1.24571	-2.37135	Afu7g06660 (Alt. Locus), conserved hypothetical protein
AFUA_4G06610	-1.24374	-2.36812	Afu4g06610 (Alt. Locus), conserved hypothetical protein
AFUA_2G16750	-1.24007	-2.3621
AFUA_2G00440	-1.23842	-2.35941	Afu2g00440 (Alt. Locus), conserved hypothetical protein
AFUA_5G12270	-1.23765	-2.35815	Afu5g12270 (Alt. Locus), rRNA processing protein (Ebp2), putative
AFUA_8G04780	-1.23576	-2.35505	Afu8g04780 (Alt. Locus), peroxisomal membrane protein (PmpP24), putative, similar to GB:CAB71345.1: PMP24 protein (Mus musculus)
AFUA_3G05490	-1.23545	-2.35455	Afu3g05490 (Alt. Locus), pre-rRNA processing protein Utp22, similar to U3 snoRNP protein involved in maturation of pre-18S rRNA, based on computational analysis of large-scale protein-protein interaction data; Utp22p (GI:6321527) (Saccharomyces cerevisiae) similar to GB:AAH08852.2: NOL6 protein (Homo sapiens)
AFUA_1G14580	-1.23407	-2.35229	Afu1g14580 (Alt. Locus), U3 small nucleolar RNA-associated protein Utp11, putative, similar to nucleolar protein, component of the small subunit (SSU) processome containing the U3 snoRNA that is involved in processing of pre-18S rRNA; Utp11p (GI:6322750) (Saccharomyces cerevisiae) PMID: 12068309
AFUA_1G01960	-1.23222	-2.34928	Afu1g01960 (Alt. Locus), conserved hypothetical protein
AFUA_6G03050	-1.23104	-2.34736	Afu6g03050 (Alt. Locus), oleate delta-12 desaturase, (1.14.99.-)
AFUA_7G01290	-1.23076	-2.34691	Afu7g01290 (Alt. Locus), conserved hypothetical protein
AFUA_2G15490	-1.22788	-2.34222	Afu2g15490 (Alt. Locus), TPR domain protein, similar to GB:CAB61159.1: conserved hypothetical protein SCF91.02c {Streptomyces coelicolor A3(2);}
AFUA_1G05840	-1.22722	-2.34115	Afu1g05840 (Alt. Locus), conserved hypothetical protein
AFUA_1G11890	-1.22705	-2.34089	Afu1g11890 (Alt. Locus), serine palmitoyltransferase 2, putative, identical to serine palmitoyltransferase 2, putative (GI:41581264) (Aspergillus fumigatus), (2.3.1.50)
AFUA_2G03720	-1.22341	-2.33498	Afu2g03720 (Alt. Locus), peptidyl-prolyl cis-trans isomerase, Cyclophilin, identical to PPIase (GI:5019414) (Aspergillus fumigatus) similar to Peptidyl-prolyl cis-trans isomerase, mitochondrial precursor(EC 5.2.1.8) (PPIase) (Rotamase) (Cyclophilin) (Cyclosporin A-bindingprotein) (CPH). (Swiss-Prot:P10255) (Neurospora crassa;), (5.2.1.8) [Link to Allergen Table]
AFUA_1G15380	-1.22168	-2.33218
AFUA_5G12080	-1.22027	-2.3299	Afu5g12080 (Alt. Locus), conserved hypothetical protein
AFUA_1G05790	-1.22023	-2.32984	Afu1g05790 (Alt. Locus), GPI anchored serine-rich protein, similar to antigenic cell wall protein MP2 (GI:38492189) (Aspergillus fumigatus)
AFUA_6G03510	-1.22	-2.32947	Afu6g03510 (Alt. Locus), flavin containing polyamine oxidase, putative, similar to Polyamine oxidase precursor (Swiss-Prot:O64411) (Zea mays) PubMed=9598979 similar to Lysine-specific histone demethylase 1 (Amine oxidaseflavin containing domain protein 2) (AOF2 protein) (BRAF35-HDACcomplex protein BHC110). (Swiss-Prot:O60341) (Homo sapiens), (1.5.3.11)
AFUA_7G04140	-1.21961	-2.32884	Afu7g04140 (Alt. Locus), L-galactose dehydrogenase (L-GalDH), putative, contains an AKR domain similar to L-galactose dehydrogenase L-GalDH (GI:16555790) (Arabidopsis thaliana), (1.1.1.-)
AFUA_5G03380	-1.21564	-2.32244	Afu5g03380 (Alt. Locus), flavin dependent monooxygenase, putative
AFUA_2G14600	-1.21556	-2.32231	Afu2g14600 (Alt. Locus), ab-hydrolase associated lipase, putative, (3.-.-.-)
AFUA_2G14970	-1.21543	-2.32209	Afu2g14970 (Alt. Locus), Gamma-butyrobetaine hydroxylase subfamily, putative
AFUA_4G08250	-1.21435	-2.32036	Afu4g08250 (Alt. Locus), raffinose synthase protein Sip1, putative
AFUA_6G10320	-1.21422	-2.32015	Afu6g10320 (Alt. Locus), ribosome biogenesis protein (Rrb1), putative, similar to ribosome assembly protein RRB1 (SP:Q04225) (Saccharomyces cerevisiae)
AFUA_2G15610	-1.2126	-2.31755	Afu2g15610 (Alt. Locus), mitochondrial DNA-directed RNA polymerase, putative, (2.7.7.6)
AFUA_1G01490	-1.21252	-2.31743	Afu1g01490 (Alt. Locus), NACHT domain protein, contains a NACHT domain similar to SP:Q00808: Vegetatible incompatibility protein HET-E-1 (Podospora anserina)
AFUA_5G10240	-1.21247	-2.31734	Afu5g10240 (Alt. Locus), conserved hypothetical protein
AFUA_1G04840	-1.21069	-2.31448	Afu1g04840 (Alt. Locus), pre-rRNA processing protein Mrd1, putative, similar to essential conserved protein that associates with 35S precursor rRNA and is required for its initial processing at the A(0)-A(2) cleavage sites, shows partial nucleolar localization, contains five consensus RNA-binding domains; Mrd1p (GI:6325369) (Saccharomyces cerevisiae) PMID: 11884397 similar to RNA-binding protein …
AFUA_6G04220	-1.20932	-2.31228	Afu6g04220 (Alt. Locus), conserved hypothetical protein
AFUA_3G12640	-1.20864	-2.31119	Afu3g12640 (Alt. Locus), seryl-tRNA synthetase, (6.1.1.11)
AFUA_3G00310	-1.20672	-2.30812	Afu3g00310 (Alt. Locus), extracellular phytase, putative, PMID: 16002656, (3.1.3.8)
AFUA_6G08850	-1.20663	-2.30798	Afu6g08850 (Alt. Locus), ubiquinone biosynthesis methlytransferase Coq5, putative, (2.1.1.-)
AFUA_4G09220	-1.20632	-2.30748	Afu4g09220 (Alt. Locus), flavin-binding monooxygenase-like protein, contains flavin-binding monooxygenase-like domain
AFUA_4G08920	-1.2057	-2.30649	Afu4g08920 (Alt. Locus), protein kinase, putative
AFUA_5G02450	-1.20415	-2.30402	Afu5g02450 (Alt. Locus), farnesyl-pyrophosphate synthetase
AFUA_2G03500	-1.20396	-2.30371	Afu2g03500 (Alt. Locus), sugar transporter, putative
AFUA_5G08380	-1.20117	-2.29926	Afu5g08380 (Alt. Locus), conserved hypothetical protein
AFUA_8G06240	-1.19827	-2.29464	Afu8g06240 (Alt. Locus), hypothetical protein
AFUA_2G02860	-1.19803	-2.29427	Afu2g02860 (Alt. Locus), F-box domain protein
AFUA_4G08960	-1.19729	-2.29309	Afu4g08960 (Alt. Locus), GPI anchored cell wall protein, putative, similar to O-glycosylated protein required for cell wall stability; attached to the cell wall via beta-1,3-glucan; mediates mitochondrial translocation of Apn1p; expression regulated by the cell integrity pathway and by Swi5p during the cell cycle; Pir1p (GI:6322684) (Saccharomyces cerevisiae) similar to GPI-anchored cell surface …
AFUA_4G06200	-1.19601	-2.29105	Afu4g06200 (Alt. Locus), flavin-binding monooxygenase, putative
AFUA_2G09570	-1.19528	-2.2899	Afu2g09570 (Alt. Locus), serine/threonine protein kinase
AFUA_1G03170	-1.19456	-2.28875	Afu1g03170 (Alt. Locus), esterase, putative
AFUA_2G03010	-1.19143	-2.28379	Afu2g03010 (Alt. Locus), cytochrome c subunit Vb, putative
AFUA_1G16800	-1.19067	-2.28259	Afu1g16800 (Alt. Locus), cleavage and polyadenylation specifity factor, 73 kDa subunit, putative
AFUA_2G09040	-1.18943	-2.28062	Afu2g09040 (Alt. Locus), vacuolar transporter chaperone (Vtc4), putative, similar to vacuolar transporter chaperone Vtc4p (GI:30267875) (Saccharomyces cerevisiae)
AFUA_5G06610	-1.18864	-2.27938	Afu5g06610 (Alt. Locus), glutathione synthetase, putative, similar to glutathione synthetase (Glutathione synthase) (GSHsynthetase) (GSH-S) (Swiss-Prot:Q08220) (Saccharomyces cerevisiae) PubMed = 9512666, (6.3.2.3)
AFUA_1G15450	-1.1884	-2.279	Afu1g15450 (Alt. Locus), adenylosuccinate synthetase AdB, similar to adenylosuccinate synthetase oxpA (GI:18032148) (Emericella nidulans), (6.3.4.4)
AFUA_1G03390	-1.18609	-2.27535	Afu1g03390 (Alt. Locus), 60S ribosomal protein L12, Similar to SP:Q9C285: 60S ribosomal protein L12 (Neurospora crassa)
AFUA_1G10210	-1.18508	-2.27376	Afu1g10210 (Alt. Locus), conserved hypothetical protein
AFUA_1G05160	-1.18404	-2.27211	Afu1g05160 (Alt. Locus), DNA-directed RNA polymerase I, II, and III subunit Rpb6, similar to DNA-directed RNA polymerases I, II, and III 23 kDa; polypeptide RPB6; Rna Polymerase Ii Strand Separated Elongation Complex (SP:P20435) (Saccharomyces cerevisiae), (2.7.7.6)
AFUA_8G01670	-1.18072	-2.2669	Afu8g01670 (Alt. Locus), bifunctional catalase-peroxidase Cat2, identical to catalase-peroxidase Cat2p (GI:31074945) (Aspergillus fumigatus) PMID: 12761140, (1.11.1.6)
AFUA_5G03080	-1.17684	-2.26081	Afu5g03080 (Alt. Locus), septin
AFUA_1G09770	-1.17319	-2.2551	Afu1g09770 (Alt. Locus), La domain family
AFUA_7G04690	-1.17198	-2.25321	Afu7g04690 (Alt. Locus), FAD dependent sulfhydryl oxidase Erv2, putative
AFUA_1G05630	-1.17127	-2.2521	Afu1g05630 (Alt. Locus), 40S ribosomal protein S3, putative
AFUA_1G03110	-1.16721	-2.24577	Afu1g03110 (Alt. Locus), 60S ribosomal protein L29, putative, similar to ribosomal protein L29, YL43, CYH2 (GI:3620) (Saccharomyces cerevisiae)
AFUA_7G05620	-1.16641	-2.24453	Afu7g05620 (Alt. Locus), APSES transcription factor (MbpA), putative, similar to MBPA protein (GI:13172234) (Emericella nidulans) similar to Start control protein cdc10 (Swiss-Prot:P01129) (Schizosaccharomyces pombe)
AFUA_4G06860	-1.16516	-2.24259	Afu4g06860 (Alt. Locus), conserved hypothetical protein
AFUA_6G08030	-1.16453	-2.2416	Afu6g08030 (Alt. Locus), hypothetical protein
AFUA_6G14280	-1.16405	-2.24086	Afu6g14280 (Alt. Locus), flavin-binding monooxygenase-like protein
AFUA_1G16190	-1.16381	-2.24048	Afu1g16190 (Alt. Locus), extracellular cell wall glucanase Crf1/allergen Asp F9, (3.2.1.-) [Link to Allergen Table]
AFUA_2G15850	-1.16368	-2.24029	Afu2g15850 (Alt. Locus), phytanoyl-CoA dioxygenase family protein, contains a PhyH domain
AFUA_7G02310	-1.16303	-2.23927	Afu7g02310 (Alt. Locus), adenine phosphoribosyltransferase 1, (2.4.2.7)
AFUA_1G09420	-1.16224	-2.23805	Afu1g09420 (Alt. Locus), conserved hypothetical protein
AFUA_3G04170	-1.15957	-2.23391	Afu3g04170 (Alt. Locus), pyruvate dehydrogenase E1 beta subunit PdbA, putative, similar to pyruvate dehydrogenase E1 B-subunit; pdbA (GI:45771900) (Aspergillus niger), (1.2.4.1)
AFUA_3G00770	-1.15928	-2.23346	Afu3g00770 (Alt. Locus), conserved hypothetical protein
AFUA_5G03800	-1.15568	-2.22789	Afu5g03800 (Alt. Locus), high-affinity iron transporter FtrA, similar to high-affinity iron permease FtrA (GI:50845197) (Aspergillus fumigatus) PMID: 15504822
AFUA_1G17170	-1.15233	-2.22272	Afu1g17170 (Alt. Locus), TfdA family taurine dioxygenase, putative, (1.14.11.-)
AFUA_7G05610	-1.15116	-2.22093	Afu7g05610 (Alt. Locus), glucanase, putative, (3.2.1.-)
AFUA_7G00350	-1.15075	-2.22029	Afu7g00350 (Alt. Locus), conserved hypothetical protein
AFUA_4G13180	-1.15067	-2.22017	Afu4g13180 (Alt. Locus), TPR repeat protein
AFUA_1G13070	-1.14819	-2.21635	Afu1g13070 (Alt. Locus), U3 small nucleolar ribonucleoprotein protein IMP4, putative, identical to probable imp4 protein (GI:19577368) (Aspergillus fumigatus)
AFUA_2G11150	-1.14731	-2.215	Afu2g11150 (Alt. Locus), secretory pathway gdp dissociation inhibitor
AFUA_2G11830	-1.14622	-2.21334	Afu2g11830 (Alt. Locus), conserved hypothetical protein
AFUA_7G05600	-1.1443	-2.21038
AFUA_1G11060	-1.14411	-2.2101	Afu1g11060 (Alt. Locus), ubiquitin domain protein, putative
AFUA_6G11250	-1.14227	-2.20729	Afu6g11250 (Alt. Locus), C2H2 finger domain protein, putative
AFUA_5G04150	-1.14055	-2.20465	Afu5g04150 (Alt. Locus), conserved hypothetical protein
AFUA_3G15290	-1.13685	-2.199	Afu3g15290 (Alt. Locus), C6 transcription factor, putative, similar to regulatory protein TRI10 (GI:21429534) (Gibberella zeae) similar to transcriptional regulatory protein Pro1 (GI:32414397) (Neurospora crassa)
AFUA_5G03330	-1.1361	-2.19785	Afu5g03330 (Alt. Locus), HypA-like protein, putative, similar to HypA (GI:46370485) (Aspergillus flavus) PMID: 12382060
AFUA_7G04190	-1.13609	-2.19785	Afu7g04190 (Alt. Locus), cyclopropane-fatty-acyl-phospholipid synthase, putative, (2.1.1.79)
AFUA_4G12760	-1.13513	-2.19638	Afu4g12760 (Alt. Locus), SAM binding motif containing protein
AFUA_3G13400	-1.13496	-2.19612	Afu3g13400 (Alt. Locus), nucleolar protein nop5
AFUA_3G08460	-1.13485	-2.19595	Afu3g08460 (Alt. Locus), 60S ribosomal protein L35Ae, similar to SP:Q9USX4: 60S ribosomal protein L33-A (L37A) (Schizosaccharomyces pombe)
AFUA_2G12570	-1.13333	-2.19364	Afu2g12570 (Alt. Locus), peptidase family M20/M25/M40 protein
AFUA_3G11170	-1.13063	-2.18955	Afu3g11170 (Alt. Locus), CP2 transcription factor, putative
AFUA_5G02500	-1.12599	-2.18251	Afu5g02500 (Alt. Locus), conserved hypothetical protein
AFUA_6G11100	-1.12567	-2.18203	Afu6g11100 (Alt. Locus), amino acid permease, putative, identical to lysine-specific permease (GI:21627813) (Aspergillus fumigatus)
AFUA_5G03860	-1.12528	-2.18143	Afu5g03860 (Alt. Locus), alkaline phosphatase family protein, (3.1.-.-)
AFUA_2G08480	-1.12433	-2.18	Afu2g08480 (Alt. Locus), ATP-dependent RNA helicase Mrh4, putative, similar to SP:P53166: ATP-dependent RNA helicase Mrh4p; YGL064C (Saccharomyces cerevisiae) PMID: 10077188 PMID: 12702275
AFUA_6G00400	-1.12295	-2.17791	Afu6g00400 (Alt. Locus), conserved hypothetical protein
AFUA_3G00200	-1.12151	-2.17575	Afu3g00200 (Alt. Locus), hexose transporter protein
AFUA_6G00230	-1.11993	-2.17337	Afu6g00230 (Alt. Locus), NmrA-like family protein, similar to GB:CAE47970.1: CipA protein, putative {Aspergillus fumigatus;}, (1.3.1.-)
AFUA_8G02190	-1.1176	-2.16985	Afu8g02190 (Alt. Locus), hypothetical protein
AFUA_1G05080	-1.11583	-2.16719	Afu1g05080 (Alt. Locus), 60S ribosomal protein P0
AFUA_5G10550	-1.11565	-2.16692	Afu5g10550 (Alt. Locus), ATP synthase F1, beta subunit, putative, similar to ATP synthase beta chain, mitochondrial precursor (EC 3.6.3.14). (Swiss-Prot:P22068) (Schizosaccharomyces pombe;). PMID: 1831760, (3.6.3.14)
AFUA_2G14990	-1.11424	-2.1648	Afu2g14990 (Alt. Locus), tubulin subunit TubB, similar to SP:P24634: Tubulin alpha-2 chain TubB (Emericella nidulans) PMID: 1672037, 1936991, 8336695, 14998525
AFUA_1G11380	-1.11377	-2.16411	Afu1g11380 (Alt. Locus), integral membrane protein, putative
AFUA_2G17600	-1.11038	-2.15902	Afu2g17600 (Alt. Locus), conidial pigment polyketide synthase PksP/Alb1, identical to polyketide synthase (GI:3136092) (Aspergillus fumigatus) PMID: 9832321, 11553585, 10515939, 9620950, 1986246, 10816538, 15813678 similar to wA gene (GI:384290) (Emericella nidulans) PMID: 2172077, 2227390, 16783565 similar to polyketide synthase PKS12 (GI:51848093)(Gibberella zeae) PMID: 15780665, 16461721 simil…
AFUA_3G06740	-1.11026	-2.15884	Afu3g06740 (Alt. Locus), C6 transcription factor (Gal4), putative
AFUA_8G01560	-1.10873	-2.15656	Afu8g01560 (Alt. Locus), aldo-keto reductase (YakC), putative, similar to aldo-keto reductase YakC (GI:1351673) (Schizosaccharomyces pombe), (1.1.1.-)
AFUA_4G11450	-1.10789	-2.1553	Afu4g11450 (Alt. Locus), Rho guanyl nucleotide exchange factor, putative, similar to Protein scd1 (Swiss-Prot:P40995) (Schizosaccharomyces pombe) similar to Cell division control protein 24; Calcium regulatory protein (Swiss-Prot:P11433) (Saccharomyces cerevisiae)
AFUA_6G03620	-1.10767	-2.15497	Afu6g03620 (Alt. Locus), FAD/FMN-containing isoamyl alcohol oxidase MreA
AFUA_1G04320	-1.10675	-2.1536	Afu1g04320 (Alt. Locus), 40S ribosomal protein S8e
AFUA_2G04130	-1.10623	-2.15282	Afu2g04130 (Alt. Locus), 40S ribosomal protein S11
AFUA_5G08100	-1.10538	-2.15155	Afu5g08100 (Alt. Locus), conserved hypothetical protein
AFUA_2G12510	-1.1044	-2.1501	Afu2g12510 (Alt. Locus), hypothetical protein
AFUA_6G00740	-1.10333	-2.1485	Afu6g00740 (Alt. Locus), conserved hypothetical protein
AFUA_5G12100	-1.10072	-2.14461	Afu5g12100 (Alt. Locus), rRNA methyltransferase Spb1, putative, similar to SP:P25582: Putative rRNA methyltransferase SPB1 (EC 2.1.1.-). {Saccharomyces cerevisiae), (2.1.1.-)
AFUA_1G01990	-1.09951	-2.14282	Afu1g01990 (Alt. Locus), ribosome biogenesis protein Rsa4, putative, similar to WD-repeat protein involved in ribosome biogenesis; required for maturation and efficient intra-nuclear transport or pre-60S ribosomal subunits, localizes to the nucleolus; Rsa4p (GI:10383804) (Saccharomyces cerevisiae) contains WD repeats
AFUA_1G05560	-1.09608	-2.13773	Afu1g05560 (Alt. Locus), GTP binding protein, putative
AFUA_4G07600	-1.0949	-2.13599	Afu4g07600 (Alt. Locus), conserved hypothetical protein
AFUA_7G06540	-1.09335	-2.1337	Afu7g06540 (Alt. Locus), threonine aldolase, putative, similar to threonine aldolase (GI:21111447) (Xanthomonas campestris pv. campestris str. ATCC 33913), (4.1.2.-)
AFUA_4G11890	-1.0932	-2.13346	Afu4g11890 (Alt. Locus), serine/threonine protein kinase, putative, similar to Serine/threonine-protein kinase cot-1 (EC 2.7.1.37) (Colonialtemperature-sensitive 1). (Swiss-Prot:P38679) (Neurospora crassa;) similar to GB:AAF97511.1: NDR kinase {Drosophila melanogaster;}, (2.7.1.-)
AFUA_5G09480	-1.09281	-2.13289
AFUA_6G14260	-1.09242	-2.13231	Afu6g14260 (Alt. Locus), U3 small nucleolar ribonucleoprotein protein Lcp5, putative, similar to U3 small nucleolar ribonucleoprotein protein LCP5; Yer127wp (GI:603366) (Saccharomyces cerevisiae)
AFUA_2G03870	-1.09156	-2.13104	Afu2g03870 (Alt. Locus), FKBP-type peptidyl-prolyl isomerase, putative, (5.2.1.8)
AFUA_7G06460	-1.09093	-2.13011	Afu7g06460 (Alt. Locus), cell wall organization protein/glutathione transferase (Gto3), putative, similar to Omega class glutathione transferase; Gto3p (GI:6323906) (Saccharomyces cerevisiae), (2.5.1.18)
AFUA_1G03070	-1.09064	-2.12969	Afu1g03070 (Alt. Locus), transcription initiation factor TFIID subunit, putative, Similar to SP:P38129: Transcription initiation factor TFIID 90 kDa subunit (TAFII-90). {Saccharomyces cerevisiae;}
AFUA_7G04430	-1.08665	-2.12381	Afu7g04430 (Alt. Locus), ribosome biogenesis protein (Rrs1), putative
AFUA_1G16730	-1.08602	-2.12287	Afu1g16730 (Alt. Locus), pseudouridine synthase TruD/Pus7, putative, similar to pseudouridine synthase, catalyzes pseudouridylation at position 35 in U2 snRNA, position 13 in cytoplasmic tRNAs, and position 35 in pre-tRNA(Tyr); Asp(256) mutation abolishes activity; conserved in archaea, some bacteria, and vertebrates; Pus7p (GI:6324817) (Saccharomyces cerevisiae)
AFUA_7G02140	-1.08546	-2.12205	Afu7g02140 (Alt. Locus), 37S ribosomal protein S24, similar to 40S ribosomal protein S24; RP50 (SP:P26782) (Saccharomyces cerevisiae)
AFUA_4G10410	-1.08368	-2.11943	Afu4g10410 (Alt. Locus), aspartate aminotransferase, putative, (2.6.1.1)
AFUA_2G03340	-1.08354	-2.11923	Afu2g03340 (Alt. Locus), DUF652 domain protein, contains a DUF652 domain
AFUA_2G14340	-1.08252	-2.11774	Afu2g14340 (Alt. Locus), conserved hypothetical protein
AFUA_6G12310	-1.08122	-2.11583	Afu6g12310 (Alt. Locus), conserved hypothetical protein
AFUA_4G07810	-1.08107	-2.11561	Afu4g07810 (Alt. Locus), L-serine dehydratase, putative, (4.2.1.16)
AFUA_1G09200	-1.08054	-2.11483	Afu1g09200 (Alt. Locus), ribosome biogenesis protein Erb1, putative, similar to protein required for maturation of the 25S and 5.8S ribosomal RNAs; constituent of 66S pre-ribosomal particles; homologous to mammalian Bop1; Erb1p (GI:6323693) (Saccharomyces cerevisiae)
AFUA_2G02210	-1.0803	-2.11447	Afu2g02210 (Alt. Locus), conserved hypothetical protein
AFUA_1G13190	-1.08013	-2.11423	Afu1g13190 (Alt. Locus), copper-activated transcription factor GRISEA, putative, similar to transcription factor grisea GB|CAA61598.1|1531573 (Podospora anserina) PMID: 8804410
AFUA_6G03580	-1.07979	-2.11373	Afu6g03580 (Alt. Locus), mRNA-nucleus export ATPase (Elf1), putative, similar to mRNA export factor elf1; ELF1 (O14134) (Schizosaccharomyces pombe), (3.6.3.-)
AFUA_3G04260	-1.07921	-2.11288	Afu3g04260 (Alt. Locus), DNA-binding protein HGH1, putative, similar to GB:AAA77038.1: Hgh1p {Saccharomyces cerevisiae} PMID: 9133739
AFUA_7G02080	-1.07872	-2.11216	Afu7g02080 (Alt. Locus), RNA polymerase I subunit Rpa43, putative
AFUA_7G01260	-1.07833	-2.11159	Afu7g01260 (Alt. Locus), conserved hypothetical protein
AFUA_6G06840	-1.07565	-2.10768	Afu6g06840 (Alt. Locus), conserved hypothetical protein
AFUA_2G11270	-1.07544	-2.10737	Afu2g11270 (Alt. Locus), alpha-1,3-glucan synthase Ags2, identical to alpha-1,3-glucan synthase AGS2 (GI:16418019) (Aspergillus fumigatus) PMID: 15746357 similar to cell wall alpha-1,3-glucan synthase Mok1 (Q9USK8) (Schizosaccharomyces pombe), (2.4.1.183)
AFUA_5G09960	-1.07387	-2.10507	Afu5g09960 (Alt. Locus), GPI anchored protein, putative
AFUA_5G14610	-1.0732	-2.1041	Afu5g14610 (Alt. Locus), carboxypeptidase Y, putative, (3.4.16.5)
AFUA_2G11520	-1.07288	-2.10363
AFUA_2G09480	-1.07282	-2.10353	Afu2g09480 (Alt. Locus), conserved hypothetical protein
AFUA_5G03520	-1.07231	-2.1028	Afu5g03520 (Alt. Locus), conserved hypothetical protein
AFUA_6G02230	-1.07001	-2.09945	Afu6g02230 (Alt. Locus), glucokinase GlkA, putative, (2.7.1.2)
AFUA_5G00590	-1.06848	-2.09723	Afu5g00590 (Alt. Locus), hypothetical protein
AFUA_3G14170	-1.06845	-2.09717	Afu3g14170 (Alt. Locus), MFS glucose transporter, putative, similar to GB:CAD59636.1: high-affinity hexose transporter {Emericella nidulans;}
AFUA_4G07820	-1.06599	-2.0936	Afu4g07820 (Alt. Locus), methionyl-tRNA synthetase, putative, (6.1.1.10)
AFUA_6G02180	-1.06538	-2.09272	Afu6g02180 (Alt. Locus), GNAT family acetyltransferase, putative, proline-rich protein
AFUA_7G02220	-1.06302	-2.0893	Afu7g02220 (Alt. Locus), conserved hypothetical protein
AFUA_2G05550	-1.06234	-2.08832	Afu2g05550 (Alt. Locus), conserved hypothetical protein
AFUA_1G06880	-1.06128	-2.08679	Afu1g06880 (Alt. Locus), mitochondrial export translocase Oxa2, putative, similar to mitochondrial inner membrane protein, required for export of the Cox2p C terminus from the mitochondrial matrix to the intermembrane space during its assembly into cytochrome c oxidase; similar to Oxa2p of N. crassa; Cox18p (GI:6321499) (Saccharomyces cerevisiae)
AFUA_5G02750	-1.05946	-2.08415	Afu5g02750 (Alt. Locus), cytochrome c oxidase subunit Va, putative
AFUA_2G09790	-1.05937	-2.08401	Afu2g09790 (Alt. Locus), glucose-6-phosphate isomerase, (5.3.1.9)
AFUA_3G11830	-1.05876	-2.08314	Afu3g11830 (Alt. Locus), phosphoglucomutase PgmA, similar to SP:P57749: Phosphoglucomutase, Glucose phosphomutase, PGM (Aspergillus oryzae), (5.4.2.2)
AFUA_5G05930	-1.05654	-2.07993	Afu5g05930 (Alt. Locus), RNA processing factor 1
AFUA_3G03940	-1.05646	-2.07982	Afu3g03940 (Alt. Locus), 2,3-diketo-5-methylthio-1-phosphopentane phosphatase, putative, similar to Hypothetical 27.5 kDa protein in SPO1-SIS1 intergenic region. (Swiss-Prot:P53981) (Saccharomyces cerevisiae) similar to 2-hydroxy-3-keto-5-methylthiopentenyl-1-phosphate phosphatase (HK-MTPenyl-1-P phosphatase). (Swiss-Prot:O31667) (Bacillus subtilis) PubMed=12022921, (3.1.3.-)
AFUA_1G16010	-1.05575	-2.07879	Afu1g16010 (Alt. Locus), hypothetical protein
AFUA_4G09510	-1.05534	-2.0782	Afu4g09510 (Alt. Locus), conserved hypothetical protein
AFUA_3G09750	-1.05529	-2.07814	Afu3g09750 (Alt. Locus), rRNA processing protein Utp6, putative, similar to nucleolar protein, component of the small subunit (SSU) processome containing the U3 snoRNA that is involved in processing of pre-18S rRNA; Utp6p (GI:6320657) (Saccharomyces cerevisiae)
AFUA_1G17430	-1.05355	-2.07563	Afu1g17430 (Alt. Locus), tyrosinase, (1.10.3.1)
AFUA_3G14110	-1.05304	-2.07489	Afu3g14110 (Alt. Locus), nicotinamide N-methyltransferase Nnt1, putative, simi;ar to putative nicotinamide N-methyltransferase, has a role in rDNA silencing and in lifespan determination; Nnt1p (GI:6323315) (Saccharomyces cerevisiae)
AFUA_5G10610	-1.05243	-2.07402	Afu5g10610 (Alt. Locus), ubiquinol-cytochrome c reductase iron-sulfur subunit precursor, (1.10.2.2)
AFUA_3G11310	-1.05034	-2.07101	Afu3g11310 (Alt. Locus), hypothetical protein
AFUA_6G04430	-1.04906	-2.06918	Afu6g04430 (Alt. Locus), ARD/ARD family protein, putative
AFUA_2G02430	-1.04824	-2.06801	Afu2g02430 (Alt. Locus), mitochondrial genome maintenance protein Mgr2, putative, similar to protein required for growth of cells lacking the mitochondrial genome; YPL098c; Mgr2p (GI:6325159) (Saccharomyces cerevisiae) PMID: 16267274
AFUA_1G10780	-1.04776	-2.06732	Afu1g10780 (Alt. Locus), glycine cleavage system T protein, (2.1.2.10)
AFUA_3G14840	-1.04739	-2.06679	Afu3g14840 (Alt. Locus), C6 transcription factor, putative
AFUA_1G12800	-1.04696	-2.06617	Afu1g12800 (Alt. Locus), isocitrate dehydrogenase, NAD-dependent, (1.1.1.41)
AFUA_1G15400	-1.04543	-2.06399	Afu1g15400 (Alt. Locus), peroxisome biosynthesis protein (Peroxine-7), putative, Similar to GB:AAN39560.1: peroxisome biogenesis factor 7 {Neurospora crassa;}
AFUA_1G16710	-1.04119	-2.05792	Afu1g16710 (Alt. Locus), fatty acid elongase (Gig30), putative, similar to CIG30 (GI:10444345) (Homo sapiens) similar to elongation of very long chain fatty acids protein 3 (Swiss-Prot:Q9HB03) (Homo sapiens)
AFUA_5G06520	-1.04064	-2.05714	Afu5g06520 (Alt. Locus), low-temperature viability protein ltv1
AFUA_4G14590	-1.04059	-2.05707	Afu4g14590 (Alt. Locus), C6 transcription factor, putative
AFUA_2G09210	-1.04	-2.05623	Afu2g09210 (Alt. Locus), 60S ribosomal protein L10, similar to 60S ribosomal protein L10-A (QM protein homolog) (SpQM). (Swiss-Prot:Q09127) (Schizosaccharomyces pombe) PubMed=8621081 similar to 60S ribosomal protein L10 (L9) (Ubiquinol-cytochrome C reductasecomplex subunit VI requiring protein). (Swiss-Prot:P41805) (Saccharomyces cerevisiae;) PubMed=7730379
AFUA_3G01440	-1.03795	-2.05331	Afu3g01440 (Alt. Locus), DUF1212 domain membrane protein, contains a DUF1212 domain
AFUA_4G01220	-1.0378	-2.05309	Afu4g01220 (Alt. Locus), conserved hypothetical protein
AFUA_3G11110	-1.03771	-2.05297	Afu3g11110 (Alt. Locus), rRNA processing protein Nop9, putative, similar to essential nucleolar protein required for 18S rRNA synthesis; Nop9p (GI:6322450) (Saccharomyces cerevisiae)
AFUA_8G05430	-1.03488	-2.04894	Afu8g05430 (Alt. Locus), ribosome biogenesis protein Noc4, putative, similar to nucleolar protein, forms a complex with Nop14p that mediates maturation and nuclear export of 40S ribosomal subunits; Noc4p (GI:6325402) (Saccharomyces cerevisiae)
AFUA_3G14570	-1.03464	-2.04861	Afu3g14570 (Alt. Locus), histidine acid phosphatase, putative, (3.1.3.-)
AFUA_5G07020	-1.03416	-2.04792	Afu5g07020 (Alt. Locus), ribosome biogenesis ABC transporter Arb1, putative, similar to non-transporter ABC protein AbcF2 (GI:19401859) (Dictyostelium discoideum) PMID: 12456012 similar to ATPase of the ATP-binding cassette (ABC) family involved in 40S and 60S ribosome biogenesis, has similarity to Gcn20p; shuttles from nucleus to cytoplasm, physically interacts with Tif6p, Lsg1p; Arb1p (GI:63208…
AFUA_2G04970	-1.03386	-2.0475	Afu2g04970 (Alt. Locus), Kelch repeats protein, putative
AFUA_8G02460	-1.03363	-2.04717	Afu8g02460 (Alt. Locus), MFS transporter, putative
AFUA_2G17610	-1.03158	-2.04426	Afu2g17610 (Alt. Locus), sulfatase domain protein
AFUA_7G00340	-1.02868	-2.04016	Afu7g00340 (Alt. Locus), metallo-beta-lactamase domain protein, putative
AFUA_1G07440	-1.02684	-2.03756	Afu1g07440 (Alt. Locus), molecular chaperone Hsp70, identical to heat shock protein 70 (GI:45356863) (Aspergillus fumigatus) similar to Heat shock 70 kDa protein HSP70 (Swiss-Prot:O93866) (Trichophyton rubrum) similar to Ssa2p (Saccharomyces cerevisiae) [Link to Allergen Table]
AFUA_6G04380	-1.02579	-2.03607	Afu6g04380 (Alt. Locus), molecular chaperone (ABC1), putative, Similar to SP:P27697: ABC1 protein, mitochondrial precursor. {Saccharomyces cerevisiae;}
AFUA_3G11740	-1.02499	-2.03494	Afu3g11740 (Alt. Locus), RNAPII degradation factor Def1, putative, similar to RNAPII degradation factor, forms a complex with Rad26p in chromatin, enables ubiquitination and proteolysis of RNAPII present in an elongation complex; Def1p (GI:6322796) (Saccharomyces cerevisiae)
AFUA_6G10240	-1.02476	-2.03462	Afu6g10240 (Alt. Locus), sensor histidine kinase/response regulator Fos-1/TcsA, identical to two-component histidine kinase Fos-1 (GI:13487136) (Aspergillus fumigatus) PMID: 12146755, 16205968, 11913767, 11118135 similar to GP|8250139|emb|CAB93498.1||AJ271843 tcsA protein (Aspergillus nidulans) A two-component signalling protein involved in the production of conidia PMID: 10905426, 15049823, (2.7…
AFUA_2G10010	-1.02454	-2.0343	Afu2g10010 (Alt. Locus), nonsense-mediated mRNA decay protein (Nmd5), putative, similar to Nmd5p (GI:950222) (Saccharomyces cerevisiae)
AFUA_2G02290	-1.02426	-2.03392	Afu2g02290 (Alt. Locus), 37S ribosomal protein Rsm22, similar to mitochondrial ribosomal protein of the small subunit; Rsm22p (GI:6322694) (Saccharomyces cerevisiae) PMID: 11278769
AFUA_8G04090	-1.02264	-2.03164	Afu8g04090 (Alt. Locus), choline oxidase (CodA), putative, similar to choline oxidase CodA (GI:31979241) (Arthrobacter globiformis) MID: 14678796, (1.1.3.17)
AFUA_3G09290	-1.02223	-2.03106	Afu3g09290 (Alt. Locus), phosphoglycerate mutase, 2,3-bisphosphoglycerate-independent, (5.4.2.1)
AFUA_6G10610	-1.02079	-2.02903	Afu6g10610 (Alt. Locus), ribose 5-phosphate isomerase A, (5.3.1.6)
AFUA_7G05720	-1.01897	-2.02647	Afu7g05720 (Alt. Locus), pyruvate dehydrogenase complex, dihydrolipoamide acetyltransferase component, putative, (2.3.1.12)
AFUA_1G12940	-1.01884	-2.02629	Afu1g12940 (Alt. Locus), MAP kinase SakA, similar to stress-activated kinase SakA (GI:9664867) (Emericella nidulans) PMID: 12180932, (2.7.1.-)
AFUA_2G14090	-1.01844	-2.02573	Afu2g14090 (Alt. Locus), extragenic suppressor of the bimD6 mutation
AFUA_2G11380	-1.01815	-2.02532	Afu2g11380 (Alt. Locus), rRNA assembly protein Mis3, putative
AFUA_3G00900	-1.01713	-2.02389	Afu3g00900 (Alt. Locus), alpha-amylase, putative, similar to alpha-amylase AamY (GI:40313276) (Aspergillus awamori)
AFUA_3G07050	-1.01698	-2.02368	Afu3g07050 (Alt. Locus), WSC domain protein, putative
AFUA_1G07380	-1.01685	-2.02349	Afu1g07380 (Alt. Locus), glutamate synthase Glt1, putative, similar to NAD(+)-dependent glutamate synthase (GOGAT), synthesizes glutamate from glutamine and alpha-ketoglutarate; with Gln1p, forms the secondary pathway for glutamate biosynthesis from ammonia; expression regulated by nitrogen source; Glt1p (GI:6320030) (Saccharomyces cerevisiae), (1.4.1.13)
AFUA_5G02720	-1.01583	-2.02207	Afu5g02720 (Alt. Locus), phosphoribosylformylglycinamidine synthase, (6.3.5.3)
AFUA_2G15860	-1.01555	-2.02168	Afu2g15860 (Alt. Locus), TAM domain methyltransferase, putative, similar to GB:AAO34671.1: methyltransferase {Gibberella zeae;} similar to methyltransferase LaeA (GI:37703327) (Aspergillus fumigatus) PUBMED 15075281 similar to methyltransferase LaeA (GI:37622142) (Emericella nidulans)
AFUA_2G15090	-1.01459	-2.02033	Afu2g15090 (Alt. Locus), arsenite efflux transporter ArsB-like, puative, similar to GB:AAP32329.1: ArsB (Staphylococcus aureus)
AFUA_7G04700	-1.01373	-2.01912	Afu7g04700 (Alt. Locus), conserved hypothetical portein
AFUA_2G14110	-1.01341	-2.01868	Afu2g14110 (Alt. Locus), sulfur metabolite repression control protein SconB, putative, similar to sulfur metabolite repression control protein (GI:1041197) (Aspergillus nidulans) PMID: 9520259
AFUA_8G00780	-1.01178	-2.01639	Afu8g00780 (Alt. Locus), conserved hypothetical protein
AFUA_4G09590	-1.01074	-2.01494	Afu4g09590 (Alt. Locus), conserved hypothetical protein
AFUA_1G17010	-1.01072	-2.01492	Afu1g17010 (Alt. Locus), glutathione S-transferase, putative, similar to Glutathione S-transferase I (EC 2.5.1.18) (GST-I). (Swiss-Prot:P40582) (Saccharomyces cerevisiae;) PubMed=9792709 similar to Glutathione S-transferase III (EC 2.5.1.18) (GST-III). (Swiss-Prot:Q9P6M1) (Schizosaccharomyces pombe;) PubMed=12151111 PubMed=14655046
AFUA_6G02190	-1.00944	-2.01313	Afu6g02190 (Alt. Locus), transcriptional activator (PtaC), putative
AFUA_3G01430	-1.00851	-2.01184	Afu3g01430 (Alt. Locus), benzodiazepine receptor family protein
AFUA_3G09880	-1.00781	-2.01086	Afu3g09880 (Alt. Locus), exosome complex exonuclease Rrp6, putative, similar to Exonuclease component of the nuclear exosome; contributes to the quality-control system that retains and degrades aberrant mRNAs in the nucleus; Rrp6p (GI:6324574) (Saccharomyces cerevisiae), (3.1.-.-)
AFUA_5G06360	-1.00745	-2.01035	Afu5g06360 (Alt. Locus), 60S ribosomal protein L8, putative
AFUA_7G05660	-1.00745	-2.01035	Afu7g05660 (Alt. Locus), translation elongation factor eEF-3, putative, (3.6.3.-)
AFUA_7G02460	-1.00614	-2.00853	Afu7g02460 (Alt. Locus), extracellular serine-rich protein, putative
AFUA_3G11360	-1.00584	-2.00811
AFUA_5G13100	-1.00552	-2.00767	Afu5g13100 (Alt. Locus), conserved hypothetical protein
AFUA_3G05960	-1.00526	-2.00731	Afu3g05960 (Alt. Locus), conserved hypothetical protein
AFUA_7G06390	-1.00499	-2.00693	Afu7g06390 (Alt. Locus), MFS maltose permease MalP, similar to maltose permease MalP (GI:14278920) (Aspergillus oryzae) similar to alpha-glucoside permease, transports maltose, maltotriose, alpha-methylglucoside, and turanose; identical to Mph2p; encoded in a subtelomeric position in a region likely to have undergone duplication; Mph3p (GI:6322620) (Saccharomyces cerevisiae)
AFUA_1G02340	-1.00496	-2.00688	Afu1g02340 (Alt. Locus), conserved hypothetical protein
AFUA_3G09900	-1	-2	Afu3g09900 (Alt. Locus), GTPase activating protein Sar1, putative, similar to GTPase-activating protein; Sar1; Ras GTPase-activating protein (Swiss-Prot:P33277) (Schizosaccharomyces pombe)
