# Supplementary material for: SREBP Coordinates Iron and Ergosterol Homeostasis to Mediate Triazole Drug and Hypoxia Responses in the Human Fungal Pathogen Aspergillus fumigatus
Source: PLoS Genet. 2011 Dec 1;7(12):e1002374. doi: 10.1371/journal.pgen.1002374 (PMC3228822; doi:10.1371/journal.pgen.1002374)
Supplement: Table S2 — Microarray results, Log2 ratios and fold changes for mRNAs upregulated in ΔsrbA at 1 hour post exposure to hypoxia. (XLS) [file pgen.1002374.s006.xls]

## Sheet: Sheet1
Gene	1hour	Fold Change	Annotation
AFUA_4G14030	5.94272	61.5087	Afu4g14030 (Alt. Locus), conserved hypothetical protein
AFUA_2G17930	5.4422	43.4777	Afu2g17930 (Alt. Locus), integral membrane protein, similar to sll1376 (GI:1653341) (Synechocystis sp. PCC 6803)
AFUA_1G14050	5.26148	38.3586	Afu1g14050 (Alt. Locus), F-box domain protein
AFUA_5G01230	5.24181	37.8392	Afu5g01230 (Alt. Locus), RTA1 domain protein, putative
AFUA_6G03230	5.24114	37.8215	Afu6g03230 (Alt. Locus), cell wall glucanase/allergen F16-like, similar to Crh-like protein Crf1 (GI:27372089) (Aspergillus fumigatus) similar to rAsp f 9 (GI:2879890) (Aspergillus fumigatus) similar to glycosidase Crh1p (GI:6321628) (Saccharomyces cerevisiae), (3.2.1.-)
AFUA_2G12780	5.23067	37.5482	Afu2g12780 (Alt. Locus), von Willebrand domain protein, similar to GB:AAQ94870.1: BCSC1 (Mus musculus)
AFUA_5G10510	5.01941	32.4334	Afu5g10510 (Alt. Locus), ABC transporter, putative, similar to Ybt1p (GI:6322980) (Saccharomyces cerevisiae), (3.6.3.-)
AFUA_8G01760	5.00352	32.0782	Afu8g01760 (Alt. Locus), hypothetical protein
AFUA_5G06820	4.78741	27.6155	Afu5g06820 (Alt. Locus), hypothetical protein
AFUA_5G08730	4.55865	23.5663	Afu5g08730 (Alt. Locus), conserved hypothetical protein
AFUA_3G10690	4.54938	23.4153	Afu3g10690 (Alt. Locus), calcium-translocating P-type ATPase(PMCA-type),putative, (3.6.3.8)
AFUA_1G15430	4.53543	23.19	Afu1g15430 (Alt. Locus), lipase/esterase, putative
AFUA_4G01260	4.36444	20.598	Afu4g01260 (Alt. Locus), mitochondrial chaperone ATPase (Bcs1), putative
AFUA_3G03290	4.31933	19.9641	Afu3g03290 (Alt. Locus), conserved hypothetical protein
AFUA_1G17460	4.26414	19.2147	Afu1g17460 (Alt. Locus), C6 transcription factor, putative
AFUA_6G09090	4.1879	18.2256	Afu6g09090 (Alt. Locus), conserved hypothetical protein
AFUA_3G00720	4.15014	17.7549	Afu3g00720 (Alt. Locus), DUF500 and UBA/TS-N domain protein
AFUA_8G02130	3.98331	15.816	Afu8g02130 (Alt. Locus), 1,3-beta-glucanosyltransferase, putative, similar to glycolipid anchored surface protein Gas1 (Swiss-Prot:P22146) (Saccharomyces cerevisiae)
AFUA_4G09330	3.93676	15.3138	Afu4g09330 (Alt. Locus), conserved hypothetical protein
AFUA_4G03170	3.91838	15.12	Afu4g03170 (Alt. Locus), conserved hypothetical protein
AFUA_8G02430	3.88022	14.7253	Afu8g02430 (Alt. Locus), zinc-binding alcohol dehydrogenase, putative, similar to OMNI:GMSORF2317: oxidoreductase, zinc-binding (Mycobacterium smegmatis str.) MC2 155), (1.1.-.-)
AFUA_8G05805	3.82607	14.1828	Afu8g05805 (Alt. Locus), cellobiose dehydrogenase, putative
AFUA_2G02500	3.81404	14.065	Afu2g02500 (Alt. Locus), conserved hypothetical protein
AFUA_7G00820	3.64622	12.5205	Afu7g00820 (Alt. Locus), hypothetical protein
AFUA_2G00570	3.59737	12.1037	Afu2g00570 (Alt. Locus), GNAT family acetyltransferase, putative, similar to GNAT-family acetyltransferase (GI:33575845) (Bordetella bronchiseptica)
AFUA_6G07720	3.59319	12.0686	Afu6g07720 (Alt. Locus), phosphoenolpyruvate carboxykinase AcuF, similar to GB:AAL10705.1: phosphoenolpyruvate carboxykinase AcuF (Emericella nidulans) PMID: 11741859, 7614370, 3622 similar to phosphoenolpyruvate carboxykinase, key enzyme in gluconeogenesis, catalyzes early reaction in carbohydrate biosynthesis, glucose represses transcription and accelerates mRNA degradation, regulated by Mcm1p …
AFUA_8G02040	3.55913	11.787	Afu8g02040 (Alt. Locus), glycosyl transferase, putative, (2.4.1.-)
AFUA_6G00680	3.52886	11.5423	Afu6g00680 (Alt. Locus), conserved hypothetical protein
AFUA_2G14620	3.52576	11.5175	Afu2g14620 (Alt. Locus), conserved hypothetical protein, similar to protein of unconfirmed function, similar to cell surface flocculin Muc1p; ORF exhibits genomic organization compatible with a translational readthrough-dependent mode of expression; Bsc1p (GI:6320167) (Saccharomyces cerevisiae)
AFUA_2G17880	3.48129	11.1679	Afu2g17880 (Alt. Locus), C6 finger domain protein, putative
AFUA_2G16490	3.43588	10.8219	Afu2g16490 (Alt. Locus), rhomboid family membrane protein
AFUA_6G00690	3.43244	10.7961	Afu6g00690 (Alt. Locus), conserved hypothetical protein
AFUA_2G13930	3.38091	10.4173	Afu2g13930 (Alt. Locus), conserved hypothetical protein
AFUA_5G10490	3.35964	10.2648	Afu5g10490 (Alt. Locus), amidase, putative, (3.5.1.-)
AFUA_3G14150	3.34475	10.1595	Afu3g14150 (Alt. Locus), F-box domain protein
AFUA_2G17810	3.34041	10.1289	Afu2g17810 (Alt. Locus), RTA1 domain protein, putative
AFUA_3G14680	3.32101	9.99363	Afu3g14680 (Alt. Locus), lysophospholipase Plb3, identical to lysophospholipase (GI:36244728) (Aspergillus fumigatus) PMID: 14982117, 15451105 similar to phospholipase B (lysophospholipase) involved in lipid metabolism, required for deacylation of phosphatidylcholine and phosphatidylethanolamine but not phosphatidylinositol; Plb1p (GI:6323650) (Saccharomyces cerevisiae), (3.1.1.5)
AFUA_2G01720	3.27494	9.67954	Afu2g01720 (Alt. Locus), conserved hypothetical protein
AFUA_4G09890	3.27035	9.64882	Afu4g09890 (Alt. Locus), conserved hypothetical protein
AFUA_5G06070	3.23833	9.43698
AFUA_4G14640	3.17581	9.03677	Afu4g14640 (Alt. Locus), low affinity iron transporter, putative
AFUA_3G03230	3.08341	8.47613	Afu3g03230 (Alt. Locus), bZIP transcription factor, putative
AFUA_3G01960	3.06289	8.35647	Afu3g01960 (Alt. Locus), conserved hypothetical protein
AFUA_3G00930	3.04488	8.25277	Afu3g00930 (Alt. Locus), C6 transcription factor, putative
AFUA_2G16580	3.02629	8.14711	Afu2g16580 (Alt. Locus), alpha/beta superfamily hydrolase, putative, similar to GB:CAE81060.1: alpha/beta hydrolase superfamily protein (Bdellovibrio bacteriovorus)
AFUA_6G02790	2.96978	7.83417	Afu6g02790 (Alt. Locus), conserved hypothetical protein
AFUA_4G04140	2.95845	7.77288	Afu4g04140 (Alt. Locus), conserved hypothetical protein
AFUA_3G14130	2.93502	7.64768	Afu3g14130 (Alt. Locus), conserved hypothetical protein
AFUA_3G02040	2.88386	7.38122	Afu3g02040 (Alt. Locus), glycosyl hydrolase, putative
AFUA_7G06680	2.88319	7.3778	Afu7g06680 (Alt. Locus), AAA family ATPase, putative, contains an AAA ATPase domain possible frameshift, (3.4.24.-)
AFUA_8G02110	2.87326	7.3272	Afu8g02110 (Alt. Locus), hypothetical protein
AFUA_2G12630	2.85556	7.23786	Afu2g12630 (Alt. Locus), allergenic cerato-platanin Asp F13, identical to rAsp f 13 (GI:3005841) (Aspergillus fumigatus) similar to GB:CAC84090.2: cerato-platanin (Ceratocystis fimbriata f. sp. platani) PMID: 10455173, 15063505 [Link to Allergen Table]
AFUA_8G02640	2.80995	7.01259	Afu8g02640 (Alt. Locus), C6 transcription factor, putative
AFUA_3G14140	2.80197	6.97394	Afu3g14140 (Alt. Locus), metacaspase CasB, similar to metacaspase CasA (GI:27436420) (Aspergillus nidulans) similar to metacaspase Mca1p (GI:6324771) (Saccharomyces cerevisiae) contains an ICE-like protease (caspase) p20 domain, (3.4.22.36)
AFUA_3G07570	2.703	6.51154	Afu3g07570 (Alt. Locus), conserved hypothetical protein
AFUA_8G01920	2.69944	6.49551	Afu8g01920 (Alt. Locus), conserved hypothetical protein
AFUA_2G04980	2.69235	6.46364	Afu2g04980 (Alt. Locus), tyrosine decarboxylase, putative, (4.1.1.-)
AFUA_4G02720	2.68686	6.43912	Afu4g02720 (Alt. Locus), GPI anchored glycosyl hydrolase, putative
AFUA_8G02070	2.66508	6.34261	Afu8g02070 (Alt. Locus), glycosyl transferase, putative
AFUA_5G11110	2.64332	6.24769	Afu5g11110 (Alt. Locus), thiamin pyrophosphokinase-related protein
AFUA_6G03320	2.63377	6.20645	Afu6g03320 (Alt. Locus), MFS multidrug transporter, putative
AFUA_2G16060	2.63168	6.19747	Afu2g16060 (Alt. Locus), conserved hypothetical protein
AFUA_2G08660	2.62529	6.1701	Afu2g08660 (Alt. Locus), conserved hypothetical protein
AFUA_2G14760	2.60344	6.07733	Afu2g14760 (Alt. Locus), BCS1-like ATPase, putative
AFUA_4G09700	2.59925	6.05972	Afu4g09700 (Alt. Locus), conserved hypothetical protein
AFUA_4G01400	2.58671	6.00727	Afu4g01400 (Alt. Locus), ThiJ/PfpI family protein, contains a ThiJ/PfpI domain
AFUA_4G12980	2.57196	5.94615	Afu4g12980 (Alt. Locus), conserved hypothetical protein
AFUA_8G05030	2.52758	5.76604	Afu8g05030 (Alt. Locus), conserved hypothetical protein
AFUA_2G16520	2.51863	5.73037	Afu2g16520 (Alt. Locus), phospholipase D (PLD), putative, similar to phospholipase; PLD1 (GI:27922984) (Aspergillus oryzae) similar to phospholipase; pldA (GI:29467473) (Aspergillus nidulans) contains two PLDc domains, (3.1.4.4)
AFUA_3G14400	2.51787	5.72737	Afu3g14400 (Alt. Locus), hypothetical protein
AFUA_3G01850	2.51614	5.72051	Afu3g01850 (Alt. Locus), porphyromonas-type peptidyl-arginine deiminase superfamily
AFUA_4G06170	2.49533	5.63858	Afu4g06170 (Alt. Locus), conserved hypothetical protein
AFUA_5G06060	2.49337	5.63093	Afu5g06060 (Alt. Locus), sulfur metabolism regulator SkpA, putative
AFUA_4G06220	2.49238	5.62704	Afu4g06220 (Alt. Locus), conserved hypothetical protein
AFUA_3G01050	2.45745	5.49246	Afu3g01050 (Alt. Locus), conserved hypothetical protein
AFUA_3G00730	2.41579	5.33613	Afu3g00730 (Alt. Locus), conserved hypothetical protein
AFUA_1G10800	2.415	5.3332	Afu1g10800 (Alt. Locus), thioesterase family protein, contains a thioesterase domain
AFUA_7G08530	2.4135	5.32765	Afu7g08530 (Alt. Locus), conserved hypothetical protein
AFUA_2G13110	2.38329	5.21726	Afu2g13110 (Alt. Locus), cytochrome c, similar to cytochrome c (GI:11128019) (Homo sapiens)
AFUA_2G03070	2.37188	5.17613	Afu2g03070 (Alt. Locus), conserved hypothetical protein
AFUA_6G06470	2.34684	5.08708	Afu6g06470 (Alt. Locus), heat shock protein Hsp30-like, putative, similar to GB:BAD02411.1: heat shock protein 30 (Aspergillus oryzae)
AFUA_6G06900	2.34674	5.08675	Afu6g06900 (Alt. Locus), Rho GTPase Rho1, similar to RhoA protein (Rho1 protein homolog) (Swiss-Prot:Q9C3Y4) (Emericella nidulans;) PubMed=14643255 similar to RHO1 protein. (Swiss-Prot:O42825) (Candida albicans;) PubMed=9401032 similar to RHO1 protein. (Swiss-Prot:P06780) (Saccharomyces cerevisiae) PubMed=3543936, 3029111
AFUA_6G03210	2.34303	5.07368	Afu6g03210 (Alt. Locus), conidiation-specific protein (Con-10), putative
AFUA_6G06630	2.34228	5.07105	Afu6g06630 (Alt. Locus), conserved hypothetical protein
AFUA_1G01640	2.33686	5.05203	Afu1g01640 (Alt. Locus), kinesin family protein, similar to kinesin family member kif8 (GI:40074461) (Dictyostelium discoideum) PMID: 14641909 mitotic centromere-associated kinesin (MCAK) (GI:62175899) (Trypanosoma brucei)
AFUA_5G07960	2.32329	5.00474	Afu5g07960 (Alt. Locus), C2H2 finger and ankyrin domain protein, putative
AFUA_6G06620	2.31163	4.96444	Afu6g06620 (Alt. Locus), COPII vesicles protein Yip3, putative, similar to protein localized to COPII vesicles, proposed to be involved in ER to Golgi transport; interacts with members of the Rab GTPase family and Yip1p; also interacts with Rtn1p; Yip3p (GI:6681850) (Saccharomyces cerevisiae)
AFUA_5G13940	2.30439	4.9396
AFUA_5G03230	2.3008	4.9273	Afu5g03230 (Alt. Locus), stress response RCI peptide, putative, similar to low temperature and salt responsive protein LTI6B (GI:6714402) (Arabidopsis thaliana) similar to hydrophobic protein RCI2A (GI:13957674) (Arabidopsis thaliana) PMID: 11299347
AFUA_8G02090	2.27327	4.83417	Afu8g02090 (Alt. Locus), nucleotide-sugar transporter, putative
AFUA_3G08010	2.27242	4.83132	Afu3g08010 (Alt. Locus), C2H2 transcription factor (Ace1), putative
AFUA_5G13640	2.27236	4.83114	Afu5g13640 (Alt. Locus), thioredoxin, putative
AFUA_4G08360	2.26714	4.81368	Afu4g08360 (Alt. Locus), RNA polymerase II mediator complex component Med8, putative, similar to subunit of the RNA polymerase II mediator complex; associates with core polymerase subunits to form the RNA polymerase II holoenzyme; essential for transcriptional regulation; Med8p (GI:6319670) (Saccharomyces cerevisiae)
AFUA_1G01940	2.26318	4.80048	Afu1g01940 (Alt. Locus), conserved hypothetical protein
AFUA_5G07040	2.26261	4.79859	Afu5g07040 (Alt. Locus), ubiquitin conjugating enzyme (UbcA), putative, similar to UBC1 ubiquitin-conjugating enzyme (GI:136635) (Saccharomyces cerevisiae), (6.3.2.19)
AFUA_1G05040	2.26148	4.79483	Afu1g05040 (Alt. Locus), protein mitochondrial targeting protein (Mas1), putative, similar to mitochondrial protein import protein MAS5; Protein YDJ1 (SP:P25491) (Saccharomyces cerevisiae) PMID: 1729605
AFUA_1G14420	2.23311	4.70147	Afu1g14420 (Alt. Locus), conserved hypothetical protein
AFUA_4G12940	2.23236	4.69903	Afu4g12940 (Alt. Locus), hypothetical protein
AFUA_1G16760	2.2314	4.69591	Afu1g16760 (Alt. Locus), acetyltransferase, GNAT family family
AFUA_2G03060	2.22579	4.67768	Afu2g03060 (Alt. Locus), cactin, putative, similar to GB:AAF66981.1: cactin (Drosophila melanogaster) PMID: 10842059
AFUA_2G16480	2.21273	4.63552	Afu2g16480 (Alt. Locus), DHHC zinc finger membrane protein
AFUA_3G09130	2.20978	4.62606	Afu3g09130 (Alt. Locus), C6 transcription factor, putative
AFUA_1G00350	2.20886	4.62309	Afu1g00350 (Alt. Locus), metalloreductase, putative, similar to metalloreductase FreA (GI:24431223) (Emericella nidulans) PMID: 12406779, (1.16.1.-)
AFUA_1G13120	2.20106	4.59818	Afu1g13120 (Alt. Locus), conserved hypothetical protein
AFUA_7G01270	2.2004	4.59607	Afu7g01270 (Alt. Locus), DNA-directed polymerase kappa, putative, (6.3.5.5)
AFUA_4G03340	2.1979	4.58811	Afu4g03340 (Alt. Locus), DUF1212 domain membrane protein, contains a DUF1212 domain
AFUA_7G00380	2.18804	4.55684	Afu7g00380 (Alt. Locus), GNAT family acetyltransferase, putative
AFUA_2G00100	2.18521	4.54794	Afu2g00100 (Alt. Locus), C6 transcription factor Aro80, putative, Zinc finger transcriptional activator of the Zn2Cys6 family; activates transcription of aromatic amino acid catabolic genes in the presence of aromatic amino acids; Aro80p (GI:6320629) (Saccharomyces cerevisiae)
AFUA_1G14150	2.18175	4.53702	Afu1g14150 (Alt. Locus), conserved hypothetical protein
AFUA_1G13230	2.17449	4.51425	Afu1g13230 (Alt. Locus), conserved hypothetical protein, similar to GB:AAO49461.1: conserved hypothetical protein (Leptosphaeria maculans)
AFUA_3G01080	2.17239	4.50769	Afu3g01080 (Alt. Locus), conserved hypothetical protein
AFUA_7G01790	2.1683	4.49492	Afu7g01790 (Alt. Locus), MFS transporter, putative, similar to slasma membrane sulfite pump involved in sulfite metabolism and required for efficient sulfite efflux; major facilitator superfamily protein; Ssu1p (GI:6325165) (Saccharomyces cerevisiae)
AFUA_6G10840	2.15999	4.46913	Afu6g10840 (Alt. Locus), conserved hypothetical protein
AFUA_4G13510	2.15928	4.46691	Afu4g13510 (Alt. Locus), isocitrate lyase AcuD, similar to GB:AAR15146.1: isocitrate lyase (Aspergillus fumigatus) similar to GB:CAA44572.1: isocitrate lyase (Emericella nidulans) PMID: 10801489, 1531185, (4.1.3.1)
AFUA_6G06740	2.14594	4.42581	Afu6g06740 (Alt. Locus), endoplasmic reticulum calcium ATPase, putative, similar to sarcoplasmic/endoplasmic reticulum calcium ATPase 1 (SP:Q92105) (Rana esculenta) PMID: 1386027, (3.6.3.8)
AFUA_3G11840	2.14096	4.41055	Afu3g11840 (Alt. Locus), NAD binding Rossmann fold oxidoreductase, putative, (1.-.-.-)
AFUA_1G01690	2.13545	4.39374	Afu1g01690 (Alt. Locus), cytochrome P450 alkane hydroxylase, putative, (1.14.14.-)
AFUA_3G09980	2.12633	4.36607	Afu3g09980 (Alt. Locus), conserved hypothetical protein
AFUA_5G04380	2.10202	4.2931	Afu5g04380 (Alt. Locus), conserved hypothetical protein
AFUA_2G10240	2.09996	4.28698	Afu2g10240 (Alt. Locus), NAD binding Rossmann fold oxidoreductase, putative, similar to Myo-inositol 2-dehydrogenase (Swiss-Prot:O68965) (Sinorhizobium meliloti) PubMed=9802033 similar to Streptomycin biosynthesis protein strI (Swiss-Prot:P09400) (Streptomyces griseus) PubMed=1654502, (1.-.-.-)
AFUA_3G09620	2.09979	4.28646	Afu3g09620 (Alt. Locus), RNA binding protein, putative
AFUA_2G02620	2.084	4.23981	Afu2g02620 (Alt. Locus), Ku family DNA helicase, putative
AFUA_8G05590	2.08057	4.22973	Afu8g05590 (Alt. Locus), oxidoreductase, short chain dehydrogenase/reductase family
AFUA_8G01060	2.07447	4.2119	Afu8g01060 (Alt. Locus), hypothetical protein
AFUA_5G12050	2.0737	4.20965	Afu5g12050 (Alt. Locus), DNA ligase, putative, (6.5.1.1)
AFUA_4G11310	2.0718	4.2041	Afu4g11310 (Alt. Locus), fructose-1,6-bisphosphatase Fbp1, putative, similar to fructose-1,6-bisphosphatase, key regulatory enzyme in the gluconeogenesis pathway, required for glucose metabolism; Fbp1p (GI:6323409) (Saccharomyces cerevisiae), (3.1.3.11)
AFUA_3G00550	2.06811	4.19338	Afu3g00550 (Alt. Locus), hypothetical protein
AFUA_5G06970	2.06802	4.19312	Afu5g06970 (Alt. Locus), conserved hypothetical protein
AFUA_5G00770	2.05323	4.15034	Afu5g00770 (Alt. Locus), integral membrane protein, putative
AFUA_6G13500	2.04209	4.11842	Afu6g13500 (Alt. Locus), conserved hypothetical protein
AFUA_4G06320	2.02727	4.07632	Afu4g06320 (Alt. Locus), 4F5 domain protein, contains a 4F5 domain
AFUA_4G12240	2.0206	4.05753	Afu4g12240 (Alt. Locus), nitrilase, putitive
AFUA_2G08260	2.01884	4.05259	Afu2g08260 (Alt. Locus), FMN binding oxidoreductase, putative, (1.-.-.-)
AFUA_7G01010	2.00458	4.01272	Afu7g01010 (Alt. Locus), alcohol dehydrogenase, putative, (1.1.1.1)
AFUA_1G06500	1.99958	3.99885	Afu1g06500 (Alt. Locus), hypothetical protein
AFUA_4G10050	1.99934	3.99816	Afu4g10050 (Alt. Locus), calmodulin, similar to SP:P60204: Calmodulin (CaM) (Emericella nidulans)
AFUA_5G06350	1.98178	3.9498	Afu5g06350 (Alt. Locus), DNA repair and transcription factor Ada, putative, (2.1.1.63)
AFUA_6G03350	1.96946	3.91622	Afu6g03350 (Alt. Locus), GNAT family N-acetyltransferase, putative, (3.2.1.-)
AFUA_8G02120	1.95788	3.88491	Afu8g02120 (Alt. Locus), conserved hypothetical protein
AFUA_8G06160	1.9477	3.8576	Afu8g06160 (Alt. Locus), conserved hypothetical protein
AFUA_2G13680	1.94653	3.85448	Afu2g13680 (Alt. Locus), calcium/calmodulin-dependent protein kinase, putative, similar to Calcium/calmodulin-dependent protein kinase CmpK (Swiss-Prot:Q00771) (Emericella nidulans) PMID: 2835766 PMID: 1563634 similar to GB:AAG00534.1: CamKI-like protein kinase (Homo sapiens), (2.7.1.123)
AFUA_6G11410	1.93848	3.83301	Afu6g11410 (Alt. Locus)mre11 (Gene Name), , meiotic recombination protein Mre11, similar to GB:AAN78297.1: meiotic recombination protein {Emericella nidulans;} similar to GB:AAB61454.1: Mre11p {Saccharomyces cerevisiae;}
AFUA_7G04170	1.91751	3.77772	Afu7g04170 (Alt. Locus), C6 transcription factor, putative
AFUA_5G12860	1.90893	3.75529	Afu5g12860 (Alt. Locus), conserved hypothetical protein
AFUA_3G11430	1.90825	3.75355	Afu3g11430 (Alt. Locus), arginase, putative, (3.5.3.1)
AFUA_5G07970	1.90812	3.75319	Afu5g07970 (Alt. Locus), ABC metal ion transporter, putative, similar to Metal resistance protein YCF1; Yeast cadmium factor 1 (SP:P39109) (Saccharomyces cerevisiae) PMID: 10790694
AFUA_3G10370	1.90536	3.74602	Afu3g10370 (Alt. Locus), conserved hypothetical protein
AFUA_3G01090	1.90323	3.74049	Afu3g01090 (Alt. Locus), conserved hypothetical protein
AFUA_1G13310	1.89945	3.73071	Afu1g13310 (Alt. Locus), bZIP transcription factor, putative
AFUA_1G02870	1.89846	3.72815	Afu1g02870 (Alt. Locus), conserved hypothetical protein
AFUA_1G13970	1.88187	3.68552	Afu1g13970 (Alt. Locus), MFS transporter, putative
AFUA_1G09730	1.88022	3.68131	Afu1g09730 (Alt. Locus), PAP2 domain protein, (3.-.-.-)
AFUA_4G11150	1.86413	3.64048	Afu4g11150 (Alt. Locus), ADAM family of metalloprotease ADM-B, identical to ADAM protease ADM-B (GI:61608430) (Aspergillus fumigatus) PMID: 15936900 similar to GB:AAQ89237.1: ADAM12 (Homo sapiens) PMID: 12915587
AFUA_6G14050	1.86234	3.63597	Afu6g14050 (Alt. Locus), FAD binding domain protein, (1.5.3.-)
AFUA_3G12150	1.86153	3.63392	Afu3g12150 (Alt. Locus), flavin containing amine oxidase, putative, (1.4.3.-)
AFUA_1G01920	1.85035	3.60588	Afu1g01920 (Alt. Locus), plasma membrane protein Pth11-like, putative, similar to integral membrane protein PTH11 (GI:4836427) (Magnaporthe grisea) PMID: 10521529
AFUA_2G00980	1.84714	3.59786	Afu2g00980 (Alt. Locus), conserved hypothetical protein
AFUA_2G02010	1.84174	3.58443	Afu2g02010 (Alt. Locus), transmembrane protein UsgS, similar to transmembrane protein UsgS (GI:12620134) (Emericella nidulans) PMID: 11139496
AFUA_5G08580	1.83348	3.56396	Afu5g08580 (Alt. Locus), alpha-1,6-mannosyltransferase subunit (Och1), putative, (2.4.1.-)
AFUA_2G08900	1.83166	3.55945	Afu2g08900 (Alt. Locus), voltage-gated chloride channel (ClcA), putative, similar to CLC channel AnCLCA (GI:29825714) (Emericella nidulans) similar to chloride channel protein 3 (Swiss-Prot:P51792) (Rattus norvegicus)
AFUA_5G02360	1.83161	3.55934	Afu5g02360 (Alt. Locus), vacuolar dynamin-like GTPase VpsA, putative, similr to VpsA (GI:17148576) (Emericella nidulans) PMID: 11368897 similr to SP:P21576: Vacuolar sorting protein 1, GTP-binding protein VPS1 (Saccharomyces cerevisiae) PMID: 8299420, (3.6.5.5)
AFUA_2G05060	1.83027	3.55603	Afu2g05060 (Alt. Locus), alternative oxidase AlxA, putative, similar to alternative oxidase, mitochondrial precursor AOX1 (GI:51701286) (Cryptococcus neoformans var. grubii) PMID: 14500501 mitochondrial alternative oxidase Aod-1 (GI:24061751) (Emericella nidulans) PMID: 12781676, (1.-.-.-)
AFUA_3G05610	1.82332	3.53894	Afu3g05610 (Alt. Locus), conserved hypothetical protein
AFUA_2G08090	1.82313	3.53847	Afu2g08090 (Alt. Locus), conserved hypothetical protein
AFUA_3G11280	1.81675	3.52287	Afu3g11280 (Alt. Locus), class V chitinase, putative, similar to chitinase ChiB (GI:4038642) (Aspergillus nidulans) similar to Endochitinase 1 precursor (Swiss-Prot:P54196) (Coccidioides posadasii), (3.2.1.14)
AFUA_6G14300	1.81494	3.51845	Afu6g14300 (Alt. Locus), FAD binding domain protein
AFUA_4G13940	1.80956	3.50535	Afu4g13940 (Alt. Locus), ubiquitin conjugating enzyme, putative, (6.3.2.19)
AFUA_5G00650	1.80945	3.5051	Afu5g00650 (Alt. Locus), conserved hypothetical protein
AFUA_2G02700	1.80637	3.49761	Afu2g02700 (Alt. Locus), mitochondrial DnaJ chaperone (Tim14), putative
AFUA_1G17680	1.80325	3.49006	Afu1g17680 (Alt. Locus), MFS transporter, putative, similar to HOL1 (GI:825501) (Saccharomyces cerevisiae)
AFUA_6G10940	1.78611	3.44884	Afu6g10940 (Alt. Locus), conserved hypothetical protein
AFUA_4G13950	1.78309	3.44163	Afu4g13950 (Alt. Locus), GNAT family acetyltransferase, putative, similar to GB:CAE32902.1: putative acetyltransferase (Bordetella bronchiseptica RB50)
AFUA_2G02820	1.77821	3.42999	Afu2g02820 (Alt. Locus), Yippee zinc-binding protein Moh1, putative, similar to Yippee-like protein CG15309. (Swiss-Prot:Q9W2X7) (Drosophila melanogaster) PMID: 11240639 similar to Yippee-like protein 2 (DiGeorge syndrome-related protein FKSG4). (Swiss-Prot:Q96QA6) (Homo sapiens) PMID: 15556292 similar to protein of unknown function, has homology to kinase Snf7p; not required for growth on nonfer…
AFUA_8G01930	1.7644	3.39733	Afu8g01930 (Alt. Locus), methyltransferase LaeA-like, putative, similar to GB:AAO34671.1: methyltransferase (Gibberella zeae) similar to GB:AAR01218.1: LaeA (Aspergillus fumigatus)
AFUA_1G11220	1.76394	3.39624	Afu1g11220 (Alt. Locus), GPI anchored protein, putative
AFUA_3G10600	1.76391	3.39617	Afu3g10600 (Alt. Locus), clathrin-coated vesicle protein, putative, similar to tlg2 vesicle protein of 18 kDa; Ymr071cp (GI:6323716) (Saccharomyces cerevisiae)
AFUA_2G02220	1.76311	3.3943	Afu2g02220 (Alt. Locus), UDP-glucose:sterol glycosyltransferase
AFUA_7G03800	1.7585	3.38347	Afu7g03800 (Alt. Locus), C2 domain protein
AFUA_5G02280	1.7538	3.37245	Afu5g02280 (Alt. Locus), endo-1,3(4)-beta-glucanase, putative, similar to endo-1,3(4)-beta-glucanase (GI:3152652) (Phaffia rhodozyma), (3.2.1.6)
AFUA_1G12660	1.74973	3.36297	Afu1g12660 (Alt. Locus), conserved hypothetical protein
AFUA_1G00550	1.7484	3.35986	Afu1g00550 (Alt. Locus), conserved hypothetical protein
AFUA_5G14760	1.74831	3.35965	Afu5g14760 (Alt. Locus), hypothetical protein
AFUA_5G01980	1.74825	3.35952	Afu5g01980 (Alt. Locus), histone deacetylase HdaA, similar to GB:AAP95013.1: putative histone deacetylase HDAA (Emericella nidulans) PMID: 12853613
AFUA_1G09700	1.74757	3.35792	Afu1g09700 (Alt. Locus), ankyrin repeat protein, contains Ankyrin repeats
AFUA_4G13860	1.72583	3.3077	Afu4g13860 (Alt. Locus), extracellular salicylate hydroxylase/monooxygenase, putative, similar to GB:BAA61829.1: salicylate hydroxylase {Pseudomonas putida;}, (1.14.13.-)
AFUA_7G05310	1.72327	3.30184	Afu7g05310 (Alt. Locus), splicing factor u2af large subunit
AFUA_5G01610	1.71701	3.28754	Afu5g01610 (Alt. Locus), hypothetical protein
AFUA_4G04380	1.70884	3.26898	Afu4g04380 (Alt. Locus), phenazine biosynthesis-like protein, putative, similar to GB:AAN30288.1: phenazine biosynthesis protein, PhzF family {Brucella suis 1330;} ^|^OMNI|BR1374|AAN30288.1|23348218| phenazine biosynthesis protein, PhzF family {Brucella suis 1330;}
AFUA_3G08210	1.70718	3.26522	Afu3g08210 (Alt. Locus), conserved hypothetical protein
AFUA_5G01620	1.69936	3.24758	Afu5g01620 (Alt. Locus), extracellular proline-rich protein
AFUA_2G02690	1.69498	3.23772	Afu2g02690 (Alt. Locus), fungal specific transcription factor, putative, similar to putative transcription factor containing a zinc finger; overexpression increases salt tolerance through increased expression of the ENA1 (Na+/Li+ extrusion pump) gene while gene disruption decreases both salt tolerance and ENA1 expression; Hal9p (GI:6324483) (Saccharomyces cerevisiae)
AFUA_5G13920	1.69051	3.2277	Afu5g13920 (Alt. Locus), Hsp90 binding co-chaperone (Sba1), putative, similar to Co-chaperone that binds to and regulates Hsp90 family chaperones; important for pp60v-src activity in yeast; homologous to the mammalian p23 proteins; Sba1p (GI:6322732) (Saccharomyces cerevisiae)
AFUA_5G01960	1.68824	3.22263	Afu5g01960 (Alt. Locus), phosphate transporter (Pho88), putative, similar to probable membrane protein, involved in phosphate transport; pho88 pho86 double null mutant exhibits enhanced synthesis of repressible acid phosphatase at high inorganic phosphate concentrations; Pho88p (GI:6319582) (Saccharomyces cerevisiae)
AFUA_6G07470	1.68576	3.2171	Afu6g07470 (Alt. Locus), integral membrane protein
AFUA_4G00200	1.68246	3.20974	Afu4g00200 (Alt. Locus), F-box domain protein
AFUA_1G13340	1.68201	3.20875	Afu1g13340 (Alt. Locus), DUF6 domain protein, putative
AFUA_1G07750	1.67936	3.20285	Afu1g07750 (Alt. Locus), SWIRM domain protein Fun19, putative, similar to non-essential protein of unknown function; Fun19p (GI:37362610) (Saccharomyces cerevisiae) PMID: 1583694
AFUA_1G03790	1.66943	3.18089	Afu1g03790 (Alt. Locus), mannosylphosphorylation protein (Mnn4), putative
AFUA_7G05270	1.66805	3.17784	Afu7g05270 (Alt. Locus), COMPASS complex subunit Sdc1, putative, similar to Subunit of the COMPASS (Set1C) complex, which methylates Rad6p ubiquitinated histone H3 on lysine 4 and is required in transcriptional silencing near telomeres; has similarity to C. elegans Dpy-30; Sdc1p (GI:6320677) (Saccharomyces cerevisiae)
AFUA_1G02700	1.66695	3.17542	Afu1g02700 (Alt. Locus), zinc metallopeptidase, putative
AFUA_4G04280	1.66296	3.16666	Afu4g04280 (Alt. Locus), AN1 zinc finger protein
AFUA_1G10230	1.65984	3.15982	Afu1g10230 (Alt. Locus), C2H2 transcription factor (Egr2), putative
AFUA_4G03100	1.65914	3.15829	Afu4g03100 (Alt. Locus), ras-like GTP-binding protein, putative, similar to Ras-like GTP-binding protein RYL2 (Swiss-Prot:P41925) (Yarrowia lipolytica)
AFUA_2G01870	1.65355	3.14607	Afu2g01870 (Alt. Locus)chsA (Gene Name), , chitin synthase A, (2.4.1.16)
AFUA_5G08620	1.65151	3.14163	Afu5g08620 (Alt. Locus), Ser/Thr protein phosphatase family, (3.1.3.16)
AFUA_4G10040	1.64546	3.12847	Afu4g10040 (Alt. Locus), SNARE complex subunit (Tlg2), putative
AFUA_8G05660	1.64448	3.12636	Afu8g05660 (Alt. Locus), myosin I MyoA/Myo5, similar to one of two type I myosins; contains proline-rich tail homology 2 (TH2) and SH3 domains; MYO5 deletion has little effect on growth, but myo3 myo5 double deletion causes severe defects in growth and actin cytoskeleton organization; Myo5p (GI:6323756) (Saccharomyces cerevisiae)
AFUA_3G08020	1.63818	3.11274	Afu3g08020 (Alt. Locus), PX domain protein
AFUA_1G00750	1.63776	3.11183	Afu1g00750 (Alt. Locus), conserved hypothetical protein
AFUA_3G02310	1.62421	3.08272	Afu3g02310 (Alt. Locus), pyrroline-5-carboxylate reductase
AFUA_2G10400	1.62179	3.07757	Afu2g10400 (Alt. Locus), C6 transcription factor, putative
AFUA_2G17650	1.62034	3.07447	Afu2g17650 (Alt. Locus), DUF907 domain protein, contains a DUF907 domain
AFUA_1G02910	1.61524	3.06362	Afu1g02910 (Alt. Locus), conserved hypothetical protein
AFUA_2G04210	1.607	3.04618	Afu2g04210 (Alt. Locus), conserved hypothetical protein
AFUA_3G13080	1.60384	3.03951	Afu3g13080 (Alt. Locus), conserved hypothetical protein
AFUA_3G11220	1.59611	3.02328	Afu3g11220 (Alt. Locus), ribonuclease T2 family, putative, similar to Ribonuclease Trv (Swiss-Prot:P24657) (Trichoderma viride) PubMed=1794979 similar to Ribonuclease T2 precursor (Swiss-Prot:P10281) (Aspergillus oryzae) PubMed=2298207, (3.1.27.1)
AFUA_1G06580	1.59371	3.01824	Afu1g06580 (Alt. Locus), high expression lethality protein Hel10, putative, similar to MS8 (GI:9937499) (Ajellomyces capsulatus) similar to hypothetical protein YNL208w; HEL10 (GI:2131923) (Saccharomyces cerevisiae) PMID: 11574158
AFUA_7G05860	1.58854	3.00744	Afu7g05860 (Alt. Locus), RING finger domain protein
AFUA_3G07690	1.58367	2.99732	Afu3g07690 (Alt. Locus), cytochrome c oxidase copper chaperone Cox17, putative, similar to Copper metallochaperone that transfers copper to Sco1p and Cox11p for eventual delivery to cytochrome c oxidase; Cox17p (GI:6323020) (Saccharomyces cerevisiae)
AFUA_3G12360	1.5823	2.99446	Afu3g12360 (Alt. Locus), conserved hypothetical protein
AFUA_5G08900	1.57836	2.9863	Afu5g08900 (Alt. Locus), D-arabinitol dehydrogenase ArbD, putative, similar to D-arabinitol dehydrogenase ArbD (GI:38505136) (Emericella nidulans), (1.1.1.69)
AFUA_8G01570	1.57565	2.98069	Afu8g01570 (Alt. Locus), ADP-ribosylglycohydrolase family protein
AFUA_5G07740	1.57319	2.97563	Afu5g07740 (Alt. Locus), DSB repair complex subunit Ku70, putative, similar to ATP-dependent DNA helicase II, 70 kDa subunit (Swiss-Prot:P12956) (Homo sapiens)
AFUA_8G04560	1.57225	2.97368	Afu8g04560 (Alt. Locus), integral membrane protein
AFUA_1G12230	1.57048	2.97003	Afu1g12230 (Alt. Locus), ankyrin repeat protein, identical to ankyrin repeat protein (GI:41581301) (Aspergillus fumigatus)
AFUA_1G12475	1.56867	2.96632	Afu1g12475 (Alt. Locus), conserved hypothetical protein
AFUA_1G05370	1.56615	2.96112	Afu1g05370 (Alt. Locus), conserved hypothetical protein, similar to SIN3 protein-binding protein STB3; Stb3p (GI:988313) (Saccharomyces cerevisiae) PMID: 9393435
AFUA_1G09880	1.56482	2.9584	Afu1g09880 (Alt. Locus), conserved hypothetical protein
AFUA_7G01230	1.56346	2.95562	Afu7g01230 (Alt. Locus), DnaJ domain protein
AFUA_6G03070	1.55897	2.94643	Afu6g03070 (Alt. Locus), extracellular dioxygenase, putative
AFUA_7G06760	1.55891	2.94631	Afu7g06760 (Alt. Locus), CRAL/TRIO domain protein
AFUA_4G03470	1.55788	2.94421	Afu4g03470 (Alt. Locus), tannase, putative, (3.1.1.20)
AFUA_2G01190	1.55592	2.94021	Afu2g01190 (Alt. Locus), Cu-dependent DNA-binding protein, putative, proline rich protein, similar to GB:AAB70928.1: proline rich protein (Santalum album) GB:AAA34542.1: Cu-dependent DNA-binding protein {Saccharomyces cerevisiae;}
AFUA_7G06250	1.55549	2.93934	Afu7g06250 (Alt. Locus), DSBA-like thioredoxin domain protein
AFUA_7G00850	1.55088	2.92996	Afu7g00850 (Alt. Locus), GNAT family acetyltransferase, putative, similar to GB:AAO58926.1: acetyltransferase, GNAT family (Pseudomonas syringae pv. tomato str. DC3000) similar to Putative protein of unknown function; YIR042C is a non-essential gene; Yir042cp (GI:6322233) (Saccharomyces cerevisiae), (2.3.1.-)
AFUA_1G02970	1.54595	2.91997	Afu1g02970 (Alt. Locus), salicylate hydroxylase, putative, (1.14.13.1)
AFUA_5G02140	1.54561	2.91928	Afu5g02140 (Alt. Locus), inositol polyphosphate phosphatase, putative
AFUA_1G09590	1.54494	2.91791	Afu1g09590 (Alt. Locus), conserved hypothetical protein
AFUA_3G08860	1.53956	2.90706	Afu3g08860 (Alt. Locus), transcriptional regulator, putative
AFUA_1G14140	1.53748	2.90288	Afu1g14140 (Alt. Locus), DUF409 domain protein
AFUA_8G04280	1.53717	2.90225	Afu8g04280 (Alt. Locus), conserved hypothetical protein
AFUA_1G09890	1.52492	2.87771	Afu1g09890 (Alt. Locus), conserved hypothetical protein
AFUA_3G06000	1.50933	2.84679	Afu3g06000 (Alt. Locus), sister chromatid cohesion acetyltransferase Eco1, putative, similar to GB:BAA95122.1: Eso1 (Schizosaccharomyces pombe) similar to acetyltransferase required for the establishment of sister chromatid cohesion during DNA replication, but not for its maintenance during G2 and M phases; also required for postreplicative double-strand break repair; interacts with Chl1p; Eco1p …
AFUA_2G12460	1.50397	2.83623	Afu2g12460 (Alt. Locus), conserved hypothetical protein
AFUA_1G14450	1.50329	2.83488	Afu1g14450 (Alt. Locus)exgO (Gene Name), , exo-beta-1,3-glucanase Exg0, identical to exo-1,3-beta-D-glucanase, ExoO (GI:44890042) (Aspergillus fumigatus) similar to glucan 1,3-beta-glucosidase GLUC78 precursor (GI:8886891) (Trichoderma atroviride), (3.2.1.58)
AFUA_2G17800	1.50247	2.83328	Afu2g17800 (Alt. Locus), C6 transcription factor, putative
AFUA_5G08170	1.50017	2.82877	Afu5g08170 (Alt. Locus), autophagocytosis protein Aut1, putative, similar to SP:P40344: Autophagocytosis protein AUT1 (Saccharomyces cerevisiae)
AFUA_2G16620	1.49951	2.82748	Afu2g16620 (Alt. Locus), protein kinase, putative
AFUA_3G00450	1.49453	2.81772	Afu3g00450 (Alt. Locus), NmrA-like family protein, similar to GB:CAC87270.1: CipA protein (Emericella nidulans) PUBMED 12207217
AFUA_5G09330	1.483	2.79529	Afu5g09330 (Alt. Locus), CipC-like antibiotic response protein, putative, similar to GB:CAC87272.1: CipC protein (Emericella nidulans) PMID: 12207217
AFUA_3G13500	1.4816	2.79258	Afu3g13500 (Alt. Locus), hypothetical protein
AFUA_7G04100	1.4786	2.78679	Afu7g04100 (Alt. Locus), conserved hypothetical protein
AFUA_3G10770	1.47684	2.78339	Afu3g10770 (Alt. Locus), RTA1 domain protein, putative
AFUA_5G09100	1.46649	2.76349	Afu5g09100 (Alt. Locus), MAP kinase MpkC, (2.7.1.-)
AFUA_1G13910	1.46575	2.76206	Afu1g13910 (Alt. Locus), TFIIH complex helicase Rad3, putative, similar to 5\' to 3\' DNA helicase, involved in nucleotide excision repair and transcription; subunit of RNA polymerase II transcription initiation factor TFIIH; subunit of Nucleotide Excision Repair Factor 3 (NEF3); homolog of human XPD protein; Rad3p (GI:6321019) (Saccharomyces cerevisiae) similar to GB:CAA36463.1: ercc2 gene produ…
AFUA_2G17110	1.46227	2.75541
AFUA_1G12640	1.46049	2.75203	Afu1g12640 (Alt. Locus), zinc metalloproteinase, putative
AFUA_8G02060	1.45926	2.74967	Afu8g02060 (Alt. Locus), glycan biosynthesis protein (PigL), putative, similar to phosphatidylinositol glycan biosynthesis protein (GI:20302097) (Rattus norvegicus)
AFUA_5G07870	1.45821	2.74767	Afu5g07870 (Alt. Locus), conserved hypothetical protein
AFUA_6G07870	1.45373	2.73916	Afu6g07870 (Alt. Locus), mitochondrial GTPase (Miro-2), putative, similar to mitochondrial Rho 2; Miro-2 (GI:25187967) (Homo sapiens) PMID: 12482879 PMID: 14521508
AFUA_1G03800	1.4516	2.73512	Afu1g03800 (Alt. Locus), C6 transcription factor, putative
AFUA_2G13650	1.44562	2.7238	Afu2g13650 (Alt. Locus), endonuclease/exonuclease/phosphatase family protein
AFUA_2G05330	1.44433	2.72136	Afu2g05330 (Alt. Locus), vacuolar H+\/Ca2+ exchanger
AFUA_5G08070	1.44095	2.71499
AFUA_2G12070	1.43455	2.70297	Afu2g12070 (Alt. Locus), C6 transcription factor, putative, similar to GB:CAB91400.2: related to negative acting factor {Neurospora crassa;}
AFUA_4G03840	1.43268	2.69949	Afu4g03840 (Alt. Locus), DNA repair protein Rhp26/Rad26, putative, similar to protein involved in transcription-coupled repair nucleotide excision repair of UV-induced DNA lesions; homolog of human CSB protein; Rad26p (GI:6322495) (Saccharomyces cerevisiae)
AFUA_2G18070	1.43186	2.69793	Afu2g18070 (Alt. Locus), metalloproteinase, putative, (3.4.24.-)
AFUA_1G14490	1.43155	2.69737	Afu1g14490 (Alt. Locus), aminotransferase, putative
AFUA_2G04670	1.4258	2.68663	Afu2g04670 (Alt. Locus), SH3 domain protein
AFUA_2G17300	1.42474	2.68466	Afu2g17300 (Alt. Locus), glutathione S-transferase
AFUA_4G02810	1.42442	2.68407	Afu4g02810 (Alt. Locus), oxidoreductase, putative
AFUA_5G06660	1.42138	2.67841	Afu5g06660 (Alt. Locus), UPF0187 domain membrane protein, contains a UPF0187 domain
AFUA_6G08840	1.41935	2.67465	Afu6g08840 (Alt. Locus), beta-mannosidase, (3.2.1.25)
AFUA_1G10250	1.4177	2.67159	Afu1g10250 (Alt. Locus), hypothetical protein
AFUA_3G08850	1.40983	2.65706	Afu3g08850 (Alt. Locus), FAD dependent sulfhydryl oxidase Erv1, putative
AFUA_7G07100	1.40451	2.64727	Afu7g07100 (Alt. Locus), Pfs, NACHT and WD domain protein, similar to beta transducin-like protein HET-E2C*40 (GI:17225208) (Podospora anserina) contains Pfs, NACHT, and WD40 domains, (2.4.2.-)
AFUA_2G04860	1.40006	2.63913	Afu2g04860 (Alt. Locus), DNA repair protein Rad4, putative
AFUA_1G04260	1.3982	2.63572	Afu1g04260 (Alt. Locus)engl1 (Gene Name), , endo-1,3-beta-glucanase Engl1, identical to beta(1-3)endoglucanase Engl1 (GI:10937881) (Aspergillus fumigatus) PMID: 12462524, (3.2.1.6)
AFUA_3G09110	1.39732	2.63411	Afu3g09110 (Alt. Locus), conserved hypothetical protein, similar to protein of unknown function, required for normal localization of actin patches and for normal tolerance of sodium ions and hydrogen peroxide; localizes to both cytoplasm and nucleus; Apd1p (GI:6319627) (Saccharomyces cerevisiae)
AFUA_1G12620	1.39657	2.63276	Afu1g12620 (Alt. Locus), MFS toxin efflux pump (AflT), putative, identical to AflT-like major facilitator superfamily protein (GI:42820667) (Aspergillus fumigatus) PMID: 14998527 similar to GB:BAC45239.1: aflatoxin efflux pump AFLT (Aspergillus oryzae)
AFUA_8G04390	1.39561	2.63099	Afu8g04390 (Alt. Locus), conserved hypothetical protein
AFUA_4G08720	1.39558	2.63094	Afu4g08720 (Alt. Locus), lysophospholipase Plb1, identical to lysophospholipase (GI:36244709) (Aspergillus fumigatus) PMID: 14982117, 15451105, (3.1.1.5)
AFUA_6G05350	1.39432	2.62864	Afu6g05350 (Alt. Locus), aspartic-type endopeptidase (OpsB), putative, similar to aspartic protease opsB; oryzapsin B (GI:21392382) (Aspergillus oryzae), (3.4.23.-)
AFUA_6G05100	1.39211	2.62462
AFUA_2G13760	1.39148	2.62347	Afu2g13760 (Alt. Locus), plasma membrane SNARE protein (Sec9), putative
AFUA_6G07990	1.39088	2.62239	Afu6g07990 (Alt. Locus), oxidoreductase, 2OG-Fe(II) oxygenase family family
AFUA_6G10000	1.38906	2.61908	Afu6g10000 (Alt. Locus), hypothetical protein
AFUA_4G13970	1.38785	2.61688	Afu4g13970 (Alt. Locus), conserved hypothetical protein
AFUA_3G11590	1.38772	2.61666	Afu3g11590 (Alt. Locus), Taz1-interacting factor 1 (TAF1), putative, autophagy protein Apg11, putative, similar to Taz1 interacting factor 1; Protein taf1 (GI:29839446) (Schizosaccharomyces pombe) contains regions of low complexity
AFUA_7G01960	1.38761	2.61645	Afu7g01960 (Alt. Locus), conserved hypothetical protein
AFUA_7G02050	1.38704	2.61541	Afu7g02050 (Alt. Locus), arrestin (or S-antigen), N-terminal domain protein
AFUA_4G10610	1.3858	2.61318	Afu4g10610 (Alt. Locus), stress responsive A/B barrel domain protein
AFUA_4G13250	1.38517	2.61203	Afu4g13250 (Alt. Locus), calponin homology domain protein
AFUA_5G03340	1.38195	2.60621	Afu5g03340 (Alt. Locus), conserved hypothetical protein
AFUA_5G07670	1.37901	2.60089	Afu5g07670 (Alt. Locus), SH3 domain signalling protein, similar to stress signaling protein Hob1p (SP;O74352) (Schizosaccharomyces pombe)
AFUA_4G11350	1.37701	2.59729	Afu4g11350 (Alt. Locus), prenyltransferase, putative, (2.5.1.31)
AFUA_1G11180	1.37528	2.59417	Afu1g11180 (Alt. Locus), heat shock protein/chaperonin HSP78, putative, similar to GB:AAO49455.1: heat shock protein 78 {Leptosphaeria maculans;}
AFUA_4G10010	1.37322	2.59048	Afu4g10010 (Alt. Locus), Hsp90 co-chaperone Cdc37, similar to Hsp90 co-chaperone Cdc37 (Hsp90 chaperone protein kinase-targetingsubunit) (Cell division control protein 37). (Swiss-Prot:O94740) (Schizosaccharomyces pombe;) PubMed=14652737 similar to Hsp90 co-chaperone Cdc37 (Hsp90 chaperone protein kinase-targetingsubunit) (Cell division control protein 37). (Swiss-Prot:P06101) (Saccharomyces cere…
AFUA_6G14060	1.36636	2.57819	Afu6g14060 (Alt. Locus), conserved hypothetical protein
AFUA_4G08750	1.36384	2.5737	Afu4g08750 (Alt. Locus), conserved hypothetical protein
AFUA_2G09510	1.36237	2.57106	Afu2g09510 (Alt. Locus), conserved hypothetical protein
AFUA_1G06590	1.36142	2.56938	Afu1g06590 (Alt. Locus), phosphoglycerate mutase family protein, putative
AFUA_1G09940	1.35966	2.56624	Afu1g09940 (Alt. Locus), conserved hypothetical protein
AFUA_5G07050	1.35529	2.55848	Afu5g07050 (Alt. Locus), proteasome regulatory particle subunit Rpt2, putative, similar to 26S protease regulatory subunit 4 homolog; TAT-binding homolog 5 (SP:P40327) (Saccharomyces cerevisiae)
AFUA_4G11320	1.35423	2.55661	Afu4g11320 (Alt. Locus), conserved hypothetical protein
AFUA_3G08620	1.3538	2.55585	Afu3g08620 (Alt. Locus), SH3 domain protein
AFUA_7G01930	1.35275	2.55398	Afu7g01930 (Alt. Locus), GTP-binding protein EsdC, similar to GB:AAM95965.1: EsdC (Emericella nidulans)
AFUA_1G13330	1.35256	2.55366
AFUA_2G00240	1.35252	2.55357	Afu2g00240 (Alt. Locus), conserved hypothetical protein
AFUA_3G11400	1.35105	2.55098	Afu3g11400 (Alt. Locus)PEP2 (Gene Name), , aspartic endopeptidase Pep2, identical to cellular aspartic protease (GI:2664292) (Aspergillus fumigatus) PMID: 11043985 PMID: 9229335, (3.4.23.-)
AFUA_5G06090	1.35032	2.54968	Afu5g06090 (Alt. Locus), integral membrane protein (Ytp1), putative
AFUA_2G01790	1.34415	2.53881	Afu2g01790 (Alt. Locus), conserved serine proline-rich protein, C2 and Extensin domain protein, similar to rotein required for cell viability; Ynl152wp (GI:6324177) (Saccharomyces cerevisiae)
AFUA_4G10580	1.34323	2.53718	Afu4g10580 (Alt. Locus), geranylgeranyl transferae type II alpha subunit, putative, (2.5.1.60)
AFUA_3G08560	1.34214	2.53528	Afu3g08560 (Alt. Locus), cation transport protein ChaC, putative
AFUA_4G04660	1.33886	2.52951	Afu4g04660 (Alt. Locus), proteasome regulatory particle subunit Rpt6, putative, Similar to SP:Q01939: 26S protease regulatory subunit 8 homolog (SUG1 protein)(CIM3protein) (TAT-binding protein TBY1). {Saccharomyces cerevisiae;}
AFUA_3G11500	1.33292	2.51913	Afu3g11500 (Alt. Locus), LipA and NB-ARC domain protein, SesB-like signaling protein, putative, similar to SesB (GI:46102477) (Nectria haematococca) PMID: 15312233 similar to disease resistance protein (CC-NBS-LRR class) (GI:15217954) (Arabidopsis thaliana) contains LipA and NB-ARC domains
AFUA_4G04640	1.32983	2.51373	Afu4g04640 (Alt. Locus), ubiquitin fusion degradation protein (Ufd1), putative, similar to PRLI-interacting factor K (GI:11139266) (Arabidopsis thaliana) similar to Ufd1p (GI:6321485) (Saccharomyces cerevisiae)
AFUA_6G03940	1.3261	2.50725	Afu6g03940 (Alt. Locus), GTPase activating protein (Gyp7), putative
AFUA_4G03120	1.32443	2.50434	Afu4g03120 (Alt. Locus), mitochondrial cytochrome b2, putative, (1.1.2.3)
AFUA_2G01670	1.32364	2.50296	Afu2g01670 (Alt. Locus), FHA domain protein
AFUA_3G05820	1.32189	2.49993	Afu3g05820 (Alt. Locus), ZZ type zinc finger domain protein
AFUA_1G09690	1.3193	2.49545	Afu1g09690 (Alt. Locus), tRNA ligase
AFUA_1G15170	1.31578	2.48936	Afu1g15170 (Alt. Locus), acyl-CoA thioesterase II, (3.1.2.-)
AFUA_8G05720	1.31386	2.48606	Afu8g05720 (Alt. Locus), DUF567 domain protein, contains a DUF567 domain
AFUA_3G12630	1.31327	2.48504	Afu3g12630 (Alt. Locus), cytochrome b561, putative, Cytochrome b561 (GI:8469163) (Xenopus laevis)
AFUA_1G10840	1.31304	2.48465	Afu1g10840 (Alt. Locus), conserved hypothetical protein
AFUA_3G03550	1.31294	2.48447	Afu3g03550 (Alt. Locus), hypothetical protein
AFUA_3G08710	1.31255	2.4838	Afu3g08710 (Alt. Locus), protein kinase domain-containing protein
AFUA_6G07610	1.309	2.47771	Afu6g07610 (Alt. Locus), conserved hypothetical protein
AFUA_3G11980	1.30811	2.47616	Afu3g11980 (Alt. Locus), oxidoreductase, 2OG-Fe(II) oxygenase family family
AFUA_1G11110	1.30667	2.4737	Afu1g11110 (Alt. Locus), calcium channel subunit Cch1, similar to calcium channel (GI:17226810) (Aspergillus nidulans) similar to calcium channel; Cch1p (GI:6321656) (Saccharomyces cerevisiae)
AFUA_4G01550	1.29842	2.4596	Afu4g01550 (Alt. Locus), aldehyde dehydrogenase, putative, (1.2.-.-)
AFUA_4G07010	1.29816	2.45914	Afu4g07010 (Alt. Locus), hydrolase, TatD family protein, putative
AFUA_4G13090	1.29768	2.45833	Afu4g13090 (Alt. Locus), MFS transporter, putative
AFUA_1G03030	1.29742	2.45789	Afu1g03030 (Alt. Locus), conserved hypothetical protein
AFUA_1G16350	1.29503	2.45381	Afu1g16350 (Alt. Locus), hypothetical protein
AFUA_3G03520	1.29477	2.45339	Afu3g03520 (Alt. Locus), integral membrane protein
AFUA_5G14080	1.29264	2.44976	Afu5g14080 (Alt. Locus), conserved hypothetical protein
AFUA_8G06810	1.29194	2.44857	Afu8g06810 (Alt. Locus), hypothetical protein
AFUA_2G04470	1.29178	2.4483	Afu2g04470 (Alt. Locus), conserved hypothetical protein
AFUA_2G13060	1.29065	2.44638	Afu2g13060 (Alt. Locus), calcineurin binding protein, putative
AFUA_3G04060	1.29058	2.44627	Afu3g04060 (Alt. Locus), SNF7 family protein Fti1/Did2, putative, similar to Class E protein of the vacuolar protein-sorting (Vps) pathway, associates reversibly with the late endosome, has human ortholog that may be altered in breast tumors; Did2p (GI:6322887) (Saccharomyces cerevisiae)
AFUA_5G04050	1.28416	2.4354	Afu5g04050 (Alt. Locus), scramblase family protein, contains a scramblase domain similar to putative protein of unknown function, appears related to murine NOR1, which is highly expressed in leukemogenic cell lines; Yjr100cp (GI:6322560) (Saccharomyces cerevisiae)
AFUA_2G10030	1.28353	2.43435
AFUA_5G12170	1.2813	2.43058	Afu5g12170 (Alt. Locus), conserved hypothetical protein
AFUA_1G11980	1.27644	2.42241	Afu1g11980 (Alt. Locus), glutamine amidotransferase, putative
AFUA_2G12710	1.27193	2.41485	Afu2g12710 (Alt. Locus), MFS monocarboxylate transporter, putative
AFUA_1G14830	1.27177	2.41458	Afu1g14830 (Alt. Locus), conserved hypothetical protein
AFUA_5G00800	1.26144	2.39735	Afu5g00800 (Alt. Locus), conserved hypothetical protein
AFUA_1G09240	1.25861	2.39264	Afu1g09240 (Alt. Locus), ATP dependent RNA helicase, putative, (3.6.1.-)
AFUA_4G07200	1.25743	2.3907	Afu4g07200 (Alt. Locus), conserved hypothetical protein
AFUA_3G07300	1.25703	2.39003	Afu3g07300 (Alt. Locus), ABC multidrug transporter, putative, (3.6.3.-)
AFUA_6G12690	1.25664	2.38939	Afu6g12690 (Alt. Locus), CRAL/TRIO domain protein, similar to GB:AAT92884.1: YLR380W {Saccharomyces cerevisiae;}
AFUA_3G08130	1.25419	2.38533	Afu3g08130 (Alt. Locus), conserved hypothetical protein
AFUA_2G03150	1.24945	2.3775	Afu2g03150 (Alt. Locus), kinesin family protein
AFUA_5G10570	1.24857	2.37606	Afu5g10570 (Alt. Locus), cofilin
AFUA_6G07120	1.24261	2.36626	Afu6g07120 (Alt. Locus), nuclear movement protein NudC, similar to nuclear movement protein NudC (GI:128397) (Aspergillus nidulans FGSC A4) PMID: 8824456, 2199460, 7612965
AFUA_4G00340	1.2424	2.36592	Afu4g00340 (Alt. Locus), conserved hypothetical protein
AFUA_5G01800	1.24073	2.36318	Afu5g01800 (Alt. Locus), DNA repair protein Rad14, putative, similar to protein that recognizes and binds damaged DNA during nucleotide excision repair; subunit of Nucleotide Excision Repair Factor 1 (NEF1); contains zinc finger motif; homolog of human XPA protein; Rad14p (GI:6323857) (Saccharomyces cerevisiae)
AFUA_4G04700	1.23512	2.35401	Afu4g04700 (Alt. Locus), F-box domain protein
AFUA_3G12330	1.23381	2.35188	Afu3g12330 (Alt. Locus), phosphatidyl synthase
AFUA_2G15230	1.23222	2.34929	Afu2g15230 (Alt. Locus), cytochrome P450 benzoate 4-monooxygenase, putative, (1.14.13.12)
AFUA_2G08110	1.22893	2.34394	Afu2g08110 (Alt. Locus), hexokinase family protein, (2.7.1.-)
AFUA_4G12500	1.2264	2.33982	Afu4g12500 (Alt. Locus), conserved hypothetical protein
AFUA_4G10770	1.22465	2.33698	Afu4g10770 (Alt. Locus), fatty acid oxygenase PpoA, putative, similar to fatty acid oxygenase PpoA (GI:40715888) (Emericella nidulans), (1.-.-.-)
AFUA_8G05450	1.22406	2.33604	Afu8g05450 (Alt. Locus), conserved hypothetical protein
AFUA_2G09150	1.22359	2.33528	Afu2g09150 (Alt. Locus), adenosine deaminase, (3.5.4.4)
AFUA_6G14120	1.22122	2.33144	Afu6g14120 (Alt. Locus), conserved hypothetical protein
AFUA_1G14710	1.21849	2.32703	Afu1g14710 (Alt. Locus), beta-glucosidase, putative
AFUA_3G00680	1.218	2.32623	Afu3g00680 (Alt. Locus), copper amine oxidase
AFUA_3G12290	1.21548	2.32218	Afu3g12290 (Alt. Locus), pre-mRNA splicing factor Dim1
AFUA_7G04880	1.21038	2.31399	Afu7g04880 (Alt. Locus), sterol glucosyltransferase, putative, contains UDP-glucoronosyl and UDP-glucosyl transferase domains
AFUA_1G09650	1.2103	2.31385	Afu1g09650 (Alt. Locus), GPI anchored protein, putative
AFUA_4G13730	1.2092	2.3121	Afu4g13730 (Alt. Locus), conserved hypothetical protein
AFUA_6G00290	1.20684	2.30831	Afu6g00290 (Alt. Locus), aminotransferase, putative, (2.6.1.1)
AFUA_1G06890	1.19944	2.2965	Afu1g06890 (Alt. Locus), alpha-1,2-mannosyltransferase (Alg11), putative, similar to alpha-1,2-mannosyltransferase, Alg11p (GI:6324280) (Saccharomyces cerevisiae) PMID: 11278778, (2.4.1.-)
AFUA_3G08410	1.19603	2.29109	Afu3g08410 (Alt. Locus), conserved hypothetical protein
AFUA_5G13280	1.1953	2.28992	Afu5g13280 (Alt. Locus), conserved hypothetical protein
AFUA_3G09610	1.1946	2.28882	Afu3g09610 (Alt. Locus), histone acetyltransferase (MysT1), putative, similar to histone acetyltransferase MYST1 (GB:23138817) (Homo sapiens)
AFUA_3G07940	1.19158	2.28402	Afu3g07940 (Alt. Locus), phosphoinositide-specific phospholipase C, putative, (3.1.4.-)
AFUA_5G13840	1.19108	2.28324	Afu5g13840 (Alt. Locus), NUDIX domain, putative, (3.6.1.-)
AFUA_6G03930	1.18736	2.27735	Afu6g03930 (Alt. Locus), conserved hypothetical protein
AFUA_6G07140	1.17983	2.2655	Afu6g07140 (Alt. Locus), conserved hypothetical protein
AFUA_2G01440	1.17724	2.26143	Afu2g01440 (Alt. Locus), mitochondrial carrier protein, putative
AFUA_8G01400	1.1772	2.26137	Afu8g01400 (Alt. Locus), mitochondrial carrier protein (Pet8), putative
AFUA_6G06520	1.17556	2.25881	Afu6g06520 (Alt. Locus), WW domain protein
AFUA_4G10680	1.17445	2.25707	Afu4g10680 (Alt. Locus), conserved hypothetical protein
AFUA_5G01840	1.17364	2.2558	Afu5g01840 (Alt. Locus), DUF455 domain protein
AFUA_6G07220	1.17191	2.2531	Afu6g07220 (Alt. Locus), sreptomyces cyclase/dehydrase family protein
AFUA_1G11900	1.17135	2.25222	Afu1g11900 (Alt. Locus), PQ loop repeat protein, contains PQ loop repeats
AFUA_2G08580	1.1713	2.25214	Afu2g08580 (Alt. Locus), pyridoxine, similar to GB:AAK50016.1: pyridoxine (Emericella nidulans), (2.4.2.-)
AFUA_5G04170	1.16969	2.24963	Afu5g04170 (Alt. Locus), molecular chaperone and allergen Mod-E/Hsp90/Hsp1, allergen Asp F12, suppressor of vegetative incompatibility (Mod-E), identical to heat shock protein Hsp1 (GI:1930153) (Aspergillus fumigatus) PMID: 8491935, 12687087 similar to heat shock protein HSP90 (O43109) (Podospora anserina) PMID: 9335595 [Link to Allergen Table]
AFUA_8G06390	1.16956	2.24944	Afu8g06390 (Alt. Locus), hypothetical protein
AFUA_3G12320	1.16879	2.24824	Afu3g12320 (Alt. Locus), lipase/serine esterase, putative, contains a DUF676 domain
AFUA_1G04290	1.16813	2.2472	Afu1g04290 (Alt. Locus), plasma membrane phosphate transporter Pho87, putative, similar to low-affinity inorganic phosphate (Pi) transporter, involved in activation of PHO pathway; expression is independent of Pi concentration and Pho4p activity; contains 12 membrane-spanning segments; Pho87p (GI:10383798) (Saccharomyces cerevisiae)
AFUA_3G02920	1.1681	2.24715	Afu3g02920 (Alt. Locus), C6 transcription factor, putative
AFUA_6G12540	1.16725	2.24583	Afu6g12540 (Alt. Locus), RING finger protein
AFUA_8G04890	1.1652	2.24264	Afu8g04890 (Alt. Locus), conserved hypothetical protein
AFUA_4G06160	1.16506	2.24243	Afu4g06160 (Alt. Locus), branched-chain amino acid aminotransferase, cytosolic, (2.6.1.42)
AFUA_4G12470	1.165	2.24233	Afu4g12470 (Alt. Locus), bZIP transcription factor CpcA, identical to cross-pathway control protein CpcA (GI:33340527) (Aspergillus fumigatus) PMID: 15101984 similar to transcriptional activator CpcA (GI:15824382) (Emericella nidulans) similar to transcriptional activator of amino acid biosynthetic genes in response to amino acid starvation; expression is tightly regulated at both the transcripti…
AFUA_6G07910	1.16253	2.2385	Afu6g07910 (Alt. Locus), PH domain protein
AFUA_1G06700	1.16196	2.23761	Afu1g06700 (Alt. Locus), metacaspase CasA, similar to metacaspase CasA (GI:27436420) (Aspergillus nidulans) similar to metacaspase Mca1p (GI:6324771) (Saccharomyces cerevisiae) contains an ICE-like protease (caspase) p20 domain, (3.4.22.36)
AFUA_2G04000	1.1498	2.21884	Afu2g04000 (Alt. Locus), peptidase (PNG1), putative, similar to GB:AAN74810.1: Png1p (Gibberella moniliformis)
AFUA_4G11000	1.14969	2.21866	Afu4g11000 (Alt. Locus), SNF7 family protein (Cta1), putative, similar to GB:CAA07164.1: CTA1p (Candida albicans) PMID: 15917516
AFUA_4G12680	1.14952	2.2184
AFUA_3G07590	1.14778	2.21573	Afu3g07590 (Alt. Locus), ER-Golgi SNARE complex subunit (Sed5), putative
AFUA_1G07560	1.14641	2.21363	Afu1g07560 (Alt. Locus), MYB DNA-binding domain protein, similar to Myb-related protein B; B-Myb (Swiss-Prot:Q03237) (Gallus gallus)
AFUA_5G10580	1.14506	2.21155	Afu5g10580 (Alt. Locus), SH3 domain protein
AFUA_1G17290	1.14328	2.20883	Afu1g17290 (Alt. Locus), conserved hypothetical protein
AFUA_4G01440	1.13854	2.20158	Afu4g01440 (Alt. Locus), glutathione S-transferase family protein
AFUA_1G09290	1.13389	2.1945	Afu1g09290 (Alt. Locus), cholinephosphate cytidylyltransferase
AFUA_2G04870	1.13364	2.19412	Afu2g04870 (Alt. Locus), pyruvate dehydrogenase E1 component alpha subunit, putative, (1.2.4.-)
AFUA_2G09010	1.13337	2.19371	Afu2g09010 (Alt. Locus), DNA ligase Cdc9, putative, DNA ligase found in the nucleus and mitochondria, an essential enzyme that joins Okazaki fragments during DNA replication; also acts in nucleotide excision repair, base excision repair, and recombination; Cdc9p (GI:6320038) (Saccharomyces cerevisiae), (6.5.1.1)
AFUA_2G07460	1.13204	2.19168	Afu2g07460 (Alt. Locus), RNA polymerase II transcriptional coactivator, putative
AFUA_5G12390	1.13068	2.18961	Afu5g12390 (Alt. Locus), integral membrane protein (Ptm1), putative, similar to putative membrane protein; Ptm1p (GI:6322812) (Saccharomyces cerevisiae)
AFUA_3G12790	1.12983	2.18832	Afu3g12790 (Alt. Locus), conserved glutamic acid-rich protein, similar to GB:AAG00554.1: retinitis pigmentosa GTPase regulator-like protein (Takifugu rubripes) PMID: 10932196
AFUA_4G11760	1.12871	2.18663	Afu4g11760 (Alt. Locus), conserved hypothetical protein
AFUA_4G11140	1.12692	2.18392	Afu4g11140 (Alt. Locus), DNA polymerase iota, putative, (2.7.7.7)
AFUA_6G02930	1.12674	2.18364	Afu6g02930 (Alt. Locus), conserved hypothetical protein
AFUA_2G11440	1.1263	2.18299	Afu2g11440 (Alt. Locus), proteasome component Pup2, putative, (3.4.25.1)
AFUA_6G06590	1.12609	2.18266	Afu6g06590 (Alt. Locus), DnaJ chaperone (Caj1), putative
AFUA_3G09240	1.12544	2.18167	Afu3g09240 (Alt. Locus), CAIB/BAIF family enzyme
AFUA_2G13320	1.12413	2.17969	Afu2g13320 (Alt. Locus), mitochondrial membrane fission protein (Fis1), putative, similar to mitochondrial outer membrane protein involved in membrane fission, required for localization of Dnm1p and Mdv1p during mitochondrial division; Fis1p (GI:6322124) (Saccharomyces cerevisiae)
AFUA_6G05020	1.12232	2.17696	Afu6g05100 (Alt. Locus), 6-phosphofructo-2-kinase, putative
AFUA_2G04840	1.12096	2.17492	Afu2g04840 (Alt. Locus), BSD domain protein, contains a BSD domain similar to DOS2 (GI:6320273) (Saccharomyces cerevisiae)
AFUA_1G15440	1.11876	2.1716	Afu1g15440 (Alt. Locus), alpha-1,3-glucan synthase Ags3, identical to alpha-1,3-glucan synthase (GI:70996314) (Aspergillus fumigatus Af293) PMID: 16531086 similar to cell wall alpha-1,3-glucan synthase Mok1 (Q9USK8) (Schizosaccharomyces pombe), (2.4.1.183)
AFUA_1G14290	1.11806	2.17055	Afu1g14290 (Alt. Locus), small nuclear ribonucleoprotein (LSM7), putative
AFUA_5G13060	1.11552	2.16673	Afu5g13060 (Alt. Locus), DUF1275 domain protein, contains a DUF1275 domain
AFUA_1G06300	1.11545	2.16663	Afu1g06300 (Alt. Locus), proteasome regulatory particle subunit (RpnF), putative
AFUA_4G10660	1.11465	2.16543	Afu4g10660 (Alt. Locus), histone acetylase complex subunit MRG15-2
AFUA_7G06040	1.11463	2.16539	Afu7g06040 (Alt. Locus), integral membrane protein, putative
AFUA_5G04360	1.11337	2.1635	Afu5g04360 (Alt. Locus), ER to Golgi transport protein (Sly41), putative, similar to GB:CAA38144.1: Sly41p {Saccharomyces cerevisiae;}
AFUA_3G11300	1.11157	2.16081	Afu3g11300 (Alt. Locus), proteasome component Prs2, putative, (3.4.25.1)
AFUA_2G03220	1.11134	2.16046	Afu2g03220 (Alt. Locus), Bax Inhibitor family protein, similar to Bax inhibitor-1, BI-1 (GI:21355991) (Drosophila melanogaster) PMID: 14659883 PMID: 15304216 contains a UPF0005 domain
AFUA_5G07880	1.11019	2.15875	Afu5g07880 (Alt. Locus), a-pheromone receptor PreA, similar to pheromone B alpha 2 receptor (Fragment) (Swiss-Prot:Q05659) (Schizophyllum commune) PubMed 7489716 similar to Pheromone B alpha 1 receptor (Swiss-Prot:Q92275) (Schizophyllum commune) PubMed=8978100 similar to Pheromone receptor 1 (Swiss-Prot:Q99063) (Ustilago hordei) PubMed=7913746 similar to Pheromone receptor 2 (Swiss-Prot:P31303) (…
AFUA_4G00970	1.10956	2.15779	Afu4g00970 (Alt. Locus), IMP-specific 5\'-nucleotidase (Isn1), putative, similar to IMP-specific 5\'-nucleotidase; YOR155c (GI:6324729) (Saccharomyces cerevisiae) PMID: 12735798
AFUA_8G05670	1.10677	2.15363	Afu8g05670 (Alt. Locus), OPA3 domain protein, contains an OPA3 domain
AFUA_1G16440	1.10458	2.15036	Afu1g16440 (Alt. Locus), ABC ATPase, putative
AFUA_5G05950	1.10211	2.14668	Afu5g05950 (Alt. Locus), BAR adaptor protein RVS161, putative, similar to protein required for viability after N, C, or S starvation. The BAR adaptor proteins encoded by RVS167 and RVS161 form a complex that regulates actin, endocytosis, and viability following starvation or osmotic stress; Rvs161p (GI:6319854) (Saccharomyces cerevisiae)
AFUA_4G03180	1.1011	2.14518	Afu4g03180 (Alt. Locus), nuclear envelope protein Brr6, putative, similar to essential nuclear envelope integral membrane protein required for nuclear transport; depletion alters nucleoporin distribution and nuclear envelope morphology, suggesting a role in the spatial organization of nuclear pores; Brr6p (GI:6321190) (Saccharomyces cerevisiae)
AFUA_5G07450	1.09882	2.14179	Afu5g07450 (Alt. Locus), conserved hypothetical protein
AFUA_2G13750	1.09736	2.13963
AFUA_3G02800	1.0961	2.13776	Afu3g02800 (Alt. Locus), lipase/esterase, putative, similar to GB:AAS42164.1: lipase (Bacillus cereus ATCC 10987;)
AFUA_3G13090	1.09585	2.1374	Afu3g13090 (Alt. Locus), conserved hypothetical protein
AFUA_4G11130	1.09517	2.13638	Afu4g11130 (Alt. Locus), conserved hypothetical protein
AFUA_8G01160	1.09279	2.13286	Afu8g01160 (Alt. Locus), tartrate dehydrogenase, putative, (1.1.1.-)
AFUA_5G04320	1.09153	2.13101	Afu5g04320 (Alt. Locus), secretion related GTPase SrgB/Ypt1, similar to secretion related GTPase (SrgB) (GI:11558649) (Aspergillus niger) PMID: 11489135 similar to Ras-related protein ypt1 (Swiss-Prot:P11620) (Schizosaccharomyces pombe)
AFUA_6G12900	1.09072	2.12981	Afu6g12900 (Alt. Locus), mitochondrial carrier protein, putative
AFUA_2G00990	1.08877	2.12693	Afu2g00990 (Alt. Locus), glycerophosphoryl diester phosphodiesterase family protein, (3.1.4.46)
AFUA_2G09960	1.08869	2.12681	Afu2g09960 (Alt. Locus), mitochondrial Hsp70 chaperone (Ssc70), putative, similar to Heat shock protein SSC1, mitochondrial precursor; Endonuclease SCEI 75kDa subunit (SP:P12398) (Saccharomyces cerevisiae) PMID: 2674677 PMID: 2203771
AFUA_4G11240	1.08634	2.12335	Afu4g11240 (Alt. Locus), alpha-aminoadipate reductase large subunit, putative, similar to alpha-aminoadipate reductase Lys2 (GI:22080764) (Kluyveromyces lactis), (1.2.1.31)
AFUA_2G13940	1.08622	2.12316	Afu2g13940 (Alt. Locus), conserved hypothetical protein
AFUA_7G04870	1.08427	2.1203	Afu7g04870 (Alt. Locus), glutamine-serine-proline rich protein, putative, similar to mold-specific MS8 protein (GI:16118413) (Ajellomyces capsulatus) PMID: 11574158 PMID: 12455959
AFUA_4G09450	1.0835	2.11917	Afu4g09450 (Alt. Locus), hypothetical protein
AFUA_1G14010	1.08305	2.11851
AFUA_6G07570	1.08138	2.11606	Afu6g07570 (Alt. Locus), DHHC zinc finger membrane protein
AFUA_2G08240	1.08089	2.11533	Afu2g08240 (Alt. Locus), C6 transcription factor, putative
AFUA_4G09930	1.07697	2.1096	Afu4g09930 (Alt. Locus), conserved hypothetical protein
AFUA_2G04560	1.07622	2.10851	Afu2g04560 (Alt. Locus), oxidoreductase, short-chain dehydrogenase/reductase family
AFUA_1G14840	1.07412	2.10544	Afu1g14840 (Alt. Locus), Ser/Thr protein phosphatase superfamily
AFUA_1G13360	1.07279	2.1035	Afu1g13360 (Alt. Locus), C4-dicarboxylate transporter/malic acid transport protein, putative
AFUA_4G09840	1.07215	2.10256	Afu4g09840 (Alt. Locus), kynureninase, putative, similar to GB:AAQ86995.1: kynureninase (Polaribacter filamentus), (3.7.1.3)
AFUA_1G15920	1.06841	2.09712	Afu1g15920 (Alt. Locus), 26S proteasome-associated ubiquitin C-terminal hydrolase, putative, (3.4.19.-)
AFUA_2G09290	1.06814	2.09673	Afu2g09290 (Alt. Locus), antigenic mitochondrial protein HSP60, putative, similar to heat shock protein 60, mitochondrial precursor; antigen HIS-62 (SP:P50142) (Ajellomyces capsulatus)
AFUA_1G15200	1.06807	2.09663	Afu1g15200 (Alt. Locus), Hsp70 family protein
AFUA_4G07430	1.06779	2.09622	Afu4g07430 (Alt. Locus), UBX domain protein, putative
AFUA_1G03250	1.06595	2.09355	Afu1g03250 (Alt. Locus), short chain dehydrogenase/reductase, putative, similar to peroxisomal 2,4-dienoyl-CoA reductase, auxiliary enzyme of fatty acid beta-oxidation; homodimeric enzyme required for growth and sporulation on petroselineate medium; expression induced during late sporulation and in the presence of oleate; Sps19p (GI:99030931) (Saccharomyces cerevisiae), (1.-.-.-)
AFUA_4G03360	1.06408	2.09084	Afu4g03360 (Alt. Locus), GPI anchored protein, putative
AFUA_6G10700	1.0634	2.08985	Afu6g10700 (Alt. Locus), chaperonin, putative
AFUA_8G06920	1.06265	2.08877	Afu8g06920 (Alt. Locus), K+ homeostasis protein Kha1, putative, similar to SP:P40309: K(+)/H(+) antiporter Kha1 (Saccharomyces cerevisiae)
AFUA_4G03450	1.0624	2.0884	Afu4g03450 (Alt. Locus), NmrA-like family protein
AFUA_7G06050	1.06194	2.08774	Afu7g06050 (Alt. Locus), DNA damage-inducible v-SNARE binding protein Ddi1, putative, similar to DNA-damage inducible protein DDI1-like (GI:21537297) (Arabidopsis thaliana) similar to DNA damage-inducible v-SNARE binding protein, contains a ubiquitin-associated (UBA) domain, may act as a negative regulator of constitutive exocytosis, may play a role in S-phase checkpoint control; Ddi1p (GI:632099…
AFUA_8G00900	1.06123	2.08672	Afu8g00900 (Alt. Locus), spherulin 4-like cell surface protein, putative, similar to spherulin 4 precursor(GI:3232) (Physarum polycephalum) PMID: 2930775
AFUA_6G03660	1.0602	2.08523	Afu6g03660 (Alt. Locus), onanonoxo-7-onima-8-eninoihtemlysoneda, (2.6.1.62)
AFUA_5G00790	1.05848	2.08274	Afu5g00790 (Alt. Locus), ABC multidrug transporter, putative
AFUA_1G05800	1.05774	2.08167	Afu1g05800 (Alt. Locus), MAP kinase kinase (Mkk2), putative, similar to MAP kinase kinase MKK1/SSP32 (EC 2.7.1.-) (Swiss-Prot:P32490) (Saccharomyces cerevisiae), (2.7.1.-)
AFUA_6G14210	1.05493	2.07762	Afu6g14210 (Alt. Locus), ubiquitin conjugating enzyme (UbcB), putative, similar to mutagenic DNA-repair protein UvsJ (GI:16604264) (Aspergillus nidulans) similar to ubiquitin conjugating enzyme RAD6; UBC2 (P06104) (Saccharomyces cerevisiae), (6.3.2.19)
AFUA_3G09870	1.05476	2.07738	Afu3g09870 (Alt. Locus), hypothetical protein
AFUA_3G02190	1.05445	2.07692	Afu3g02190 (Alt. Locus), conserved hypothetical protein
AFUA_5G13440	1.05419	2.07655	Afu5g13440 (Alt. Locus), conserved hypothetical protein
AFUA_2G12950	1.05307	2.07495	Afu2g12950 (Alt. Locus), hypothetical protein
AFUA_1G11790	1.05259	2.07425	Afu1g11790 (Alt. Locus), nucleoside hydrolase, putative, similar to uridine nucleosidase (uridine-cytidine N-ribohydrolase), cleaves N-glycosidic bonds in nucleosides; involved in recycling pyrimidine deoxy- and ribonucleosides via the pyrimidine salvage pathway; Urh1p (GI:37362635) (Saccharomyces cerevisiae), (3.2.2.-)
AFUA_1G04750	1.05174	2.07303	Afu1g04750 (Alt. Locus), cyclin (Pcl1), putative, similar to GB:AAW44590.1: g1/s-specific cyclin pcl1 (cyclin hcs26), putative (Cryptococcus neoformans) similar to Pho85 cyclin of the Pcl1,2-like subfamily, involved in entry into the mitotic cell cycle and regulation of morphogenesis, localizes to sites of polarized cell growth; Pcl1p (GI:6324040) (Saccharomyces cerevisiae)
AFUA_1G14500	1.05076	2.07162	Afu1g14500 (Alt. Locus), conserved hypothetical protein
AFUA_5G01910	1.04733	2.0667	Afu5g01910 (Alt. Locus), aldo-keto reductase (AKR), putative, contains an AKR domain
AFUA_4G10990	1.0464	2.06538	Afu4g10990 (Alt. Locus), transporter protein smf2
AFUA_3G05980	1.04128	2.05805	Afu3g05980 (Alt. Locus), conserved hypothetical protein
AFUA_2G07670	1.03984	2.056	Afu2g07670 (Alt. Locus), palmitoyltransferase SidR, similar to DHHC-type zinc finger protein SidR (GI:32400328) (Aspergillus oryzae) similar to palmitoyl transferase involved in protein palmitoylation; acts as a negative regulator of pheromone response pathway; required for endocytosis of pheromone receptors; involved in cell shape control; contains ankyrin repeats; Akr1p (GI:6320470) (Saccharomy…
AFUA_8G04900	1.03897	2.05476	Afu8g04900 (Alt. Locus), conserved hypothetical protein
AFUA_5G05980	1.03885	2.05458	Afu5g05980 (Alt. Locus), calcium/calmodulin dependent protein kinase, putative, similar to Serine/threonine-protein kinase ssp1 (EC 2.7.1.-). (Swiss-Prot:P50526) (Schizosaccharomyces pombe;)
AFUA_7G00390	1.03649	2.05123	Afu7g00390 (Alt. Locus), MFS multidrug transporter, putative
AFUA_5G02020	1.03572	2.05014	Afu5g02020 (Alt. Locus), aldehyde reductase (GliO), putative, aldo-keto reductase family 7 protein, similar to aflatoxin B1 aldehyde reductase AFAR (GI:4104867) (Homo sapiens) contains an AKR domain similar to GB:AAS92553.1: SirO (Leptosphaeria maculans), (1.1.1.-)
AFUA_2G08140	1.0347	2.04869	Afu2g08140 (Alt. Locus), conserved hypothetical protein
AFUA_1G02620	1.03437	2.04822	Afu1g02620 (Alt. Locus), conserved hypothetical protein
AFUA_3G02870	1.0339	2.04756	Afu3g02870 (Alt. Locus), NUDIX domain, putative
AFUA_6G13540	1.03209	2.04498	Afu6g13540 (Alt. Locus), carboxypeptidase CpyA/Prc1, putative, similar to vacuolar carboxypeptidase Y (proteinase C), involved in protein degradation in the vacuole and required for full protein degradation during sporulation; Prc1p (GI:6323955) (Saccharomyces cerevisiae) similar to serine-type carboxypeptidase CpyA (GI:14211580) (Emericella nidulans) PMID: 11440134, (3.4.16.5)
AFUA_5G02250	1.03103	2.04348	Afu5g02250 (Alt. Locus), conserved hypothetical protein
AFUA_2G00590	1.02909	2.04073	Afu2g00590 (Alt. Locus), glutathione S-transferase, putative, (2.5.1.18)
AFUA_5G08120	1.02783	2.03896	Afu5g08120 (Alt. Locus), arginine biosynthesis bifunctional protein ArgJ, (2.3.1.35)
AFUA_3G13010	1.02676	2.03744	Afu3g13010 (Alt. Locus), Zn-dependent hydrolase/oxidoreductase family protein, putative
AFUA_4G13240	1.02544	2.03558	Afu4g13240 (Alt. Locus), conserved hypothetical protein
AFUA_2G01530	1.02409	2.03368	Afu2g01530 (Alt. Locus), COPII-coated vesicle protein (Erv41), putative, similar to protein localized to COPII-coated vesicles, forms a complex with Erv46p; involved in the membrane fusion stage of transport; Erv41p (GI:6323573) (Saccharomyces cerevisiae)
AFUA_2G02270	1.02329	2.03254	Afu2g02270 (Alt. Locus), 40S ribosomal protein S14, putative
AFUA_6G04750	1.02262	2.03161	Afu6g04750 (Alt. Locus), Hsp70 nucleotide exchange factor (Fes1), putative, similar to Hsp70 (Ssa1p) nucleotide exchange factor, cytosolic homolog of Sil1p, which is the nucleotide exchange factor for BiP (Kar2p) in the endoplasmic reticulum; Fes1p (GI:6319577) (Saccharomyces cerevisiae)
AFUA_5G01830	1.02053	2.02866	Afu5g01830 (Alt. Locus), extracellular endoglucanase, putative, (3.2.1.4)
AFUA_4G14410	1.02039	2.02847	Afu4g14410 (Alt. Locus), hypothetical protein
AFUA_1G13300	1.01674	2.02334	Afu1g13300 (Alt. Locus), GTP cyclohydrolase II, putative, similar to SP:P38066: GTP cyclohydrolase II (Saccharomyces cerevisiae), (3.5.4.25)
AFUA_3G04070	1.01588	2.02214	Afu3g04070 (Alt. Locus), bZIP transcription factor HacA, similar to transcription factor HacA (GI:20330485) (Emericella nidulans) similar to bZIP transcription factor (ATF/CREB1 homolog) that regulates the unfolded protein response, via UPRE binding, and membrane biogenesis; ER stress-induced splicing pathway utilizing Ire1p, Trl1p and Ada5p facilitates efficient Hac1p synthesis; Hac1p (GI:143184…
AFUA_5G07620	1.01565	2.02182	Afu5g07620 (Alt. Locus), DUF1212 domain membrane protein, contains a DUF1212 domain
AFUA_6G00350	1.01476	2.02057	Afu6g00350 (Alt. Locus), hypothetical protein
AFUA_6G07880	1.01053	2.01466	Afu6g07880 (Alt. Locus), DUF500 and SH3 domain protein
AFUA_3G13440	1.00733	2.01019	Afu3g13440 (Alt. Locus), stomatin family protein
AFUA_5G02820	1.00576	2.008	Afu5g02820 (Alt. Locus), conserved hypothetical protein
AFUA_6G06460	1.00575	2.00799	Afu6g06460 (Alt. Locus), fumarylacetoacetate hydrolase family protein
AFUA_2G16470	1.00574	2.00797	Afu2g16470 (Alt. Locus), ubiquitin conjugating enzyme (UbcF), putative, similar to Ubc6p; ubiquitin-conjugating enzyme; YER100W (GI:6320947) (Saccharomyces cerevisiae), (6.3.2.19)
AFUA_5G02930	1.0057	2.00791	Afu5g02930 (Alt. Locus), lysophospholipase, putative, similar to lysophospholipase (SP:O88202) (Rattus norvegicus), (3.5.1.1)
AFUA_6G07060	1.00552	2.00767	Afu6g07060 (Alt. Locus), alpha/beta hydrolase family protein, putative
AFUA_8G04580	1.00482	2.0067	Afu8g04580 (Alt. Locus), conserved hypothetical protein
AFUA_8G05110	1.00442	2.00613	Afu8g05110 (Alt. Locus), conserved hypothetical protein
AFUA_5G08590	1.00324	2.0045	Afu5g08590 (Alt. Locus), endo-1,4-beta-xylanase, putative, similar to GB:AAO79200.1: beta-xylosidase (1,4-beta-D-xylan xylosidase) (Bacteroides thetaiotaomicron)
AFUA_3G05520	1.00253	2.00352	Afu3g05520 (Alt. Locus), oxysterol binding protein (Orp8), putative, similar tp ORP8_HUMAN Oxysterol binding protein-related protein 8 OSBP-related protein 8; ORP-8 (SP:Q9BZF1) (Homo sapiens)
AFUA_4G13600	1.00163	2.00226	Afu4g13600 (Alt. Locus), C2H2 finger domain protein, putative
AFUA_8G03960	1.00151	2.00209	Afu8g03960 (Alt. Locus), conserved hypothetical protein
AFUA_6G02120	1.00024	2.00034	Afu6g02120 (Alt. Locus), conserved hypothetical protein
