# Supplementary material for: SREBP Coordinates Iron and Ergosterol Homeostasis to Mediate Triazole Drug and Hypoxia Responses in the Human Fungal Pathogen Aspergillus fumigatus
Source: PLoS Genet. 2011 Dec 1;7(12):e1002374. doi: 10.1371/journal.pgen.1002374 (PMC3228822; doi:10.1371/journal.pgen.1002374)
Supplement: Table S3 — Microarray results, Log2 ratios and fold changes for mRNAs downregulated in ΔsrbA at 2 hours post exposure to hypoxia. (XLS) [file pgen.1002374.s007.xls]

## Sheet: Sheet1
Gene	2 hours	Fold Changes	Annotation
AFUA_2G01260	-6.44919	-87.3777	Afu2g01260 (Alt. Locus), HLH transcription factor, SrbA
AFUA_4G14250	-6.12734	-69.9059	Afu4g14250 (Alt. Locus), hypothetical protein
AFUA_1G03150	-6.01278	-64.5694	Afu1g03150 (Alt. Locus), c-14 sterol reductase
AFUA_2G00320	-5.0096	-32.2136	Afu2g00320 (Alt. Locus), sterol delta 5,6-desaturase, putative, similar to GB:AAN27998.1: sterol delta 5,6-desaturase ERG3 {Leptosphaeria maculans;}
AFUA_5G14660	-4.55443	-23.4974	Afu5g14660 (Alt. Locus), GABA permease, putative
AFUA_8G02440	-4.55306	-23.4751	Afu8g02440 (Alt. Locus), C-4 methyl sterol oxidase, putative, similar to GB:AAS56153.1: YGR060W {Saccharomyces cerevisiae;}, (1.-.-.-)
AFUA_3G12190	-4.17573	-18.0725	Afu3g12190 (Alt. Locus), RING finger domain protein, putative
AFUA_5G14810	-4.17511	-18.0648	Afu5g14810 (Alt. Locus), pyruvate decarboxylase, putative, (4.1.1.1)
AFUA_2G09030	-4.10767	-17.2398	Afu2g09030 (Alt. Locus), secreted dipeptidyl peptidase DppV, identical to Dipeptidyl-peptidase V precursor (EC 3.4.14.-) (DPP V) (DppV). (Swiss-Prot:O13479) (Aspergillus fumigatus;) PMID: 9045640, (3.4.14.-) [Link to Allergen Table]
AFUA_5G09970	-4.0702	-16.7978	Afu5g09970 (Alt. Locus), 67 kDa myosin-cross-reactive antigen family protein
AFUA_5G14670	-4.06601	-16.7491	Afu5g14670 (Alt. Locus), conserved hypothetical protein
AFUA_6G13390	-4.03996	-16.4494	Afu6g13390 (Alt. Locus), FAD dependent oxidoreductase, putative
AFUA_6G09740	-3.89608	-14.888	Afu6g09740 (Alt. Locus), thioredoxin reductase GliT, similar to sirodesmin biosynthetic protein SirT (GI:46403065) (Leptosphaeria maculans), (1.-.-.-)
AFUA_3G13110	-3.88649	-14.7894	Afu3g13110 (Alt. Locus), extracellular serine-threonine rich protein
AFUA_7G04740	-3.87827	-14.7054	Afu7g04740 (Alt. Locus), conserved hypothetical protein
AFUA_2G17660	-3.84928	-14.4128	Afu2g17660 (Alt. Locus), C4-dicarboxylate transporter/malic acid transport protein, putative
AFUA_3G02830	-3.83171	-14.2384	Afu3g02830 (Alt. Locus), ankyrin repeat protein, similar to Ankyrin 1; Erythrocyte ankyrin (Swiss-Prot:Q02357) (Mus musculus) similar to Ankyrin repeat domain protein 28 (Swiss-Prot:O15084) (Homo sapiens)
AFUA_3G00370	-3.77601	-13.6991	Afu3g00370 (Alt. Locus), phosphoketolase, putative, similar to SP:Q8YWW1: Probable phosphoketolase 1 (Nostoc sp. PCC), (4.1.2.-)
AFUA_7G06650	-3.77225	-13.6634	Afu7g06650 (Alt. Locus), alpha/beta hydrolase, putative, (3.3.2.3)
AFUA_3G01580	-3.60453	-12.1639	Afu3g01580 (Alt. Locus), GMC oxidoreductase, putative, similar to SP:P17444: Choline dehydrogenase (Escherichia coli)
AFUA_8G07090	-3.57356	-11.9056	Afu8g07090 (Alt. Locus), extracellular proline-serine rich protein
AFUA_4G09210	-3.5177	-11.4534	Afu4g09210 (Alt. Locus), phosphate transporter
AFUA_1G05745	-3.44911	-10.9216	Afu1g05745 (Alt. Locus), hypothetical protein
AFUA_6G12000	-3.43636	-10.8255	Afu6g12000 (Alt. Locus), hypothetical protein
AFUA_5G09980	-3.38166	-10.4227	Afu5g09980 (Alt. Locus), acyl-CoA dehydrogenase, putative, similar to GB:CAA76079.1: SOS response Ada system protein (Geodia cydonium), (1.3.99.-)
AFUA_1G13940	-3.37839	-10.3991	Afu1g13940 (Alt. Locus), SUN domain protein (Adg3), putative, similar to SUN family protein (GI:44889985) (Aspergillus fumigatus) similar to Adg3 protein (GI:46395622) (Schizosaccharomyces pombe), (3.2.1.-)
AFUA_6G11780	-3.36418	-10.2972	Afu6g11780 (Alt. Locus), hypothetical protein
AFUA_3G08110	-3.3613	-10.2766	Afu3g08110 (Alt. Locus), cell wall protein, putative
AFUA_3G10750	-3.32252	-10.0041	Afu3g10750 (Alt. Locus), acetate kinase, putative, (2.7.2.1)
AFUA_5G14510	-3.2951	-9.81579	Afu5g14510 (Alt. Locus), beta-lactamase, putative, similar to GB:BAC68971.1: putative beta-lactamase (Streptomyces avermitilis MA-4680)
AFUA_4G07280	-3.28726	-9.76256	Afu4g07280 (Alt. Locus), cAMP-mediated signaling protein Sok1, putative, similar to SP:P40317: SOK1 protein (Saccharomyces cerevisiae) PMID: 8065298
AFUA_7G08590	-3.28005	-9.7139	Afu7g08590 (Alt. Locus), hypothetical protein
AFUA_3G15050	-3.23914	-9.4423	Afu3g15050 (Alt. Locus), flavin-binding monooxygenase, putative
AFUA_6G10080	-3.21439	-9.2817	Afu6g10080 (Alt. Locus), conserved hypothetical protein
AFUA_6G00740	-3.15543	-8.91002	Afu6g00740 (Alt. Locus), conserved hypothetical protein
AFUA_1G12840	-3.14459	-8.84332	Afu1g12840 (Alt. Locus), nitrite reductase NiiA, identical to nitrite reductase NiiA (GI:19577345) (Aspergillus fumigatus) PMID: 9508795, (1.7.1.4)
AFUA_6G02440	-3.11555	-8.66711	Afu6g02440 (Alt. Locus), 60S ribosomal protein L24a
AFUA_1G17350	-3.0892	-8.51024	Afu1g17350 (Alt. Locus), CP2 transcription factor, putative, similar to GB:AAM22619.1: BOM (Mus musculus)
AFUA_2G10960	-3.05484	-8.30994	Afu2g10960 (Alt. Locus), alcohol dehydrogenase, putative, (1.1.1.1)
AFUA_1G17550	-3.04739	-8.26715	Afu1g17550 (Alt. Locus), HET domain protein
AFUA_1G12210	-3.03989	-8.22428	Afu1g12210 (Alt. Locus), NADH oxidase, (1.-.-.-)
AFUA_4G01290	-3.03821	-8.21472	Afu4g01290 (Alt. Locus)csn (Gene Name), , endo-chitosanase, pseudogene, identical to endo-chitosanase precursor (GI:28435530) (Aspergillus fumigatus) PMID: 11115392, (3.2.1.132)
AFUA_6G03770	-3.01731	-8.09655	Afu6g03770 (Alt. Locus), oxidoreductase (Msc7), putative, similar to aldehyde-dehydrogenase like protein; Msc7p; Yhr039cp (GI:6321828) (Saccharomyces cerevisiae), (1.2.1.-)
AFUA_4G00750	-3.01579	-8.08806	Afu4g00750 (Alt. Locus), conserved hypothetical protein
AFUA_1G14340	-3.01401	-8.07808	Afu1g14340 (Alt. Locus), metalloreductase, putative, (1.16.1.-) Similar to Fre1
AFUA_4G03460	-2.99564	-7.97588	Afu4g03460 (Alt. Locus), HLH DNA binding domain protein, putative
AFUA_3G11060	-2.99529	-7.97393	Afu3g11060 (Alt. Locus), THUMP domain protein
AFUA_5G14340	-2.99017	-7.9457	Afu5g14340 (Alt. Locus), oxidoreductase, short-chain dehydrogenase/reductase family, putative, (1.1.-.-)
AFUA_8G01910	-2.98599	-7.92269	Afu8g01910 (Alt. Locus), histidine acid phosphatase, putative, similar to one of three repressible acid phosphatases, a glycoprotein that is transported to the cell surface by the secretory pathway; induced by phosphate starvation and coordinately regulated by PHO4 and PHO2; Pho11p (GI:6319351)(Saccharomyces cerevisiae), (3.1.3.2)
AFUA_5G00840	-2.95817	-7.77138	Afu5g00840 (Alt. Locus), integral membrane protein
AFUA_1G13610	-2.94338	-7.6921	Afu1g13610 (Alt. Locus), SH3 domain protein
AFUA_3G14880	-2.92965	-7.61926	Afu3g14880 (Alt. Locus), oxidoreductase, 2OG-Fe(II) oxygenase family, putative
AFUA_3G00500	-2.92494	-7.59443	Afu3g00500 (Alt. Locus), integral membrane protein
AFUA_4G00660	-2.91557	-7.54524	Afu4g00660 (Alt. Locus), sensor histidine kinase/response regulator, putative
AFUA_1G00510	-2.91083	-7.52052	Afu1g00510 (Alt. Locus), D-lactate dehydrogenase (cytochrome), putative, similar to SP:P32891: D-lactate dehydrogenase (cytochrome), mitochondrial (Saccharomyces cerevisiae), (1.1.2.4)
AFUA_4G11250	-2.8949	-7.43792	Afu4g11250 (Alt. Locus), carbonic anhydrase Nce103, putative, similar to carbonic anhydrase; poorly transcribed under aerobic conditions and at an undetectable level under anaerobic conditions; involved in non-classical protein export pathway; Nce103p (GI:6324292) (Saccharomyces cerevisiae), (4.2.1.1)
AFUA_2G08250	-2.89246	-7.42537	Afu2g08250 (Alt. Locus), glycerol 3-phosphate dehydrogenase (GfdB), putative, similar to glycerol 3-phosphate dehydrogenase GfdB (NAD+) (GI:40739420) (Aspergillus nidulans) similar to glycerol 3-phosphate dehydrogenase GfdA (NAD+) (GI:12656027) (Aspergillus nidulans) potential sequencing error, (1.1.1.8)
AFUA_3G00810	-2.84337	-7.17696	Afu3g00810 (Alt. Locus), cholestenol delta-isomerase, putative, (5.3.3.5)
AFUA_6G00430	-2.821	-7.06654	Afu6g00430 (Alt. Locus), IgE-binding protein, identical ot IgE-binding protein (GI:3219530) (Aspergillus fumigatus)
AFUA_7G06660	-2.81835	-7.05357	Afu7g06660 (Alt. Locus), conserved hypothetical protein
AFUA_3G12520	-2.79907	-6.9599	Afu3g12520 (Alt. Locus), conserved hypothetical protein
AFUA_4G14620	-2.79762	-6.95291	Afu4g14620 (Alt. Locus), RING finger protein
AFUA_6G03400	-2.78807	-6.90706	Afu6g03400 (Alt. Locus), conserved hypothetical protein
AFUA_5G14680	-2.78154	-6.87588	Afu5g14680 (Alt. Locus), conserved hypothetical protein
AFUA_4G00610	-2.77345	-6.83741	Afu4g00610 (Alt. Locus), aryl-alcohol dehydrogenase, putative, similar to aryl-alcohol oxidase precursor (GI:3851524) (Pleurotus eryngii), (1.1.-.-) [Link to Allergen Table]
AFUA_1G00500	-2.75418	-6.7467	Afu1g00500 (Alt. Locus), FMN dependent dehydrogenase, putative, similar to GB:CAC19728.1: FMN dependent dehydrogenase; cytochrome b2 (l-lactate dehydrogenase); similar to S. cerevisiae CYB2; SPAPB1A11.03 lacks S. cerevisiae CYB2 the N-terminal heme binding domain {Schizosaccharomyces pombe) similar to lactate 2-monooxygenase (Lactate oxidase) (Swiss-Prot:P21795) (Mycobacterium smegmatis) PubMed=2…
AFUA_2G17000	-2.74306	-6.69491	Afu2g17000 (Alt. Locus), PT repeat family protein, similar to PIR:T17451: fimbriae-associated protein Fap1 (Streptococcus parasanguinis)
AFUA_3G03570	-2.72713	-6.62137	Afu3g03570 (Alt. Locus), 67 kDa myosin-cross-reactive antigen family protein
AFUA_3G10760	-2.7258	-6.61526	Afu3g10760 (Alt. Locus), phosphoketolase, putative, similar to SP:O74770: Probable phosphoketolase (Schizosaccharomyces pombe)
AFUA_2G05400	-2.7231	-6.60291	Afu2g05400 (Alt. Locus), sugar hydrolase, putative, similar to GB:CAD55453.1: putative sugar hydrolase {Streptomyces coelicolor A3(2);}
AFUA_6G09730	-2.7216	-6.59604	Afu6g09730 (Alt. Locus), cytochrome P450 oxidoreductase GliF, identical to GliF (GI:56609350) (Aspergillus fumigatus)
AFUA_6G00620	-2.72054	-6.59119	Afu6g00620 (Alt. Locus), GPI anchored hypothetical protein
AFUA_3G07140	-2.71794	-6.57931	Afu3g07140 (Alt. Locus), extracellular developmental signal biosynthesis protein FluG
AFUA_3G09250	-2.71191	-6.55189	Afu3g09250 (Alt. Locus), cell wall glucanase, putative, similar to Crh-like protein Crf1 (GI:27372089) (Aspergillus fumigatus) similar to rAsp f 9 (GI:2879890) (Aspergillus fumigatus) similar to glycosidase Crh1p (GI:6321628) (Saccharomyces cerevisiae), (3.2.1.-)
AFUA_3G03720	-2.711	-6.54777	Afu3g03720 (Alt. Locus), conserved hypothetical protein
AFUA_7G06060	-2.70529	-6.5219	Afu7g06060 (Alt. Locus), siderochrome-iron transporter Sit1, putative, similar to ferrioxamine B transporter Sit1p (GI:6320770) (Saccharomyces cerevisiae) PMID: 12196168, 9884238
AFUA_2G11850	-2.68569	-6.43389	Afu2g11850 (Alt. Locus), 60S ribosomal protein L3, identical to large subunit ribosomal protein L3 (I:21215170) (Aspergillus fumigatus) PMID: 12974759 [Link to Allergen Table]
AFUA_4G12710	-2.65188	-6.28486	Afu4g12710 (Alt. Locus), conserved hypothetical protein
AFUA_5G03790	-2.64686	-6.26304	Afu5g03790 (Alt. Locus), ferrooxidoreductase Fet3, putative, similar to ferro-O2-oxidoreductase required for high-affinity iron uptake and involved in mediating resistance to copper ion toxicity, belongs to class of integral membrane multicopper oxidases; Fet3p (GI:6323703) (Saccharomyces cerevisiae), (1.10.3.2)
AFUA_2G03380	-2.63236	-6.2004	Afu2g03380 (Alt. Locus), alkaline serine protease
AFUA_4G03940	-2.62619	-6.17392	Afu4g03940 (Alt. Locus), ferric-chelate reductase, putative, similar to Ferric reductase transmembrane component 2 precursor (EC 1.16.1.7)(Ferric-chelate reductase 2). (Swiss-Prot:P36033) (Saccharomyces cerevisiae;), (1.16.1.7)
AFUA_5G03380	-2.57289	-5.95	Afu5g03380 (Alt. Locus), flavin dependent monooxygenase, putative
AFUA_3G11010	-2.561	-5.90118	Afu3g11010 (Alt. Locus), eukaryotic translation initiation factor eIF-2C4, putative, similar to SP:Q9HCK5: Eukaryotic translation initiation factor 2C 4 (eIF2C 4) (Argonaute 4) (Homo sapiens)
AFUA_6G01950	-2.56095	-5.90098	Afu6g01950 (Alt. Locus), conserved hypothetical protein
AFUA_2G00860	-2.55732	-5.88613	Afu2g00860 (Alt. Locus), hypothetical protein
AFUA_3G08460	-2.54243	-5.82568	Afu3g08460 (Alt. Locus), 60S ribosomal protein L35Ae, similar to SP:Q9USX4: 60S ribosomal protein L33-A (L37A) (Schizosaccharomyces pombe)
AFUA_5G06360	-2.54184	-5.82331	Afu5g06360 (Alt. Locus), 60S ribosomal protein L8, putative
AFUA_5G11190	-2.53393	-5.79147	Afu5g11190 (Alt. Locus), conserved hypothetical protein
AFUA_7G06280	-2.52425	-5.75276	Afu7g06280 (Alt. Locus), conserved hypothetical protein
AFUA_6G04920	-2.51992	-5.73552	Afu6g04920 (Alt. Locus), NAD-dependent formate dehydrogenase AciA/Fdh, similar to aciA gene (GI:5545) (Emericella nidulans) PMID: 1465107 similar to formate dehydrogenase (NAD-dependent formate dehydrogenase) (FDH) (GI:729469) (Neurospora crassa) PMID: 8509325, (1.2.1.2)
AFUA_3G10730	-2.51729	-5.72504	Afu3g10730 (Alt. Locus), 40S ribosomal protein S7e
AFUA_3G07870	-2.50327	-5.66969	Afu3g07870 (Alt. Locus), extracellular serine-rich protein, putative
AFUA_5G02130	-2.50301	-5.66866	Afu5g02130 (Alt. Locus), alpha-galactosidase, (3.2.1.22)
AFUA_6G10120	-2.49334	-5.63079	Afu6g10120 (Alt. Locus), zinc-binding oxidoreductase ToxD, putative, similar to ToxD (GI:1027511) (Cochliobolus carbonum) similar to enoyl reductase LovC involved in lovastatin biosynthesis(GI:4959947) (Aspergillus terreus)
AFUA_3G05490	-2.49174	-5.62455	Afu3g05490 (Alt. Locus), pre-rRNA processing protein Utp22, similar to U3 snoRNP protein involved in maturation of pre-18S rRNA, based on computational analysis of large-scale protein-protein interaction data; Utp22p (GI:6321527) (Saccharomyces cerevisiae) similar to GB:AAH08852.2: NOL6 protein (Homo sapiens)
AFUA_1G05720	-2.47502	-5.55974	Afu1g05720 (Alt. Locus), c-14 sterol reductase
AFUA_5G02790	-2.47369	-5.55462	Afu5g02790 (Alt. Locus), amino acid permease, putative
AFUA_1G03170	-2.4604	-5.5037	Afu1g03170 (Alt. Locus), esterase, putative
AFUA_5G02840	-2.45364	-5.47797	Afu5g02840 (Alt. Locus), MFS sugar transporter, putative, similar to ascus development protein asd-3 (GI:4959716) (Neurospora crassa) similar to glycerol proton symporter of the plasma membrane, subject to glucose-induced inactivation, strongly but transiently induced when cells are subjected to osmotic shock; Stl1p (GI:6320745) (Saccharomyces cerevisiae)
AFUA_7G02420	-2.44636	-5.45039	Afu7g02420 (Alt. Locus), malate dehydrogenase, putative, (1.1.1.38)
AFUA_6G12720	-2.44023	-5.42729	Afu6g12720 (Alt. Locus), 40S ribosomal protein S29, putative, similar to protein component of the small (40S) ribosomal subunit; Rps29ap (GI:6323420) (Saccharomyces cerevisiae)
AFUA_1G03690	-2.44007	-5.42667	Afu1g03690 (Alt. Locus), 4-carboxymuconolactone decarboxylase family protein
AFUA_3G13320	-2.43345	-5.40184	Afu3g13320 (Alt. Locus), 40S ribosomal protein S0, similar to SP:Q01291: 40S ribosomal protein S0; Ribosome-associated protein 1 (Neurospora crassa)
AFUA_1G17170	-2.42915	-5.38578	Afu1g17170 (Alt. Locus), TfdA family taurine dioxygenase, putative, (1.14.11.-)
AFUA_5G14610	-2.42512	-5.37075	Afu5g14610 (Alt. Locus), carboxypeptidase Y, putative, (3.4.16.5)
AFUA_8G00780	-2.41445	-5.33117	Afu8g00780 (Alt. Locus), conserved hypothetical protein
AFUA_1G09100	-2.40833	-5.30861	Afu1g09100 (Alt. Locus), 60S ribosomal protein L9, putative, similar to SP:P51401: 60S ribosomal protein L9-B (L8) (YL11) (RP25) {Saccharomyces cerevisiae
AFUA_3G12300	-2.38824	-5.23518	Afu3g12300 (Alt. Locus), 60S ribosomal protein L22, putative
AFUA_2G03040	-2.37714	-5.19506	Afu2g03040 (Alt. Locus), ribosomal protein L34 protein, putative
AFUA_1G15020	-2.37479	-5.1866	Afu1g15020 (Alt. Locus), 40S ribosomal protein S5, putative
AFUA_8G04870	-2.36457	-5.15	Afu8g04870 (Alt. Locus), NAD binding Rossmann fold oxidoreductase, putative, (1.-.-.-)
AFUA_7G05490	-2.36274	-5.14346	Afu7g05490 (Alt. Locus), conserved hypothetical protein
AFUA_6G10650	-2.36011	-5.13408	Afu6g10650 (Alt. Locus), ATP citrate lyase, subunit 1, putative, similar to ATP-citrate synthase (Swiss-Prot:P53396) (Homo sapiens), (2.3.3.8)
AFUA_8G06020	-2.3332	-5.03922	Afu8g06020 (Alt. Locus), glutamate decarboxylase, (4.1.1.15)
AFUA_6G00230	-2.32067	-4.99563	Afu6g00230 (Alt. Locus), NmrA-like family protein, similar to GB:CAE47970.1: CipA protein, putative {Aspergillus fumigatus;}, (1.3.1.-)
AFUA_6G12990	-2.31418	-4.97323	Afu6g12990 (Alt. Locus), cytosolic large ribosomal subunit protein L7A
AFUA_6G05140	-2.30542	-4.94313	Afu6g05140 (Alt. Locus), sterol delta 5,6-desaturase ERG3, (1.3.3.-)
AFUA_5G12770	-2.30151	-4.92974	Afu5g12770 (Alt. Locus), metallo-beta-lactamase family protein, similar to GB:AAP09877.1: hydrolase (Bacillus cereus)
AFUA_3G11800	-2.29258	-4.89932	Afu3g11800 (Alt. Locus), conserved hypothetical protein
AFUA_4G08240	-2.28746	-4.88196	Afu4g08240 (Alt. Locus), zinc-containing alcohol dehydrogenase, putative, similar to GB:AAS69569.1: alcohol dehydrogenase (Leptospira interrogans), (1.1.1.1)
AFUA_6G10720	-2.27745	-4.84822	Afu6g10720 (Alt. Locus), alpha-ketoglutarate-dependent taurine dioxygenase, (1.14.11.17)
AFUA_7G05580	-2.27559	-4.84196	Afu7g05580 (Alt. Locus), phospholipase PldA, putative, similar to GB:BAC67175.1: phospholipase D (Emericella nidulans)
AFUA_5G09860	-2.27122	-4.82732	Afu5g09860 (Alt. Locus), esterase, putative, (3.1.1.1)
AFUA_1G05340	-2.26465	-4.80538	Afu1g05340 (Alt. Locus), 40S ribosomal protein S19
AFUA_4G07730	-2.26434	-4.80434	Afu4g07730 (Alt. Locus), 60S ribosomal protein L11
AFUA_3G05600	-2.25793	-4.78305	Afu3g05600 (Alt. Locus), 60S ribosomal protein L27a, putative
AFUA_3G06250	-2.25643	-4.77808	Afu3g06250 (Alt. Locus), RNA polymerase II mediator complex component Srb8, putative, similar to subunit of the RNA polymerase II mediator complex; associates with core polymerase subunits to form the RNA polymerase II holoenzyme; essential for transcriptional regulation; involved in glucose repression; Srb8p (GI:6319923) (Saccharomyces cerevisiae)
AFUA_2G04130	-2.2529	-4.76639	Afu2g04130 (Alt. Locus), 40S ribosomal protein S11
AFUA_4G03960	-2.24078	-4.72653	Afu4g03960 (Alt. Locus), C6 transcription factor Ctf1A, putative, similar to SP:P52958: Cutinase transcription factor 1 alpha (Nectria haematococca mpVI)
AFUA_6G03830	-2.23287	-4.70067	Afu6g03830 (Alt. Locus), ribosomal protein L14
AFUA_3G02270	-2.23204	-4.69798	Afu3g02270 (Alt. Locus), mycelial catalase Cat1, identical to catalase (GI:2431866) (Aspergillus fumigatus) PMID: 9353056 PMID: 12761140, (1.11.1.6)
AFUA_2G08130	-2.22767	-4.68375	Afu2g08130 (Alt. Locus), 60S ribosomal protein L44, potential sequencing error similar to 60S ribosomal protein L44 (60S ribosomal protein L41) (Swiss-Prot:P52809) (Pichia jadinii) similar to 60S ribosomal protein L42 (L44) (YL27) (YP44) (L41) (Swiss-Prot:P02405) (Saccharomyces cerevisiae) PubMed=1729213
AFUA_1G11130	-2.22586	-4.67791	Afu1g11130 (Alt. Locus), 60S ribosomal protein L6, similar to SP:P05739: 60S ribosomal protein L6-B (L17) (YL16) (RP18). {Saccharomyces cerevisiae;}
AFUA_4G14240	-2.22189	-4.66504	Afu4g14240 (Alt. Locus), O-methyltransferase, putative
AFUA_1G10510	-2.21642	-4.6474	Afu1g10510 (Alt. Locus), 60S ribosomal protein L35
AFUA_3G10920	-2.21105	-4.63012	Afu3g10920 (Alt. Locus), telomere and ribosome associated protein Stm1, putative, similar to Stm1p (GI:725457) (Saccharomyces cerevisiae)
AFUA_8G05850	-2.2089	-4.62322	Afu8g05850 (Alt. Locus), FAD dependent oxidoreductase superfamily
AFUA_5G14520	-2.208	-4.62034	Afu5g14520 (Alt. Locus), integral membrane protein
AFUA_7G03740	-2.20367	-4.6065	Afu7g03740 (Alt. Locus)14-alpha sterol demethylase (Gene Name), , 14-alpha sterol demethylase Cyp51B, identical to 14-alpha sterol demethylase Cyp51B (GI:14861415) (Aspergillus fumigatus), (1.14.13.-)
AFUA_7G06780	-2.18908	-4.56014	Afu7g06780 (Alt. Locus), hypothetical protein
AFUA_6G13550	-2.18476	-4.54653	Afu6g13550 (Alt. Locus), ribosomal protein S13p/S18e
AFUA_5G03800	-2.18326	-4.54179	Afu5g03800 (Alt. Locus), high-affinity iron transporter FtrA, similar to high-affinity iron permease FtrA (GI:50845197) (Aspergillus fumigatus) PMID: 15504822
AFUA_3G14570	-2.17768	-4.52426	Afu3g14570 (Alt. Locus), histidine acid phosphatase, putative, (3.1.3.-)
AFUA_5G02860	-2.17117	-4.50389	Afu5g02860 (Alt. Locus), integral membrane protein, putative
AFUA_1G04530	-2.16496	-4.48453	Afu1g04530 (Alt. Locus), Ribosomal L18ae protein family
AFUA_6G03820	-2.16428	-4.48242	Afu6g03820 (Alt. Locus), nascent polypeptide-associated complex (NAC) subunit, putative
AFUA_5G14780	-2.15939	-4.46726	Afu5g14780 (Alt. Locus), heat shock trehalose synthase, putative, similar to clock controlled protein CCG-9 (GI:3746895) (Neurospora crassa) similar to trehalose synthase (GI:3298096) (Grifola frondosa), (2.4.1.-)
AFUA_5G10780	-2.15886	-4.46563	Afu5g10780 (Alt. Locus), UDP-glucose 4-epimerase, (5.1.3.2)
AFUA_8G00930	-2.1532	-4.44815	Afu8g00930 (Alt. Locus), chitosanase, putative, (3.2.1.132)
AFUA_6G02220	-2.14836	-4.43325	Afu6g02220 (Alt. Locus), MFS toxin efflux pump, putative
AFUA_4G13170	-2.14787	-4.43174	Afu4g13170 (Alt. Locus), G-protein comlpex beta subunit CpcB, similar to Gbeta-like protein CpcB (GI:9754765) (Aspergillus nidulans) PMID: 10931303
AFUA_2G14340	-2.14276	-4.41607	Afu2g14340 (Alt. Locus), conserved hypothetical protein
AFUA_6G08730	-2.14164	-4.41264	Afu6g08730 (Alt. Locus), 6-phosphogluconate dehydrogenase, decarboxylating, 6-phosphogluconate dehydrogenase 6-PGDH2 (GI:21954536) (Aspergillus oryzae), (1.1.1.44)
AFUA_5G10560	-2.13794	-4.40133	Afu5g10560 (Alt. Locus), cytochrome c oxidase subunit V
AFUA_5G14790	-2.13412	-4.38969	Afu5g14790 (Alt. Locus), phosphoenolpyruvate synthase, putative, similar to GB:BAC08316.1: phosphoenolpyruvate synthase (Thermosynechococcus elongatus BP-1), (2.7.9.2)
AFUA_4G03630	-2.13228	-4.3841	Afu4g03630 (Alt. Locus), sterol 24-c-methyltransferase, putative, (2.1.1.41)
AFUA_2G12510	-2.12996	-4.37705	Afu2g12510 (Alt. Locus), hypothetical protein
AFUA_7G05290	-2.12327	-4.35681	Afu7g05290 (Alt. Locus), 40S ribosomal protein S13
AFUA_3G06840	-2.1208	-4.34936	Afu3g06840 (Alt. Locus), 40S ribosomal protein S4, putative
AFUA_7G06460	-2.11912	-4.34429	Afu7g06460 (Alt. Locus), cell wall organization protein/glutathione transferase (Gto3), putative, similar to Omega class glutathione transferase; Gto3p (GI:6323906) (Saccharomyces cerevisiae), (2.5.1.18)
AFUA_1G03950	-2.11014	-4.31732	Afu1g03950 (Alt. Locus), cytochrome P450 sterol C-22 desaturase, putaitve, similar to sterol C-22 desaturase ERG5 (GI:21624361) (Symbiotaphrina buchneri), (1.14.14.-)
AFUA_1G11740	-2.10702	-4.30799	Afu1g11740 (Alt. Locus), conserved hypothetical protein
AFUA_4G14230	-2.10031	-4.28802	Afu4g14230 (Alt. Locus), MFS transporter, putative
AFUA_6G03460	-2.09938	-4.28526	Afu6g03460 (Alt. Locus), conserved hypothetical protein
AFUA_5G04250	-2.09899	-4.28408	Afu5g04250 (Alt. Locus), homocysteine synthase CysD, similar to O-Acetyl-L-homoserine sulfhydrylase cysD (GI:633761) (Emericella nidulans) PMID: 9506902, (2.5.1.49)
AFUA_1G01490	-2.09722	-4.27885	Afu1g01490 (Alt. Locus), NACHT domain protein, contains a NACHT domain similar to SP:Q00808: Vegetatible incompatibility protein HET-E-1 (Podospora anserina)
AFUA_2G03830	-2.09522	-4.27292	Afu2g03830 (Alt. Locus), allergen Asp F4, identical to allergen Asp F4 (GI:18202095) (Aspergillus fumigatus) PMID: 8645976 PMID: 14763934 [Link to Allergen Table]
AFUA_2G16880	-2.09443	-4.27056	Afu2g16880 (Alt. Locus), 60S ribosomal protein L37a
AFUA_2G01890	-2.08794	-4.25141	Afu2g01890 (Alt. Locus), ubiquinone biosynthesis protein Coq7, putative
AFUA_8G06350	-2.08746	-4.25	Afu8g06350 (Alt. Locus), esterase family protein, similar to GB:AAD34550.1: esterase {Aspergillus terreus;}
AFUA_8G06230	-2.08198	-4.23387	Afu8g06230 (Alt. Locus), hypothetical protein
AFUA_6G11260	-2.07622	-4.21701	Afu6g11260 (Alt. Locus), ribosomal protein L26
AFUA_3G12760	-2.07576	-4.21567	Afu3g12760 (Alt. Locus), conserved hypothetical protein
AFUA_5G02910	-2.07109	-4.20205	Afu5g02910 (Alt. Locus), NAP family protein
AFUA_1G11710	-2.06953	-4.19749	Afu1g11710 (Alt. Locus), 60S ribosomal protein L1
AFUA_4G01220	-2.0635	-4.17999	Afu4g01220 (Alt. Locus), conserved hypothetical protein
AFUA_3G07000	-2.05809	-4.16434	Afu3g07000 (Alt. Locus), conserved hypothetical protein
AFUA_1G15030	-2.05085	-4.1435	Afu1g15030 (Alt. Locus), SDA1 domain protein
AFUA_3G00800	-2.04881	-4.13765	Afu3g00800 (Alt. Locus), oxidoreductase, 2OG-Fe(II) oxygenase family, putative
AFUA_3G01330	-2.04598	-4.12954	Afu3g01330 (Alt. Locus), class II aldolase/adducin domain protein, similar to GB:CAB82026.1: putative aldolase {Streptomyces coelicolor A3(2);} ^|^OMNI|NTL02SC4584|CAB82026.1|7320906|
AFUA_1G04320	-2.04002	-4.1125	Afu1g04320 (Alt. Locus), 40S ribosomal protein S8e
AFUA_7G05070	-2.02731	-4.07643	Afu7g05070 (Alt. Locus), FAD dependent oxidoreductase, putative, (1.3.99.1) succinate dehydrogenase putative
AFUA_5G05450	-2.01302	-4.03627	Afu5g05450 (Alt. Locus), 40S ribosomal protein S3Ae
AFUA_4G10330	-2.01093	-4.03041	Afu4g10330 (Alt. Locus), CaaX farnesyltransferase beta subunit Ram1, similar to TPA: CaaX farnesyltransferase beta subunit; ram1 (GI:34482034) (Emericella nidulans), (2.5.1.58)
AFUA_6G12660	-2.00792	-4.02201	Afu6g12660 (Alt. Locus), 40S ribosomal protein S10b
AFUA_5G14820	-2.00613	-4.01703	Afu5g14820 (Alt. Locus), replication factor C subunit
AFUA_8G00290	-1.99168	-3.97701	Afu8g00290 (Alt. Locus), conserved hypothetical protein
AFUA_1G03160	-1.98722	-3.96473	Afu1g03160 (Alt. Locus), hypothetical protein
AFUA_5G10650	-1.98456	-3.95742	Afu5g10650 (Alt. Locus), pyridoxamine phosphate oxidase, putative, (1.4.3.5)
AFUA_3G14920	-1.98065	-3.9467	Afu3g14920 (Alt. Locus), TAM domain methyltransferase, putative, similar to methyltransferase LaeA (GI:37622142) (Emericella nidulans) similar to methyltransferase LaeA (GI:37703327) (Aspergillus fumigatus) PUBMED 15075281
AFUA_6G10660	-1.97726	-3.93746	Afu6g10660 (Alt. Locus), ATP citrate lyase subunit (Acl), putatibe, (6.2.1.5)
AFUA_2G02150	-1.97294	-3.92568	Afu2g02150 (Alt. Locus), 40S ribosomal protein S10a
AFUA_2G16370	-1.97086	-3.92002	Afu2g16370 (Alt. Locus), 60S ribosomal protein L32
AFUA_1G16450	-1.96892	-3.91475	Afu1g16450 (Alt. Locus), conserved hypothetical protein
AFUA_1G05070	-1.96341	-3.89983	Afu1g05070 (Alt. Locus), tRNA methyltransferase, putative
AFUA_6G14090	-1.95644	-3.88104	Afu6g14090 (Alt. Locus), CFEM domain protein
AFUA_1G04630	-1.95611	-3.88015	Afu1g04630 (Alt. Locus), hypothetical protein
AFUA_6G11300	-1.9514	-3.86751	Afu6g11300 (Alt. Locus), integral membrane channel protein, putative
AFUA_1G05990	-1.9506	-3.86535	Afu1g05990 (Alt. Locus), ribosomal protein L16a
AFUA_3G01900	-1.94881	-3.86056	Afu3g01900 (Alt. Locus), conserved hypothetical protein
AFUA_6G03510	-1.94442	-3.84883	Afu6g03510 (Alt. Locus), flavin containing polyamine oxidase, putative, similar to Polyamine oxidase precursor (Swiss-Prot:O64411) (Zea mays) PubMed=9598979 similar to Lysine-specific histone demethylase 1 (Amine oxidaseflavin containing domain protein 2) (AOF2 protein) (BRAF35-HDACcomplex protein BHC110). (Swiss-Prot:O60341) (Homo sapiens), (1.5.3.11)
AFUA_2G10100	-1.94109	-3.83995	Afu2g10100 (Alt. Locus), 60S acidic ribosomal protein P2/allergen Asp F 8, identical to acidic ribosomal protein P2 (GI:9887212) (Aspergillus fumigatus) [Link to Allergen Table]
AFUA_1G09420	-1.94094	-3.83955	Afu1g09420 (Alt. Locus), conserved hypothetical protein
AFUA_5G03020	-1.9357	-3.82563	Afu5g03020 (Alt. Locus), 60S ribosomal protein L4, putative
AFUA_3G06180	-1.93387	-3.82079	Afu3g06180 (Alt. Locus), DNA lyase Apn2, similar to DNA-(apurinic or apyrimidinic site) lyase Apn2 (Swiss-Prot:P87175) (Schizosaccharomyces pombe) PMID: 14704348 similar to Class II abasic (AP) endonuclease involved in repair of DNA damage; homolog of human HAP1 and E. coli exoIII; Apn2p (GI:6319452) (Saccharomyces cerevisiae), (3.1.11.2)
AFUA_4G09220	-1.92786	-3.80489	Afu4g09220 (Alt. Locus), flavin-binding monooxygenase-like protein, contains flavin-binding monooxygenase-like domain
AFUA_8G06750	-1.92397	-3.79466	Afu8g06750 (Alt. Locus), UDP-glucose,sterol transferase, putative
AFUA_4G13770	-1.92201	-3.7895	Afu4g13770 (Alt. Locus), glycosyl hydrolase, putative, similar to GB:BAC15162.1: beta-N-acetylhexosaminidase (beta-hexosaminidase) (Oceanobacillus iheyensis HTE831), (3.-.-.-)
AFUA_5G08240	-1.91379	-3.76797	Afu5g08240 (Alt. Locus), MutT/nudix family protein
AFUA_3G00310	-1.91113	-3.76102	Afu3g00310 (Alt. Locus), extracellular phytase, putative, PMID: 16002656, (3.1.3.8)
AFUA_2G11940	-1.91091	-3.76046	Afu2g11940 (Alt. Locus), adenylosuccinate lyase Ade13, putative, similar to adenylsuccinate lyase Ade13p (GI:6323391) (Saccharomyces cerevisiae), (4.3.2.2)
AFUA_1G17400	-1.90799	-3.75285	Afu1g17400 (Alt. Locus), peptidase S41 family protein
AFUA_4G04460	-1.90553	-3.74647	Afu4g04460 (Alt. Locus), 60S ribosomal protein L13
AFUA_2G00440	-1.89937	-3.7305	Afu2g00440 (Alt. Locus), conserved hypothetical protein
AFUA_2G10440	-1.89807	-3.72714	Afu2g10440 (Alt. Locus), 40S ribosomal protein S11
AFUA_3G07310	-1.8965	-3.72309	Afu3g07310 (Alt. Locus), conserved hypothetical protein
AFUA_5G07780	-1.8917	-3.71073	Afu5g07780 (Alt. Locus)erg1 (Gene Name), , squalene monooxygenase Erg1, identical to squalene epoxidase-like protein Erg1 (GI:47834168) (Aspergillus fumigatus)
AFUA_7G00260	-1.88972	-3.70562	Afu7g00260 (Alt. Locus), squalene-hopene-cyclase, putative, similar to GB:BAC91998.1: squalene-hopene cyclase (Gloeobacter violaceus), (5.4.99.17)
AFUA_3G11260	-1.87871	-3.67745	Afu3g11260 (Alt. Locus), ubiquitin (UbiC), putative
AFUA_4G08580	-1.87577	-3.66997	Afu4g08580 (Alt. Locus), mitochondrial peroxiredoxin Prx1, putative, similar to mitochondrial peroxiredoxin (1-Cys Prx) with thioredoxin peroxidase activity, has a role in reduction of hydroperoxides; induced during respiratory growth and under conditions of oxidative stress; Prx1p (GI:6319407) (Saccharomyces cerevisiae), (1.11.1.7)
AFUA_6G02010	-1.86772	-3.64955	Afu6g02010 (Alt. Locus), conserved hypothetical protein
AFUA_6G09400	-1.86463	-3.64176	Afu6g09400 (Alt. Locus), hypothetical protein
AFUA_1G10210	-1.86207	-3.6353	Afu1g10210 (Alt. Locus), conserved hypothetical protein
AFUA_1G00150	-1.86191	-3.63488	Afu1g00150 (Alt. Locus), IBR finger domain protein, similar to GB:BAB08302.1: mutator-like transposase (Arabidopsis thaliana)
AFUA_6G03470	-1.85921	-3.62808	Afu6g03470 (Alt. Locus), ABC multidrug transporter, putative, similar to multidrug resistance protein 1 (GI:2673953) (Aspergillus fumigatus)
AFUA_5G11820	-1.85797	-3.62497	Afu5g11820 (Alt. Locus), oxidative stress protein Svf1, putative, similar to protein with a potential role in cell survival pathways, required for the diauxic growth shift; expression in mammalian cells increases survival under conditions inducing apoptosis; Svf1p (GI:6320553) (Saccharomyces cerevisiae) PMID: 16034825
AFUA_3G14470	-1.85528	-3.61823	Afu3g14470 (Alt. Locus), Pyridoxal-phosphate dependent enzyme, putative, (4.2.1.16)
AFUA_4G00580	-1.85016	-3.6054	Afu4g00580 (Alt. Locus), hypothetical protein
AFUA_5G12620	-1.84815	-3.60038	Afu5g12620 (Alt. Locus), CorA family metal ion transporter, putative
AFUA_3G11550	-1.84748	-3.59872	Afu3g11550 (Alt. Locus), LEA domain protein, contains a LEA domain
AFUA_8G04730	-1.84726	-3.59817	Afu8g04730 (Alt. Locus), oligopeptidase family protein
AFUA_1G05080	-1.84669	-3.59673	Afu1g05080 (Alt. Locus), 60S ribosomal protein P0
AFUA_6G10220	-1.84638	-3.59596	Afu6g10220 (Alt. Locus), small oligopeptide transporter, OPT family
AFUA_1G16480	-1.8409	-3.58234	Afu1g16480 (Alt. Locus), acid phosphatase, putative
AFUA_6G13490	-1.84083	-3.58217	Afu6g13490 (Alt. Locus), glutamate decarboxylase, (4.1.1.15)
AFUA_5G06500	-1.83948	-3.57881	Afu5g06500 (Alt. Locus), acyl-CoA dehydrogenase family protein, (1.3.99.-)
AFUA_5G11230	-1.83639	-3.57115	Afu5g11230 (Alt. Locus)rasA (Gene Name), , RAS small monomeric GTPase RasA, identical to RAS (NCBI AAB07703.1) (Aspergillus fumigatus) similar to RAS GTPase RasA (Penicillium marneffei) PUBMED: 15720555 similar to GTP-binding protein that regulates the nitrogen starvation response, sporulation, and filamentous growth; farnesylation and palmitoylation required for activity and localization to plas…
AFUA_2G03590	-1.83555	-3.56907	Afu2g03590 (Alt. Locus), 40S ribosomal protein S21
AFUA_3G10910	-1.83345	-3.56389	Afu3g10910 (Alt. Locus), glutaminase, putative
AFUA_3G12080	-1.83182	-3.55986	Afu3g12080 (Alt. Locus), ADP-ribosylation factor 6, putative
AFUA_5G11010	-1.82889	-3.55263	Afu5g11010 (Alt. Locus), nucleoside diphosphatase (Ynd1), putative, (3.6.1.5)
AFUA_7G01460	-1.82764	-3.54956	Afu7g01460 (Alt. Locus), ribosomal protein S5
AFUA_3G11110	-1.82662	-3.54704	Afu3g11110 (Alt. Locus), rRNA processing protein Nop9, putative, similar to essential nucleolar protein required for 18S rRNA synthesis; Nop9p (GI:6322450) (Saccharomyces cerevisiae)
AFUA_1G05630	-1.82592	-3.54533	Afu1g05630 (Alt. Locus), 40S ribosomal protein S3, putative
AFUA_3G11070	-1.82289	-3.53788	Afu3g11070 (Alt. Locus), pyruvate decarboxylase PdcA, putative, similar to pyruvate decarboxylase PdcA (GI:4323053) (Aspergillus oryzae), (4.1.1.1)
AFUA_2G10090	-1.81713	-3.52379	Afu2g10090 (Alt. Locus), 40S ribosomal protein S15, putative, similar to SP:P34737: 40S ribosomal protein S15 (S12) (Podospora anserina)
AFUA_6G08440	-1.81538	-3.51953	Afu6g08440 (Alt. Locus), protoporphyrinogen oxidase, putative, (1.3.3.4)
AFUA_2G12420	-1.81018	-3.50686	Afu2g12420 (Alt. Locus), conserved hypothetical protein
AFUA_2G11790	-1.80885	-3.50364	Afu2g11790 (Alt. Locus), conserved hypothetical protein
AFUA_4G06940	-1.8003	-3.48292	Afu4g06940 (Alt. Locus), sphingolipid desaturase, putative
AFUA_1G17110	-1.79778	-3.47685	Afu1g17110 (Alt. Locus), long chain fatty alcohol oxidase, putative
AFUA_1G12560	-1.79655	-3.47387	Afu1g12560 (Alt. Locus), endoglucanase, putative, similar to SP:O14405: Endoglucanase IV precursor (EC 3.2.1.4) (Endo-1,4-beta-glucanase IV)(Cellulase IV) (EGIV). {Hypocrea jecorina;} ^|^GB|CAA71999.1|2315274|TRENDOGIV endoglucanase IV {Hypocrea jecorina;}, (3.2.1.-)
AFUA_4G06570	-1.79588	-3.47227	Afu4g06570 (Alt. Locus), Ras guanine-nucleotide exchange protein, putative, similar to Cell division control protein 25. (Swiss-Prot:P04821) (Saccharomyces cerevisiae;)
AFUA_7G04690	-1.79496	-3.47006	Afu7g04690 (Alt. Locus), FAD dependent sulfhydryl oxidase Erv2, putative
AFUA_3G07050	-1.78657	-3.44993	Afu3g07050 (Alt. Locus), WSC domain protein, putative
AFUA_4G09810	-1.78639	-3.44951	Afu4g09810 (Alt. Locus), hypothetical protein
AFUA_1G04100	-1.78586	-3.44824	Afu1g04100 (Alt. Locus), conserved hypothetical protein
AFUA_1G16010	-1.77638	-3.42565	Afu1g16010 (Alt. Locus), hypothetical protein
AFUA_1G12350	-1.76745	-3.40451	Afu1g12350 (Alt. Locus), SCP-like extracellular protein, putative, similar to protein of unknown function, has similarity to Pry2p and Pry3p and to the plant PR-1 class of pathogen related proteins; Pry1p (GI:6322382) (Saccharomyces cerevisiae)
AFUA_1G07480	-1.76493	-3.39858	Afu1g07480 (Alt. Locus), coproporphyrinogen III oxidase, putative, (1.3.3.3)
AFUA_2G02310	-1.75346	-3.37165	Afu2g02310 (Alt. Locus), actin cortical patch protein Sur7, putative, similar to integral membrane protein localized to cortical patch structures; multicopy suppressor of rvs167 mutation; mutants show defects in sporulation and altered sphingolipid content in plasma membrane; Sur7p(GI:6323589) (Saccharomyces cerevisiae) PMID: 11784867
AFUA_7G05030	-1.74468	-3.3512	Afu7g05030 (Alt. Locus), pectin lyase B, (4.2.2.10)
AFUA_1G09440	-1.74446	-3.35071	Afu1g09440 (Alt. Locus), ribosomal protein S23 (S12)
AFUA_3G01590	-1.74029	-3.34102
AFUA_4G08250	-1.74013	-3.34066	Afu4g08250 (Alt. Locus), raffinose synthase protein Sip1, putative
AFUA_1G17390	-1.73397	-3.32641	Afu1g17390 (Alt. Locus), conserved hypothetical protein
AFUA_7G00580	-1.73308	-3.32437	Afu7g00580 (Alt. Locus), conserved hypothetical protein
AFUA_6G08660	-1.7301	-3.31751	Afu6g08660 (Alt. Locus), M protein repeat protein, contains internal repeats and regions of low complexity
AFUA_3G08990	-1.72522	-3.30631	Afu3g08990 (Alt. Locus), cell surface protein, putative
AFUA_3G12720	-1.72367	-3.30276
AFUA_8G02750	-1.72273	-3.3006	Afu8g02750 (Alt. Locus), rRNA processing protein CgrA, identical to CgrA (GI:66844557) (Aspergillus fumigatus) PMID: 11798057, 15271935, 16314125 similar to protein involved in nucleolar integrity and processing of the pre-rRNA for the 60S ribosome subunit; transcript is induced in response to cytotoxic stress but not genotoxic stress; Cgr1p (GI:6321409) (Saccharomyces cerevisiae)
AFUA_3G07710	-1.71377	-3.28016	Afu3g07710 (Alt. Locus), nucleolin protein Nsr1, putative, similar to NSR1 nucleolin (GI:253181) (Saccharomyces cerevisiae) PMID: 11514626 1644811
AFUA_4G14790	-1.71344	-3.27941	Afu4g14790 (Alt. Locus), cytochrome P450 monooxygenase, putative, (1.14.-.-)
AFUA_3G04030	-1.71206	-3.27628	Afu3g04030 (Alt. Locus), coenzyme A transferase, putative, (2.8.3.-)
AFUA_5G00870	-1.71092	-3.27368	Afu5g00870 (Alt. Locus), conserved hypothetical protein
AFUA_3G15330	-1.71013	-3.27191	Afu3g15330 (Alt. Locus), hypothetical protein
AFUA_5G03760	-1.70847	-3.26813	Afu5g03760 (Alt. Locus)chiA1 (Gene Name), , class III chitinase ChiA1, identical to chitinase ChiA1 (GI:28974510) (Aspergillus fumigatus) similar to endochitinase (Swiss-Prot:P29029) (Saccharomyces cerevisiae), (3.2.1.14)
AFUA_1G03390	-1.70354	-3.25699	Afu1g03390 (Alt. Locus), 60S ribosomal protein L12, Similar to SP:Q9C285: 60S ribosomal protein L12 (Neurospora crassa)
AFUA_3G06970	-1.70275	-3.25522	Afu3g06970 (Alt. Locus), 40S ribosomal protein S9
AFUA_4G12450	-1.69814	-3.24482	Afu4g12450 (Alt. Locus), conserved lysine-rich protein, putative
AFUA_2G12910	-1.69568	-3.2393	Afu2g12910 (Alt. Locus)ptaB (Gene Name), , PtaB protein, putative, similar to PtaB (GI:12232027) (Emericella nidulans) PMID: 11309119
AFUA_4G08710	-1.69466	-3.237	Afu4g08710 (Alt. Locus), short chain dehydrogenase, putative, (1.-.-.-)
AFUA_2G00330	-1.69341	-3.23421	Afu2g00330 (Alt. Locus), beta-alanine synthase, putative, similar to beta-alanine synthase (GI:14334059) (Saccharomyces kluyveri), (3.5.1.-)
AFUA_1G17020	-1.69194	-3.23091	Afu1g17020 (Alt. Locus), UDP-glucose dehydrogenase, (1.1.1.22)
AFUA_2G03730	-1.69032	-3.22727	Afu2g03730 (Alt. Locus), Ctr copper transporter family protein
AFUA_7G00710	-1.68807	-3.22224	Afu7g00710 (Alt. Locus), oxalate/formate antiporter, putative
AFUA_3G03560	-1.68325	-3.2115	Afu3g03560 (Alt. Locus), pyridine nucleotide-disulfide oxidoreductase, putative, similar to GB:AAO07305.1: Rhodanese-related sulfurtransferase (Vibrio vulnificus CMCP6)
AFUA_1G05520	-1.6821	-3.20894	Afu1g05520 (Alt. Locus), mandelate racemase/muconate lactonizing enzyme family protein, (4.2.1.6)
AFUA_1G04240	-1.66788	-3.17747	Afu1g04240 (Alt. Locus), small nucleolar ribonucleoprotein complex subunit Utp14, putatrive
AFUA_2G09200	-1.66634	-3.17408	Afu2g09200 (Alt. Locus), 60S ribosomal protein L30, putative
AFUA_3G09260	-1.6641	-3.16916	Afu3g09260 (Alt. Locus), conserved hypothetical protein
AFUA_2G07970	-1.66374	-3.16837	Afu2g07970 (Alt. Locus), 60S ribosomal protein L19
AFUA_3G03440	-1.66125	-3.16291	Afu3g03440 (Alt. Locus), MFS siderophore iron transporter, putative, similar to major facilitator MirB (GI:30058790) (Emericella nidulans) PUBMED = 12487628
AFUA_8G06450	-1.65643	-3.15235	Afu8g06450 (Alt. Locus), Rieske 2Fe-2S family protein, putative, similar to OMNI:GMSORF0282: Rieske 2Fe-2S family protein, putative {Mycobacterium smegmatis str. MC2 155;}
AFUA_1G14180	-1.65376	-3.14653	Afu1g14180 (Alt. Locus), methyltransferase (Ncl1), putative, (2.1.1.-)
AFUA_4G03400	-1.64816	-3.13434	Afu4g03400 (Alt. Locus), hypothetical protein
AFUA_3G06760	-1.64218	-3.12137	Afu3g06760 (Alt. Locus), 60S ribosomal protein L37, SP:Q9C0T1: 60S ribosomal protein L37. {Emericella nidulans;} ^|^GB|AAK17097.1|13272329|AF277382 ribosomal protein L37 {Emericella nidulans;} ^|^GB|AAK17096.1|13272327|AF277381 ribosomal protein L37 {Emericella nidulans-TRUNCATED-
AFUA_6G09100	-1.63864	-3.11373	Afu6g09100 (Alt. Locus), conserved hypothetical protein
AFUA_2G00750	-1.63008	-3.09531	Afu2g00750 (Alt. Locus), oxidoreductase, 2OG-Fe(II) oxygenase family, putative
AFUA_2G10290	-1.62155	-3.07705	Afu2g10290 (Alt. Locus), conserved hypothetical protein
AFUA_5G08190	-1.62017	-3.07411	Afu5g08190 (Alt. Locus), conserved hypothetical protein
AFUA_1G09800	-1.61785	-3.06917	Afu1g09800 (Alt. Locus), GTP-binding protein YchF
AFUA_2G11020	-1.61399	-3.06096	Afu2g11020 (Alt. Locus), triosephosphate isomerase, (5.3.1.1)
AFUA_5G02000	-1.61336	-3.05964	Afu5g02000 (Alt. Locus), proline racemase, putative
AFUA_1G16850	-1.60844	-3.04923	Afu1g16850 (Alt. Locus), sphinganine hydroxylase Sur2, putative, similar to sphinganine C4-hydroxylase, catalyses the conversion of sphinganine to phytosphingosine in sphingolipid biosyntheis; Sur2p (GI:6320503) (Saccharomyces cerevisiae)
AFUA_5G06240	-1.6073	-3.0468	Afu5g06240 (Alt. Locus), alcohol dehydrogenase, putative, (1.1.1.1) [Link to Allergen Table]
AFUA_2G11810	-1.60504	-3.04205	Afu2g11810 (Alt. Locus), pre-rRNA processing protein Rrp12, putative, similar to protein required for export of the ribosomal subunits; associates with the RNA components of the pre-ribosomes; contains HEAT-repeats; Rrp12p (GI:6325245) (Saccharomyces cerevisiae)
AFUA_4G10550	-1.6011	-3.03375	Afu4g10550 (Alt. Locus), small nucleolar ribonucleoprotein complex component (Utp5), putative, similar to nucleolar protein, component of the small subunit (SSU) processome containing the U3 snoRNA that is involved in processing of pre-18S rRNA; Utp5p (GI:6320606) (Saccharomyces cerevisiae)
AFUA_7G05050	-1.59875	-3.02881	Afu7g05050 (Alt. Locus), hypothetical protein
AFUA_4G10800	-1.59074	-3.01204	Afu4g10800 (Alt. Locus), 40S ribosomal protein S6
AFUA_7G05450	-1.58667	-3.00356	Afu7g05450 (Alt. Locus), SUN domain protein (Uth1), putative, similar to UTH1 (GI:6322895) (Saccharomyces cerevisiae), (3.2.1.-)
AFUA_1G06830	-1.58105	-2.99187	Afu1g06830 (Alt. Locus), 60S acidic ribosomal protein P1 [Link to Allergen Table]
AFUA_4G11110	-1.57258	-2.97436	Afu4g11110 (Alt. Locus), C2 domain protein
AFUA_5G05710	-1.57223	-2.97364	Afu5g05710 (Alt. Locus), pseudouridylate synthase family protein, (4.2.1.70)
AFUA_3G10700	-1.57139	-2.97192	Afu3g10700 (Alt. Locus), Arp2/3 complex subunit Arc16, putative
AFUA_4G12590	-1.56958	-2.96819	Afu4g12590 (Alt. Locus), conserved hypothetical protein
AFUA_6G03690	-1.56877	-2.96652	Afu6g03690 (Alt. Locus), sodium P-type ATPase, putative, Similar to PIR:T31112: ATPase 2 , P-type - yeast (Schwanniomyces occidentalis). PMID: 9430707, (3.6.3.7)
AFUA_1G03180	-1.5666	-2.96205	Afu1g03180 (Alt. Locus), DUF636 domain protein, similar to GB:CAE39145.1: conserved hypothetical protein (Bordetella parapertussis)
AFUA_3G06960	-1.56299	-2.95466	Afu3g06960 (Alt. Locus), 60S ribosomal protein L21, putative
AFUA_1G14410	-1.55669	-2.94178	Afu1g14410 (Alt. Locus), 60S ribosomal protein L17, similar to SP:P05740: 60S ribosomal protein L17-A (YL17-A). {Saccharomyces cerevisiae;}
AFUA_5G03520	-1.55591	-2.94018	Afu5g03520 (Alt. Locus), conserved hypothetical protein
AFUA_2G05670	-1.55535	-2.93905	Afu2g05670 (Alt. Locus), differentiation regulator (Nrd1), putative, similar to SP:Q09702: Negative regulator of differentiation 1; RNA binding protein Nrd1 (Schizosaccharomyces pombe)
AFUA_6G10450	-1.55531	-2.93896	Afu6g10450 (Alt. Locus), conserved hypothetical protein
AFUA_2G09650	-1.55358	-2.93545	Afu2g09650 (Alt. Locus), aspartate transaminase, putative, (2.6.1.1)
AFUA_1G12890	-1.54967	-2.9275	Afu1g12890 (Alt. Locus), 60S ribosomal protein L5, putative
AFUA_1G15730	-1.54916	-2.92648	Afu1g15730 (Alt. Locus), 40S ribosomal protein S22
AFUA_4G12700	-1.54914	-2.92644	Afu4g12700 (Alt. Locus), conserved hypothetical protein
AFUA_2G09210	-1.54768	-2.92347	Afu2g09210 (Alt. Locus), 60S ribosomal protein L10, similar to 60S ribosomal protein L10-A (QM protein homolog) (SpQM). (Swiss-Prot:Q09127) (Schizosaccharomyces pombe) PubMed=8621081 similar to 60S ribosomal protein L10 (L9) (Ubiquinol-cytochrome C reductasecomplex subunit VI requiring protein). (Swiss-Prot:P41805) (Saccharomyces cerevisiae;) PubMed=7730379
AFUA_1G17040	-1.54329	-2.91457	Afu1g17040 (Alt. Locus), D-lactate dehydrogenase, putative, (1.1.1.28)
AFUA_2G07640	-1.54145	-2.91088	Afu2g07640 (Alt. Locus), conserved hypothetical protein
AFUA_4G06210	-1.53023	-2.88831	Afu4g06210 (Alt. Locus), JmjC domain protein, putative
AFUA_6G02450	-1.52699	-2.88184	Afu6g02450 (Alt. Locus), ribosomal S30/ubiquitin fusion
AFUA_4G04670	-1.52317	-2.87422	Afu4g04670 (Alt. Locus), calcium permease family membrane transporter
AFUA_1G01500	-1.52179	-2.87147	Afu1g01500 (Alt. Locus), short-chain dehydrogenase/reductase family protein, putative, (1.-.-.-)
AFUA_6G08920	-1.51565	-2.85928	Afu6g08920 (Alt. Locus), assimilatory sulfite reductase, (1.6.2.4)
AFUA_6G00660	-1.51523	-2.85844	Afu6g00660 (Alt. Locus), FAD binding domain protein
AFUA_8G04790	-1.51505	-2.85808	Afu8g04790 (Alt. Locus), ribosome biogenesis protein, putative, similar to SP:P36160: Ribosome biogenesis protein RPF2. {Saccharomyces cerevisiae;}
AFUA_1G06940	-1.5149	-2.8578	Afu1g06940 (Alt. Locus), chorismate synthase, (4.6.1.4)
AFUA_2G11260	-1.51437	-2.85673	Afu2g11260 (Alt. Locus), 3-isopropylmalate dehydratase, putative, (4.2.1.33)
AFUA_5G12480	-1.51428	-2.85657	Afu5g12480 (Alt. Locus), short chain dehydrogenase/reductase family, (1.1.1.100)
AFUA_2G16800	-1.51264	-2.85332	Afu2g16800 (Alt. Locus), lectin family integral membrane protein, putative
AFUA_4G10220	-1.51158	-2.85122	Afu4g10220 (Alt. Locus), homeobox transcription factor (RfeB), putative
AFUA_1G06210	-1.51052	-2.84913	Afu1g06210 (Alt. Locus), N-acetylglucosamine-phosphate mutase, (5.4.2.3)
AFUA_8G06770	-1.50474	-2.83773	Afu8g06770 (Alt. Locus), conserved hypothetical protein
AFUA_6G12030	-1.50402	-2.83631	Afu6g12030 (Alt. Locus), rhamnosidase, putative
AFUA_5G04000	-1.50271	-2.83375	Afu5g04000 (Alt. Locus), proteasome maturation ans ribosome synthesis protein Nop10, putative, similar to essential nuclear protein involved in proteasome maturation and synthesis of 40S ribosomal subunits; required for cleavage of the 20S pre-rRNA to generate the mature 18S rRNA; Nob1p (GI:6324630) (Saccharomyces cerevisiae)
AFUA_1G06440	-1.50203	-2.8324	Afu1g06440 (Alt. Locus), MFS multidrug transporter, putative
AFUA_4G13200	-1.50099	-2.83037	Afu4g13200 (Alt. Locus), conserved hypothetical protein
AFUA_7G04490	-1.49624	-2.82107	Afu7g04490 (Alt. Locus), Ribosomal protein S28e
AFUA_5G13730	-1.49582	-2.82024	Afu5g13730 (Alt. Locus), NlpC/P60-like cell-wall peptidase, putative, similar to 14.5 kDa bacteriolytic enzyme (GI:22595340) (Dermatophagoides pteronyssinus) PMID: 12052562 similar to secreted antigen SagA (GI:9367036) (Enterococcus faecium) PMID: 12933846 peptidoglycan lytic protein P45 (GI:16804543) (Listeria monocytogenes EGD-e) PMID: 10648100
AFUA_7G06900	-1.49245	-2.81366	Afu7g06900 (Alt. Locus), branched-chain amino acid aminotransferase, putative, similar to OMNI:NTL02MLA0161: branched-chain amino acid aminotransferase (Mesorhizobium loti), (2.6.1.-)
AFUA_3G08830	-1.49204	-2.81287	Afu3g08830 (Alt. Locus), conserved hypothetical protein
AFUA_8G06880	-1.48666	-2.8024	Afu8g06880 (Alt. Locus), pectin methylesterase, putative
AFUA_7G05600	-1.48495	-2.79907
AFUA_1G12830	-1.48389	-2.79701	Afu1g12830 (Alt. Locus)niaD (Gene Name), , nitrate reductase NiaD, identical to nitrate reductase NiaD (GI:19171683) (Aspergillus fumigatus), (1.7.1.3)
AFUA_2G12560	-1.4828	-2.79491	Afu2g12560 (Alt. Locus), pterin-4-alpha-carbinolamine dehydratase family protein
AFUA_3G08160	-1.48241	-2.79415	Afu3g08160 (Alt. Locus), eukaryotic translation initiation factor 4, putative
AFUA_1G06790	-1.48076	-2.79096	Afu1g06790 (Alt. Locus), importin beta-3 subunit, putative, similar to importin beta-3 subunit (SP:O74476) (Schizosaccharomyces pombe)
AFUA_5G11630	-1.47721	-2.78411	Afu5g11630 (Alt. Locus), conserved hypothetical protein
AFUA_1G05790	-1.46446	-2.75959	Afu1g05790 (Alt. Locus), GPI anchored serine-rich protein, similar to antigenic cell wall protein MP2 (GI:38492189) (Aspergillus fumigatus)
AFUA_5G11130	-1.46202	-2.75493	Afu5g11130 (Alt. Locus), PAXNEB protein superfamily
AFUA_2G10500	-1.46086	-2.75272	Afu2g10500 (Alt. Locus), 40S ribosomal protein Rps16, putative, similar to protein component of the small (40S) ribosomal subunit; identical to Rps16Ap and has similarity to E. coli S9 and rat S16 ribosomal proteins; Rps16bp (GI:6320120) (Saccharomyces cerevisiae)
AFUA_4G11190	-1.46023	-2.75152	Afu4g11190 (Alt. Locus), kynurenine aminotransferase, putative, (2.6.1.-)
AFUA_1G02550	-1.45886	-2.74892	Afu1g02550 (Alt. Locus), tubulin alpha-1 subunit, similar to SP:P24633: Tubulin alpha-1 chain. {Emericella nidulans;} ^|^PIR|S13336|S13336 tubulin alpha-1 chain - Emericella nidulans {Emericella nidulans;}
AFUA_1G14990	-1.44977	-2.73165	Afu1g14990 (Alt. Locus), ATP-dependent RNA helicase (Drs1), putative
AFUA_5G03080	-1.44938	-2.73091	Afu5g03080 (Alt. Locus), septin
AFUA_2G03720	-1.44917	-2.7305	Afu2g03720 (Alt. Locus), peptidyl-prolyl cis-trans isomerase, Cyclophilin, identical to PPIase (GI:5019414) (Aspergillus fumigatus) similar to Peptidyl-prolyl cis-trans isomerase, mitochondrial precursor(EC 5.2.1.8) (PPIase) (Rotamase) (Cyclophilin) (Cyclosporin A-bindingprotein) (CPH). (Swiss-Prot:P10255) (Neurospora crassa;), (5.2.1.8) [Link to Allergen Table]
AFUA_2G09350	-1.44725	-2.72687	Afu2g09350 (Alt. Locus), endo-beta-1,6-glucanase, putative, (3.2.1.-)
AFUA_1G14120	-1.44551	-2.72359	Afu1g14120 (Alt. Locus), nuclear segregation protein (Bfr1), putative, identical to nuclear segregation protein, putative (GI:44890008) (Aspergillus fumigatus)
AFUA_2G05810	-1.44499	-2.7226	Afu2g05810 (Alt. Locus), dienelactone hydrolase
AFUA_4G06250	-1.4426	-2.71811	Afu4g06250 (Alt. Locus), ribosome biogenesis (Nop4), putative
AFUA_7G06510	-1.43929	-2.71188	Afu7g06510 (Alt. Locus), acyl-CoA dehydrogenase, putative, (1.3.99.-)
AFUA_4G09900	-1.43791	-2.70929	Afu4g09900 (Alt. Locus), cell wall biogenesis protein Ecm15, putative, contains a DUF77 domain similar to non-essential protein of unknown function, likely exists as tetramer, may be regulated by the binding of small-molecule ligands (possibly sulfate ions), may have a role in yeast cell-wall biogenesis; Ecm15p (GI:6319472) (Saccharomyces cerevisiae)
AFUA_7G05640	-1.43786	-2.70919	Afu7g05640 (Alt. Locus), conserved hypothetical protein
AFUA_7G05900	-1.43562	-2.70498	Afu7g05900 (Alt. Locus), MOSC domain protein
AFUA_3G13340	-1.4333	-2.70064	Afu3g13340 (Alt. Locus), Rho-like small GTPase, putative, GB:AAN77486.1: Rho-like small GTPase {Entamoeba histolytica;}
AFUA_3G09040	-1.43307	-2.7002	Afu3g09040 (Alt. Locus), conserved hypothetical protein
AFUA_7G02140	-1.42833	-2.69135	Afu7g02140 (Alt. Locus), 37S ribosomal protein S24, similar to 40S ribosomal protein S24; RP50 (SP:P26782) (Saccharomyces cerevisiae)
AFUA_5G11210	-1.42731	-2.68945	Afu5g11210 (Alt. Locus), molybdopterin binding domain protein, contains a molybdopterin binding domain
AFUA_1G15380	-1.42629	-2.68755
AFUA_2G02120	-1.4245	-2.68421	Afu2g02120 (Alt. Locus), phosphoglucomutase, putative, (5.4.2.8)
AFUA_4G14590	-1.42383	-2.68297	Afu4g14590 (Alt. Locus), C6 transcription factor, putative
AFUA_4G09060	-1.42198	-2.67952	Afu4g09060 (Alt. Locus), phosphatidate cytidylyltransferase, putative, (2.7.7.41)
AFUA_3G07150	-1.41989	-2.67564	Afu3g07150 (Alt. Locus), succinate-semialdehyde dehydrogenase, putative, (1.2.1.24)
AFUA_6G00570	-1.41949	-2.67491	Afu6g00570 (Alt. Locus), conserved hypothetical protein, potential sequencing errors
AFUA_7G02350	-1.41915	-2.67428	Afu7g02350 (Alt. Locus), C2 domain protein, contains a C2 domain
AFUA_3G11740	-1.41686	-2.67004	Afu3g11740 (Alt. Locus), RNAPII degradation factor Def1, putative, similar to RNAPII degradation factor, forms a complex with Rad26p in chromatin, enables ubiquitination and proteolysis of RNAPII present in an elongation complex; Def1p (GI:6322796) (Saccharomyces cerevisiae)
AFUA_6G10140	-1.41549	-2.66751	Afu6g10140 (Alt. Locus), C6 transcription factor, putative
AFUA_6G00730	-1.41532	-2.66719	Afu6g00730 (Alt. Locus), hypothetical protein
AFUA_2G02950	-1.41307	-2.66304	Afu2g02950 (Alt. Locus), aldehyde reductase, putative, similar to aldehyde reductase YJR096w (GI:1077006) (Saccharomyces cerevisiae) contains an AKR domain, (1.1.1.-)
AFUA_7G00250	-1.4123	-2.6616	Afu7g00250 (Alt. Locus), tubulin beta subunit
AFUA_1G15280	-1.41213	-2.66129	Afu1g15280 (Alt. Locus), polysaccharide deacetylase family protein, (1.1.1.47)
AFUA_5G03290	-1.41152	-2.66017	Afu5g03290 (Alt. Locus), conserved hypothetical protein
AFUA_3G12490	-1.41101	-2.65923	Afu3g12490 (Alt. Locus), protein arginine methyltransferase RmtB, similar to protein methyltransferase RmtB (GI:38892913) (Emericella nidulans)
AFUA_1G02140	-1.41093	-2.65909	Afu1g02140 (Alt. Locus), glycogen debranching enzyme Gdb1, putative, similar to glycogen debranching enzyme containing glucanotranferase and alpha-1,6-amyloglucosidase activities, required for glycogen degradation; Gdb1p (GI:6325442) (Saccharomyces cerevisiae) PMID: 11094287
AFUA_7G05460	-1.40988	-2.65716	Afu7g05460 (Alt. Locus), conserved hypothetical protein
AFUA_2G11520	-1.40973	-2.65688
AFUA_3G09740	-1.40921	-2.65591	Afu3g09740 (Alt. Locus), integral plasma membrane protein, putative
AFUA_5G10240	-1.40727	-2.65234	Afu5g10240 (Alt. Locus), conserved hypothetical protein
AFUA_8G02200	-1.40705	-2.65195	Afu8g02200 (Alt. Locus), proline permease, putative, SP:P18696: Proline-specific permease (Proline transport protein). {Emericella nidulans;} ^|^GB|CAA56191.1|1030723|ANPRNB1 proline permease {Emericella nidulans}
AFUA_4G11850	-1.40677	-2.65143	Afu4g11850 (Alt. Locus), C6 finger domain protein, putative
AFUA_2G15490	-1.40455	-2.64736	Afu2g15490 (Alt. Locus), TPR domain protein, similar to GB:CAB61159.1: conserved hypothetical protein SCF91.02c {Streptomyces coelicolor A3(2);}
AFUA_6G06800	-1.40149	-2.64175	Afu6g06800 (Alt. Locus), peptidase, putative, (3.-.-.-)
AFUA_1G15290	-1.39909	-2.63735	Afu1g15290 (Alt. Locus), conserved hypothetical protein
AFUA_6G08740	-1.39676	-2.63309	Afu6g08740 (Alt. Locus), 3-dehydroshikimate dehydratase, putative, similar to SP:P07046: 3-dehydroshikimate dehydratase (EC 4.2.1.-) (DHS dehydratase)(DHSase) (Neurospora crassa), (4.2.1.-)
AFUA_7G01260	-1.3903	-2.62133	Afu7g01260 (Alt. Locus), conserved hypothetical protein
AFUA_6G12880	-1.39015	-2.62107	Afu6g12880 (Alt. Locus), hypothetical protein
AFUA_2G16040	-1.39007	-2.62091	Afu2g16040 (Alt. Locus), rRNA biogenesis protein RRP5, putative, similar to SP:Q05022: rRNA biogenesis protein RRP5 (Saccharomyces cerevisiae)
AFUA_7G00940	-1.38966	-2.62017	Afu7g00940 (Alt. Locus), isoamyl alcohol oxidase, putative, similar to isoamyl alcohol oxidase (GI:10119790) (Aspergillus oryzae)
AFUA_6G03640	-1.38939	-2.61969	Afu6g03640 (Alt. Locus), aminotransferase, putative, (2.3.1.-)
AFUA_4G03750	-1.38916	-2.61926	Afu4g03750 (Alt. Locus), phthalate transporter, putative
AFUA_5G02450	-1.38802	-2.6172	Afu5g02450 (Alt. Locus), farnesyl-pyrophosphate synthetase
AFUA_4G03370	-1.38581	-2.61318	Afu4g03370 (Alt. Locus), GABA permease (Uga4), putative, similar to permease that serves as a gamma-aminobutyrate (GABA) transport protein involved in the utilization of GABA as a nitrogen source; catalyzes the transport of putrescine and delta-aminolevulinic acid (ALA); localized to the vacuolar membrane; Uga4p (GI:6319991) (Saccharomyces cerevisiae)
AFUA_2G05490	-1.38562	-2.61284	Afu2g05490 (Alt. Locus), HEAT repeat protein
AFUA_5G14600	-1.38549	-2.61261	Afu5g14600 (Alt. Locus), integral membrane protein
AFUA_6G03050	-1.38386	-2.60965	Afu6g03050 (Alt. Locus), oleate delta-12 desaturase, (1.14.99.-)
AFUA_7G08440	-1.38319	-2.60844	Afu7g08440 (Alt. Locus), hypothetical protein
AFUA_1G05500	-1.3824	-2.60702	Afu1g05500 (Alt. Locus), 40S ribosomal protein S12
AFUA_6G09140	-1.38228	-2.60679	Afu6g09140 (Alt. Locus), oxidoreductase, short-chain dehydrogenase/reductase family, (1.1.1.100)
AFUA_8G02550	-1.38193	-2.60617	Afu8g02550 (Alt. Locus), MFS peptide transporter, putative, similar to peptide transporter Ptr2 (SP:Q9P380) (Schizosaccharomyces pombe)
AFUA_5G08040	-1.38143	-2.60526	Afu5g08040 (Alt. Locus), Exocyst complex component Sec8, putative
AFUA_5G13470	-1.38131	-2.60505	Afu5g13470 (Alt. Locus), 60S acidic ribosomal protein P0, putative
AFUA_3G00290	-1.37986	-2.60244	Afu3g00290 (Alt. Locus), 3-hydroxyacyl-CoA dehydrogenase, putative
AFUA_5G11670	-1.37768	-2.5985	Afu5g11670 (Alt. Locus), Leucine carboxyl methyltransferase family
AFUA_4G07500	-1.37651	-2.59639	Afu4g07500 (Alt. Locus), small nucleolar ribonucleoprotein complex subunit, putative, Similar to PIR:S69026: hypothetical protein YPR137w - yeast (Saccharomyces cerevisiae) identified as an U3 snoRNP protein at SGD.
AFUA_7G04730	-1.37637	-2.59615	Afu7g04730 (Alt. Locus), siderochrome-iron transporter, putative
AFUA_3G02940	-1.37495	-2.59359	Afu3g02940 (Alt. Locus), allergen, putative, similar to allergen Asp F4 (GI:18202095) (Aspergillus fumigatus) PMID: 8645976
AFUA_4G08170	-1.3746	-2.59296	Afu4g08170 (Alt. Locus), succinate-semialdehyde dehydrogenase Uga2, putative, similar to succinate semialdehyde dehydrogenase involved in the utilization of gamma-aminobutyrate (GABA) as a nitrogen source; part of the 4-aminobutyrate and glutamate degradation pathways; localized to the cytoplasm; Uga2p (GI:6319478) (Saccharomyces cerevisiae), (1.2.1.24)
AFUA_8G00850	-1.3745	-2.59277	Afu8g00850 (Alt. Locus), dihydroorotase, homodimeric type, (3.5.2.3)
AFUA_1G06220	-1.37429	-2.5924	Afu1g06220 (Alt. Locus), ATP-dependent RNA helicase , putative
AFUA_3G00770	-1.37316	-2.59037	Afu3g00770 (Alt. Locus), conserved hypothetical protein
AFUA_1G12240	-1.3706	-2.58578	Afu1g12240 (Alt. Locus), MFS peptide transporter, putaitve, similar to integral membrane peptide transporter, mediates transport of di- and tri-peptides; conserved protein that contains 12 transmembrane domains; PTR2 expression is regulated by the N-end rule pathway via repression by Cup9p; Ptr2p (GI:6322946) (Saccharomyces cerevisiae)
AFUA_8G02530	-1.36907	-2.58304	Afu8g02530 (Alt. Locus), extracellular lipase, putative, similar to Lipase 2 precursor (EC 3.1.1.3) (Lipase II) (GCL II). (Swiss-Prot:P22394) (Galactomyces geotrichum) PubMed=8464065 similar to Lipase 2 precursor (EC 3.1.1.3) (Swiss-Prot:P32946) (Candida rugosa) PubMed=1610906, (3.1.1.3)
AFUA_2G13450	-1.36776	-2.58069	Afu2g13450 (Alt. Locus), dynactin, putative
AFUA_6G14460	-1.36666	-2.57872	Afu6g14460 (Alt. Locus), haloalkanoic acid dehalogenase, putative, similar to (S)-2-haloacid dehalogenase H-109 (2-haloalkanoic aciddehalogenase H-109) (L-2-haloacid dehalogenase H-109) (Halocarboxylicacid halidohydrolase H-109) (Swiss-Prot:Q59728) (Pseudomonas putida) PubMed=7764511 similar to (S)-2-haloacid dehalogenase (2-haloalkanoic aciddehalogenase) (L-2-haloacid dehalogenase) (Halocarboxyl…
AFUA_4G07630	-1.36638	-2.57822	Afu4g07630 (Alt. Locus), microtubule associated protein (Ytm1), putative
AFUA_3G11310	-1.36591	-2.5774	Afu3g11310 (Alt. Locus), hypothetical protein
AFUA_7G05880	-1.36591	-2.57738	Afu7g05880 (Alt. Locus), conserved hypothetical protein
AFUA_5G05860	-1.36515	-2.57602	Afu5g05860 (Alt. Locus), conserved hypothetical protein
AFUA_2G13530	-1.36468	-2.57519	Afu2g13530 (Alt. Locus), translation elongation factor EF-2 subunit, putative, similar to elongation factor 2 (GI:28629446) (Pichia pastoris)
AFUA_5G14900	-1.36448	-2.57484	Afu5g14900 (Alt. Locus), hypothetical protein
AFUA_4G07600	-1.36245	-2.57122	Afu4g07600 (Alt. Locus), conserved hypothetical protein
AFUA_4G07150	-1.36107	-2.56875	Afu4g07150 (Alt. Locus), cytochrome c subunit, putative
AFUA_2G00180	-1.35811	-2.5635	Afu2g00180 (Alt. Locus), neutral amino acid permease
AFUA_3G14660	-1.35488	-2.55776	Afu3g14660 (Alt. Locus), conserved hypothetical protein
AFUA_2G07680	-1.35415	-2.55646	Afu2g07680 (Alt. Locus), L-ornithine N5-oxygenase SidA, identical to L-ornithine N5 monooxygenase SidA (GI:50845194) (Aspergillus fumigatus) PMID: 15504822 similar to ornithine monooxygenase SidA (GI:32709393) (Emericella nidulans) PMID: 12828635 similar to ornithine-N5-oxygenase DffA (GI:22779238) (Aspergillus oryzae) PMID: 16233371, (1.13.12.-)
AFUA_2G14060	-1.35286	-2.55418	Afu2g14060 (Alt. Locus), NADH-cytochrome b5 reductase, (1.7.1.1)
AFUA_7G04700	-1.35086	-2.55065	Afu7g04700 (Alt. Locus), conserved hypothetical portein
AFUA_3G11810	-1.34973	-2.54864	Afu3g11810 (Alt. Locus), conserved hypothetical protein
AFUA_1G12130	-1.3494	-2.54805	Afu1g12130 (Alt. Locus), translation initiation factor eIF4E, putative, similar to Eukaryotic translation initiation factor 4E type 3 (eIF4E type 3)(eIF-4E type 3) (mRNA cap-binding protein type 3) (Eukaryotictranslation initiation factor 4E-like 3) (Eukaryotic translationinitiation factor 4E homologous protein) (mRNA cap-binding protein4EHP) (eIF4E-like protein 4E-LP). (Swiss-Prot:O60573) (Homo …
AFUA_1G03210	-1.34891	-2.54719	Afu1g03210 (Alt. Locus), MYB family conidiophore development protein FlbD, putative, similar to FlbD (GI:642577) (Emericella nidulans) PMID: 7883170
AFUA_1G03620	-1.34797	-2.54555	Afu1g03620 (Alt. Locus), vanillin dehydrogenase, putative, (1.2.1.-)
AFUA_2G17670	-1.34404	-2.53862	Afu2g17670 (Alt. Locus), hypothetical protein
AFUA_3G10780	-1.34397	-2.5385	Afu3g10780 (Alt. Locus), conserved hypothetical protein
AFUA_5G01540	-1.34374	-2.53808	Afu5g01540 (Alt. Locus), MFS aflatoxin efflux pump, putative
AFUA_5G05790	-1.34206	-2.53513	Afu5g05790 (Alt. Locus), ubiquitin ligase subunit HrtA, putative, similar to GB:AAH17370.2: RBX1 protein {Homo sapiens;}
AFUA_5G00590	-1.33973	-2.53104	Afu5g00590 (Alt. Locus), hypothetical protein
AFUA_2G12880	-1.33895	-2.52967	Afu2g12880 (Alt. Locus), pre-rRNA processing protein Tsr1, putative, similar to protein required for processing of 20S pre-rRNA in the cytoplasm, associates with pre-40S ribosomal particles; Tsr1p (GI:6320143) (Saccharomyces cerevisiae)
AFUA_1G09330	-1.3377	-2.52748	Afu1g09330 (Alt. Locus), eukaryotic translation initiation factor 3 subunit EifCf, putative
AFUA_1G04670	-1.33639	-2.52518	Afu1g04670 (Alt. Locus), PSP1 domain protein
AFUA_3G06980	-1.33571	-2.524	Afu3g06980 (Alt. Locus), conserved hypothetical protein
AFUA_1G06880	-1.33507	-2.52288	Afu1g06880 (Alt. Locus), mitochondrial export translocase Oxa2, putative, similar to mitochondrial inner membrane protein, required for export of the Cox2p C terminus from the mitochondrial matrix to the intermembrane space during its assembly into cytochrome c oxidase; similar to Oxa2p of N. crassa; Cox18p (GI:6321499) (Saccharomyces cerevisiae)
AFUA_2G14390	-1.33302	-2.51929	Afu2g14390 (Alt. Locus), methyltransferase, putative
AFUA_6G02750	-1.33101	-2.51579	Afu6g02750 (Alt. Locus), nascent polypeptide-associated complex (NAC) subunit, putative
AFUA_4G08140	-1.33059	-2.51505	Afu4g08140 (Alt. Locus), threonine dehydratase, biosynthetic, (4.2.1.16)
AFUA_5G10540	-1.33001	-2.51404	Afu5g10540 (Alt. Locus), glycogen branching enzyme GbeA, putative, similar to glycogen branching enzyme GbeA (GI:16041069) (Aspergillus oryzae)
AFUA_1G02610	-1.32527	-2.5058	Afu1g02610 (Alt. Locus), rRNA processing protein, putative, similar to protein required for cell viability; Yor004wp (GI:6324577) (Saccharomyces cerevisiae)
AFUA_1G16840	-1.32437	-2.50423	Afu1g16840 (Alt. Locus), TCTP family protein, contains a TCTP domain similar to GB:AAQ01550.1: TCTP (Homo sapiens)
AFUA_2G07730	-1.32128	-2.49888	Afu2g07730 (Alt. Locus), nuclear migration protein, putative
AFUA_5G07130	-1.31969	-2.49612	Afu5g07130 (Alt. Locus), zinc finger protein gcs1
AFUA_7G05960	-1.3194	-2.49563
AFUA_2G10520	-1.31939	-2.4956	Afu2g10520 (Alt. Locus), urate oxydase UaZ, similar to SP:P33282: Uricase (Urate oxidase) (Emericella nidulans), (1.7.3.3)
AFUA_1G02030	-1.31577	-2.48936	Afu1g02030 (Alt. Locus), eukaryotic translation initiation factor 3 subunit EifCb, putative
AFUA_6G11120	-1.31154	-2.48207	Afu6g11120 (Alt. Locus), ATP dependent RNA helicase (Dbp10), putative, identical to putative ATP-dependent RNA helicase (GI:21627815) (Aspergillus fumigatus), (3.6.1.-)
AFUA_3G06410	-1.30983	-2.47912
AFUA_4G07690	-1.30932	-2.47825	Afu4g07690 (Alt. Locus), phosphoribosylaminoimidazolecarboxamide formyltransferase/IMP cyclohydrolase
AFUA_1G16730	-1.3051	-2.47101	Afu1g16730 (Alt. Locus), pseudouridine synthase TruD/Pus7, putative, similar to pseudouridine synthase, catalyzes pseudouridylation at position 35 in U2 snRNA, position 13 in cytoplasmic tRNAs, and position 35 in pre-tRNA(Tyr); Asp(256) mutation abolishes activity; conserved in archaea, some bacteria, and vertebrates; Pus7p (GI:6324817) (Saccharomyces cerevisiae)
AFUA_6G06430	-1.30442	-2.46984	Afu6g06430 (Alt. Locus), rRNA processing protein (Rrp20), putative
AFUA_7G05710	-1.30336	-2.46803	Afu7g05710 (Alt. Locus), hypothetical protein
AFUA_8G06240	-1.30318	-2.46772	Afu8g06240 (Alt. Locus), hypothetical protein
AFUA_2G09690	-1.29988	-2.46208	Afu2g09690 (Alt. Locus), hypothetical protein
AFUA_1G09770	-1.29886	-2.46035	Afu1g09770 (Alt. Locus), La domain family
AFUA_3G07230	-1.29707	-2.45729	Afu3g07230 (Alt. Locus), phosphopantothenate-cysteine ligase, putative
AFUA_8G03930	-1.29404	-2.45214	Afu8g03930 (Alt. Locus), Hsp70 chaperone (HscA), putative, similar to heat shock protein 70 HscA (GI:2764949) (Emericella nidulans) similar to Heat shock protein SSB2(SP:P40150) (Saccharomyces cerevisiae) PMID: 2664714
AFUA_8G05140	-1.29293	-2.45025	Afu8g05140 (Alt. Locus), oxidoreductin
AFUA_7G06390	-1.29155	-2.4479	Afu7g06390 (Alt. Locus), MFS maltose permease MalP, similar to maltose permease MalP (GI:14278920) (Aspergillus oryzae) similar to alpha-glucoside permease, transports maltose, maltotriose, alpha-methylglucoside, and turanose; identical to Mph2p; encoded in a subtelomeric position in a region likely to have undergone duplication; Mph3p (GI:6322620) (Saccharomyces cerevisiae)
AFUA_2G15290	-1.28764	-2.44128	Afu2g15290 (Alt. Locus), DUF636 domain protein, similar to GB:CAD70871.1: conserved hypothetical protein {Neurospora crassa;}
AFUA_3G06470	-1.28495	-2.43674	Afu3g06470 (Alt. Locus), DHHC zinc finger membrane protein, putative
AFUA_4G00590	-1.28098	-2.43005	Afu4g00590 (Alt. Locus), monooxygenase, putative, (1.14.13.-)
AFUA_8G05330	-1.27968	-2.42785	Afu8g05330 (Alt. Locus), methylenetetrahydrofolate dehydrogenase, (1.5.1.15)
AFUA_6G13250	-1.27944	-2.42745	Afu6g13250 (Alt. Locus), 60S ribosomal protein L31e
AFUA_6G03620	-1.27881	-2.42639	Afu6g03620 (Alt. Locus), FAD/FMN-containing isoamyl alcohol oxidase MreA
AFUA_3G06020	-1.27857	-2.42599	Afu3g06020 (Alt. Locus), glyoxalase family protein
AFUA_7G04190	-1.27748	-2.42414	Afu7g04190 (Alt. Locus), cyclopropane-fatty-acyl-phospholipid synthase, putative, (2.1.1.79)
AFUA_7G00400	-1.27619	-2.42199	Afu7g00400 (Alt. Locus), hypothetical protein
AFUA_1G04960	-1.27564	-2.42107	Afu1g04960 (Alt. Locus), Leucine Rich Repeat domain protein
AFUA_4G07820	-1.27276	-2.41623	Afu4g07820 (Alt. Locus), methionyl-tRNA synthetase, putative, (6.1.1.10)
AFUA_7G00210	-1.2726	-2.41597	Afu7g00210 (Alt. Locus), C6 transcription factor, putative
AFUA_3G12640	-1.27244	-2.41569	Afu3g12640 (Alt. Locus), seryl-tRNA synthetase, (6.1.1.11)
AFUA_5G06390	-1.27071	-2.4128	Afu5g06390 (Alt. Locus), adenosine kinase, putative, similarto adenosine kinase, required for the utilization of S-adenosylmethionine (AdoMet); may be involved in recycling adenosine produced through the methyl cycle; Ado1p (GI:6322565) (Saccharomyces cerevisiae) PMID: 11223943, (2.7.1.20)
AFUA_3G14170	-1.26973	-2.41116	Afu3g14170 (Alt. Locus), MFS glucose transporter, putative, similar to GB:CAD59636.1: high-affinity hexose transporter {Emericella nidulans;}
AFUA_3G06630	-1.26931	-2.41046	Afu3g06630 (Alt. Locus), conserved hypothetical protein
AFUA_4G07540	-1.26877	-2.40956	Afu4g07540 (Alt. Locus), small nucleolar ribonucleoprotein complex subunit, putative, Similar to PIR:S51445: probable membrane protein YLR222c - yeast (Saccharomyces cerevisiae) identified as U3 snoRNP protein at SGD.
AFUA_3G13310	-1.26844	-2.40901	Afu3g13310 (Alt. Locus), ribosomal protein S15, putative
AFUA_2G03900	-1.26652	-2.40581	Afu2g03900 (Alt. Locus), acetamidase/formamidase family protein, similar to GB:AAT42757.1: acetamidase/formamidase family protein (Picrophilus torridus DSM 9790), (3.5.1.-)
AFUA_8G01690	-1.26507	-2.40339	Afu8g01690 (Alt. Locus), conserved hypothetical protein
AFUA_4G04270	-1.26479	-2.40293	Afu4g04270 (Alt. Locus), thymidylate synthase, (2.1.1.45)
AFUA_6G11620	-1.26438	-2.40224	Afu6g11620 (Alt. Locus), formyltetrahydrofolate deformylase, putative, (3.5.1.10)
AFUA_1G17010	-1.26151	-2.39746	Afu1g17010 (Alt. Locus), glutathione S-transferase, putative, similar to Glutathione S-transferase I (EC 2.5.1.18) (GST-I). (Swiss-Prot:P40582) (Saccharomyces cerevisiae;) PubMed=9792709 similar to Glutathione S-transferase III (EC 2.5.1.18) (GST-III). (Swiss-Prot:Q9P6M1) (Schizosaccharomyces pombe;) PubMed=12151111 PubMed=14655046
AFUA_1G11890	-1.2611	-2.39678	Afu1g11890 (Alt. Locus), serine palmitoyltransferase 2, putative, identical to serine palmitoyltransferase 2, putative (GI:41581264) (Aspergillus fumigatus), (2.3.1.50)
AFUA_4G07570	-1.25599	-2.38831	Afu4g07570 (Alt. Locus), 60S ribosome biogenesis protein Mak11, putative, similar to protein essential for cell growth and replication of M dsRNA virus; contains four beta-transducin repeats; Mak11p (GI:6322831) (Saccharomyces cerevisiae) PMID: 2826479
AFUA_1G04660	-1.25575	-2.38791	Afu1g04660 (Alt. Locus), 60S ribosomal protein L15
AFUA_4G08070	-1.25553	-2.38755	Afu4g08070 (Alt. Locus), peptide N-myristoyl transferase (Nmt1), identical to N-myristoyl transferase Nmt1 (GI:6505827) (Aspergillus fumigatus), (2.3.1.97)
AFUA_7G01240	-1.25407	-2.38513	Afu7g01240 (Alt. Locus), phytase, putative, similar to phytase (GI:2108356) (Talaromyces thermophilus), (3.1.3.8)
AFUA_1G05840	-1.25357	-2.38431	Afu1g05840 (Alt. Locus), conserved hypothetical protein
AFUA_7G00130	-1.25274	-2.38293
AFUA_4G09590	-1.25205	-2.3818	Afu4g09590 (Alt. Locus), conserved hypothetical protein
AFUA_1G15630	-1.25133	-2.38061	Afu1g15630 (Alt. Locus), hypothetical protein
AFUA_2G08890	-1.24981	-2.37809	Afu2g08890 (Alt. Locus), dihydrofolate reductase, putative, (1.5.1.3)
AFUA_2G09360	-1.24798	-2.37508	Afu2g09360 (Alt. Locus), C6 transcription factor, putative
AFUA_4G10120	-1.24716	-2.37373	Afu4g10120 (Alt. Locus), C6 finger domain protein, putative
AFUA_4G03880	-1.24687	-2.37327	Afu4g03880 (Alt. Locus), 60S ribosomal protein L7
AFUA_5G14230	-1.24531	-2.37069	Afu5g14230 (Alt. Locus), C6 transcription factor, putative
AFUA_6G04650	-1.2439	-2.36837	Afu6g04650 (Alt. Locus), conserved hypothetical protein
AFUA_5G10620	-1.24267	-2.36636	Afu5g10620 (Alt. Locus), histone-like transcription factor, putative, similar to third-largest subunit of DNA polymerase II (DNA polymerase epsilon), required to maintain fidelity of chromosomal replication and also for inheritance of telomeric silencing; mRNA abundance peaks at the G1/S boundary of the cell cycle; Dpb3p (GI:6319754) (Saccharomyces cerevisiae)
AFUA_4G08130	-1.24242	-2.36596	Afu4g08130 (Alt. Locus), mitochondrial hypoxia responsive domain protein, contains a hypoxia responsive domain
AFUA_8G00790	-1.24099	-2.3636	Afu8g00790 (Alt. Locus), conserved hypothetical protein, potential sequencing error
AFUA_4G08330	-1.24032	-2.36251	Afu4g08330 (Alt. Locus), aspartyl-tRNA synthetase, putative, similar to GB:AAS03380.1: Aspartyl-tRNA synthetase AspS (Mycobacterium avium), (6.1.1.12)
AFUA_4G11500	-1.23761	-2.35808	Afu4g11500 (Alt. Locus), 3-ketosteroid reductase
AFUA_2G11060	-1.23598	-2.35542	Afu2g11060 (Alt. Locus), Acyl CoA binding protein family
AFUA_2G12530	-1.23501	-2.35383	Afu2g12530 (Alt. Locus), carnitine acetyl transferase
AFUA_4G08390	-1.23473	-2.35337	Afu4g08390 (Alt. Locus), conserved hypothetical protein
AFUA_2G10190	-1.23418	-2.35248	Afu2g10190 (Alt. Locus), conserved hypothetical protein
AFUA_4G13630	-1.23134	-2.34786	Afu4g13630 (Alt. Locus), PE repeat family protein
AFUA_4G06860	-1.23035	-2.34624	Afu4g06860 (Alt. Locus), conserved hypothetical protein
AFUA_3G03580	-1.22936	-2.34463	Afu3g03580 (Alt. Locus), transferase family protein
AFUA_5G08380	-1.22842	-2.3431	Afu5g08380 (Alt. Locus), conserved hypothetical protein
AFUA_3G13400	-1.2282	-2.34274	Afu3g13400 (Alt. Locus), nucleolar protein nop5
AFUA_1G15780	-1.22768	-2.3419	Afu1g15780 (Alt. Locus), 3-isopropylmalate dehydrogenase Leu2A, similar to beta-isopropylmalate dehydrogenase (GI:1911741) (Aspergillus niger) PMID: 8781173, (1.1.1.85)
AFUA_5G03460	-1.22624	-2.33956	Afu5g03460 (Alt. Locus), thymidylate kinase, (2.7.4.9)
AFUA_7G04930	-1.22484	-2.3373	Afu7g04930 (Alt. Locus), alkaline serine protease (PR1)/allergen F18-like, (3.4.21.-)
AFUA_1G07580	-1.22445	-2.33666	Afu1g07580 (Alt. Locus), cell polarity protein (Alp11), putative, similar to cell polarity protein alp11; ltered polarity protein 11 (GI:1723421) (Schizosaccharomyces pombe)
AFUA_2G01640	-1.22436	-2.33653	Afu2g01640 (Alt. Locus), tryptophanyl-tRNA synthetase, (6.1.1.2)
AFUA_6G13980	-1.22332	-2.33484	Afu6g13980 (Alt. Locus), UbiA-like prenyltransferase, putative, similar to p-hydroxybenzoate polyprenyl diphosphate Ppt1 (GI:12249121) (Schizosaccharomyces pombe), (2.5.1.-)
AFUA_4G06200	-1.22223	-2.33308	Afu4g06200 (Alt. Locus), flavin-binding monooxygenase, putative
AFUA_3G05700	-1.22204	-2.33276	Afu3g05700 (Alt. Locus), Sec7 domain protein
AFUA_6G10440	-1.21991	-2.32932	Afu6g10440 (Alt. Locus), conserved hypothetical protein
AFUA_1G13570	-1.21919	-2.32815	Afu1g13570 (Alt. Locus), small nuclear ribonucleoprotein complex protein Nhp2, putative, identical to HMG-like protein, putative (GI:42820767) (Aspergillus fumigatus) PMID: 14998527
AFUA_2G07800	-1.21845	-2.32697	Afu2g07800 (Alt. Locus), GPI anchored protein, putative
AFUA_1G01790	-1.21825	-2.32664	Afu1g01790 (Alt. Locus), conserved hypothetical protein
AFUA_3G07730	-1.21781	-2.32593	Afu3g07730 (Alt. Locus), conserved hypothetical protein
AFUA_8G00710	-1.2177	-2.32576	Afu8g00710 (Alt. Locus), secreted antimicrobial peptide, putative, similar to GB:AAL05054.1: antimicrobial peptide AMP3 (Pinus sylvestris) PMID: 14612232, 15108035
AFUA_2G09220	-1.21696	-2.32457	Afu2g09220 (Alt. Locus), conserved hypothetical protein
AFUA_5G05510	-1.21632	-2.32353	Afu5g05510 (Alt. Locus), cyclin-dependent protein kinase Sgv1, putative, similar to Serine/threonine protein kinase Cdk9 (Cyclin-dependentkinase Cdk9). (Swiss-Prot:Q96WV9) (Schizosaccharomyces pombe) similar to Cyclin (Bur2p)-dependent protein kinase that functions in transcriptional regulation; phosphorylates the carboxy-terminal domain of Rpo21p, which is the largest subunit of RNA polymerase I…
AFUA_1G09030	-1.21415	-2.32004	Afu1g09030 (Alt. Locus), conserved hypothetical protein
AFUA_4G11340	-1.21048	-2.31414	Afu4g11340 (Alt. Locus), saccharopine dehydrogenase Lys9, putative, similar to PDB:1FF9_A: Chain A, Apo Saccharopine Reductase (Magnaporthe grisea) similar to saccharopine dehydrogenase (NADP+, L-glutamate-forming); catalyzes the formation of saccharopine from alpha-aminoadipate 6-semialdehyde, which is the seventh step in lysine biosynthesis pathway; YNR050C; Lys9p (GI:6324378) (Saccharomyces ce…
AFUA_6G11100	-1.20953	-2.31263	Afu6g11100 (Alt. Locus), amino acid permease, putative, identical to lysine-specific permease (GI:21627813) (Aspergillus fumigatus)
AFUA_1G02630	-1.20936	-2.31236	Afu1g02630 (Alt. Locus), rRNA processing protein Pwp1, putative, similar to protein with WD-40 repeats involved in rRNA processing; associates with trans-acting ribosome biogenesis factors; similar to beta-transducin superfamily; Pwp1p (GI:6323225) (Saccharomyces cerevisiae) PMID: 1594577
AFUA_4G08110	-1.20641	-2.30763	Afu4g08110 (Alt. Locus), translation elongation factor G1, putative
AFUA_6G03580	-1.2032	-2.30249	Afu6g03580 (Alt. Locus), mRNA-nucleus export ATPase (Elf1), putative, similar to mRNA export factor elf1; ELF1 (O14134) (Schizosaccharomyces pombe), (3.6.3.-)
AFUA_5G01500	-1.20293	-2.30207	Afu5g01500 (Alt. Locus), homocysteine S-methyltransferase, putative, (2.1.1.10)
AFUA_4G14190	-1.20287	-2.30197	Afu4g14190 (Alt. Locus), conserved hypothetical protein
AFUA_2G03870	-1.20269	-2.30168	Afu2g03870 (Alt. Locus), FKBP-type peptidyl-prolyl isomerase, putative, (5.2.1.8)
AFUA_6G01820	-1.20103	-2.29903	Afu6g01820 (Alt. Locus), MFS transporter, putative
AFUA_5G03010	-1.19725	-2.29302	Afu5g03010 (Alt. Locus), conserved hypothetical protein
AFUA_1G03490	-1.1964	-2.29167	Afu1g03490 (Alt. Locus), epimerase/dehydratase family protein, putative
AFUA_5G06790	-1.19581	-2.29074	Afu5g06790 (Alt. Locus), conserved hypothetical protein
AFUA_7G06260	-1.19519	-2.28974	Afu7g06260 (Alt. Locus), zinc-containing alcohol dehydrogenase, putative, (1.6.5.-)
AFUA_3G01950	-1.19496	-2.28938	Afu3g01950 (Alt. Locus), zinc-containing alcohol dehydrogenase, putative, similar to GB:CAE27521.1: zinc-containing dehydrogenase (Rhodopseudomonas palustris)
AFUA_1G09460	-1.19416	-2.28811	Afu1g09460 (Alt. Locus), NIF domain protein
AFUA_1G06960	-1.19405	-2.28795	Afu1g06960 (Alt. Locus), pyruvate dehydrogenase E1 component alpha subunit, putative, (1.2.4.1)
AFUA_6G10460	-1.19277	-2.28592	Afu6g10460 (Alt. Locus), ceramide synthase membrane component (LAG1), putative, similar to ceramide synthase component, involved in synthesis of ceramide from C26(acyl)-coenzyme A and dihydrosphingosine or phytosphingosine, functionally equivalent to Lac1p; Lag1p (Saccharomyces cerevisiae)
AFUA_3G06350	-1.19153	-2.28395	Afu3g06350 (Alt. Locus), hypothetical protein
AFUA_4G04160	-1.19122	-2.28346	Afu4g04160 (Alt. Locus), glutamyl-tRNA(Gln) amidotransferase subunit A, putative
AFUA_8G07190	-1.19071	-2.28265	Afu8g07190 (Alt. Locus), conserved hypothetical protein
AFUA_3G02585	-1.19044	-2.28223	Afu3g02585 (Alt. Locus), integral membrane protein, similar to OMNI:BMAA1164: membrane protein (Burkholderia mallei)
AFUA_5G08770	-1.18662	-2.2762
AFUA_1G04460	-1.18648	-2.27597	Afu1g04460 (Alt. Locus), lysyl-tRNA synthetase, putative, potential sequencing error, (6.1.1.6)
AFUA_2G04970	-1.1864	-2.27584	Afu2g04970 (Alt. Locus), Kelch repeats protein, putative
AFUA_3G08880	-1.18436	-2.27262	Afu3g08880 (Alt. Locus), conserved hypothetical protein
AFUA_6G04570	-1.18094	-2.26724	Afu6g04570 (Alt. Locus), translation elongation factor eEF-1 subunit gamma, putative
AFUA_7G00340	-1.17894	-2.2641	Afu7g00340 (Alt. Locus), metallo-beta-lactamase domain protein, putative
AFUA_2G15870	-1.17685	-2.26082	Afu2g15870 (Alt. Locus), importin beta-5 subunit, putative, similar to importin beta-5 subunit (SP:P53067) (Saccharomyces cerevisiae)
AFUA_4G00450	-1.17615	-2.25972	Afu4g00450 (Alt. Locus), hypothetical protein
AFUA_2G11540	-1.17608	-2.25962	Afu2g11540 (Alt. Locus), ketoreductase, putative
AFUA_4G12440	-1.17593	-2.25938	Afu4g12440 (Alt. Locus), sulfate transporter family protein
AFUA_6G10210	-1.17537	-2.25851	Afu6g10210 (Alt. Locus), guanine deaminase, putative, similar to guanine deaminase; Ydl238cp (GI:6319963) (Saccharomyces cerevisiae), (3.5.4.3)
AFUA_4G05830	-1.17355	-2.25566	Afu4g05830 (Alt. Locus), translation initiation factor, putative, similar to GB:BAB21393.1: IDI2 (Hordeum vulgare subsp. vulgare) PMID: 11141174 similar to GB:BAB63262.1: CIG2 (Nicotiana tabacum) PMID: 11471724
AFUA_6G11200	-1.17205	-2.25332	Afu6g11200 (Alt. Locus), DENN (AEX-3) domain protein
AFUA_6G10320	-1.17176	-2.25286	Afu6g10320 (Alt. Locus), ribosome biogenesis protein (Rrb1), putative, similar to ribosome assembly protein RRB1 (SP:Q04225) (Saccharomyces cerevisiae)
AFUA_6G08130	-1.1715	-2.25246	Afu6g08130 (Alt. Locus), conserved hypothetical protein
AFUA_2G01780	-1.17017	-2.25038	Afu2g01780 (Alt. Locus), small nucleolar ribonucleoprotein complex subunit Utp15, putative, similar to nucleolar protein, component of the small subunit (SSU) processome containing the U3 snoRNA that is involved in processing of pre-18S rRNA; Utp15p (GI:6323740) (Saccharomyces cerevisiae)
AFUA_6G11890	-1.16966	-2.24959	Afu6g11890 (Alt. Locus), dynamin GTPase, putative, similar to interferon-regulated resistance GTP-binding protein MxA (SP:P20591) (Homo sapiens), (3.6.5.5)
AFUA_2G08570	-1.1696	-2.2495	Afu2g08570 (Alt. Locus), small subunit of nuclear cap-binding protein complex
AFUA_6G13850	-1.16859	-2.24792	Afu6g13850 (Alt. Locus), GTPase activating protein (Evi5), putative, GB:AAC16031.1: EVI-5 homolog {Homo sapiens;}
AFUA_5G12780	-1.16846	-2.24772	Afu5g12780 (Alt. Locus), Kelch repeat protein
AFUA_5G11850	-1.16842	-2.24765	Afu5g11850 (Alt. Locus), mitochondrial carrier protein (Pet8), putative
AFUA_3G10280	-1.16784	-2.24674	Afu3g10280 (Alt. Locus), DNA replication protein, putative, similar to SP:O42709: DNA replication licensing factor mcm10 (Minichromosome maintenanceprotein 10) (Cdc23 protein) (Schizosaccharomyces pombe)
AFUA_2G13460	-1.16658	-2.24478	Afu2g13460 (Alt. Locus), alpha-amylase, putative, similar to alpha-amylase AMY1 (GI:113779) (Aspergillus oryzae), (3.2.1.1)
AFUA_3G11360	-1.16426	-2.24118
AFUA_5G11690	-1.1642	-2.24109	Afu5g11690 (Alt. Locus), protein tyrosine phosphatase Pps1, putative, similar to dual specificity protein phosphatase PPS1 (GI:586390)(Saccharomyces cerevisiae)
AFUA_3G10800	-1.16294	-2.23913	Afu3g10800 (Alt. Locus), eukaryotic translation initiation factor 3 subunit CLU1/TIF31, putative
AFUA_8G06170	-1.16146	-2.23683	Afu8g06170 (Alt. Locus), hypothetical protein
AFUA_2G12570	-1.16141	-2.23675	Afu2g12570 (Alt. Locus), peptidase family M20/M25/M40 protein
AFUA_7G04500	-1.16093	-2.23601	Afu7g04500 (Alt. Locus), ATP phosphoribosyltransferase His1, putative, similar to ATP phosphoribosyltransferase, a hexameric enzyme, catalyzes the first step in histidine biosynthesis; mutations cause histidine auxotrophy and sensitivity to Cu, Co, and Ni salts; transcription is regulated by general amino acid control; His1p (GI:6320896) (Saccharomyces cerevisiae), (2.4.2.17)
AFUA_6G13670	-1.1597	-2.23411	Afu6g13670 (Alt. Locus), conserved hypothetical protein
AFUA_4G09950	-1.1572	-2.23024	Afu4g09950 (Alt. Locus), conserved hypothetical protein
AFUA_7G02220	-1.15671	-2.22948	Afu7g02220 (Alt. Locus), conserved hypothetical protein
AFUA_4G01570	-1.15606	-2.22848	Afu4g01570 (Alt. Locus), amino acid transporter, putative
AFUA_2G10170	-1.15312	-2.22395	Afu2g10170 (Alt. Locus), conserved hypothetical protein
AFUA_2G14970	-1.15089	-2.22051	Afu2g14970 (Alt. Locus), Gamma-butyrobetaine hydroxylase subfamily, putative
AFUA_6G06830	-1.15012	-2.21932	Afu6g06830 (Alt. Locus), RNA polymerase II mediator complex subunit Srb5, putative, similar to subunit of the RNA polymerase II mediator complex; associates with core polymerase subunits to form the RNA polymerase II holoenzyme; essential for transcriptional regulation; Srb5p (GI:6321541) (Saccharomyces cerevisiae)
AFUA_1G06770	-1.14768	-2.21557	Afu1g06770 (Alt. Locus), 40S ribosomal protein S26, similar to SP:P21772: 40S ribosomal protein S26E (CRP5) (13.6 kDa ribosomal protein (Neurospora crassa)
AFUA_1G05210	-1.14746	-2.21523	Afu1g05210 (Alt. Locus), G-protein complex gamma subunit GpgA, similar to G protein gamma subunit, forms a dimer with Ste4p to activate the mating signaling pathway, forms a heterotrimer with Gpa1p and Ste4p to dampen signaling, C-terminus is palmitoylated and farnesylated, which are required for normal signaling (GI:6322545) (Saccharomyces cerevisiae)
AFUA_3G07510	-1.14637	-2.21356	Afu3g07510 (Alt. Locus), conserved hypothetical protein
AFUA_2G04960	-1.1439	-2.20977	Afu2g04960 (Alt. Locus), RecQ family helicase MusN, similar to RecQ helicase MusN (GI:8101762) (Emericella nidulans), (3.6.1.-)
AFUA_2G16790	-1.14279	-2.20807	Afu2g16790 (Alt. Locus), glucosyltransferase, (2.4.1.-)
AFUA_7G01970	-1.14242	-2.20752	Afu7g01970 (Alt. Locus), RTA1 domain protein, putative
AFUA_6G04280	-1.14113	-2.20554	Afu6g04280 (Alt. Locus), integral membrane protein, possible frameshift
AFUA_2G10010	-1.14107	-2.20544	Afu2g10010 (Alt. Locus), nonsense-mediated mRNA decay protein (Nmd5), putative, similar to Nmd5p (GI:950222) (Saccharomyces cerevisiae)
AFUA_6G07940	-1.14094	-2.20525	Afu6g07940 (Alt. Locus), lactoylglutathione lyase, (4.4.1.5)
AFUA_5G12930	-1.14046	-2.20451	Afu5g12930 (Alt. Locus), C6 finger domain protein, putative
AFUA_1G14880	-1.14011	-2.20398	Afu1g14880 (Alt. Locus), N-acylethanolamine amidohydrolase, putative, (3.5.1.4)
AFUA_6G02180	-1.1401	-2.20397	Afu6g02180 (Alt. Locus), GNAT family acetyltransferase, putative, proline-rich protein
AFUA_1G15470	-1.13939	-2.20288	Afu1g15470 (Alt. Locus), C6 transcription factor (UaY), putative
AFUA_3G13670	-1.13911	-2.20246	Afu3g13670 (Alt. Locus), siderochrome-iron transporter, putative
AFUA_7G05590	-1.13777	-2.20041	Afu7g05590 (Alt. Locus), DUF890 domain protein
AFUA_6G09590	-1.13417	-2.19493	Afu6g09590 (Alt. Locus), zinc alcohol dehydrogenase, putative, (1.6.-.-)
AFUA_1G09200	-1.13401	-2.19468	Afu1g09200 (Alt. Locus), ribosome biogenesis protein Erb1, putative, similar to protein required for maturation of the 25S and 5.8S ribosomal RNAs; constituent of 66S pre-ribosomal particles; homologous to mammalian Bop1; Erb1p (GI:6323693) (Saccharomyces cerevisiae)
AFUA_5G12670	-1.13382	-2.1944	Afu5g12670 (Alt. Locus), nuclear pore complex subunit Nup192, putative, similar to essential structural subunit of the nuclear pore complex (NPC), localizes to the nuclear periphery of nuclear pores, homologous to human p205; Nup192p (Saccharomyces cerevisiae) Gsimilar to B:AAH58729.1: Nup205 protein {Mus musculus;}
AFUA_3G14970	-1.13278	-2.19281	Afu3g14970 (Alt. Locus), thioredoxin Trx1, putative, similar to GB:AAF05765.1: thioredoxin (Schizosaccharomyces pombe) similar to cytoplasmic thioredoxin isoenzyme of the thioredoxin system which protects cells against both oxidative and reductive stress, forms LMA1 complex with Pbi2p, acts as a cofactor for Tsa1p, required for ER-Golgi transport and vacuole inheritance; Trx1p (GI:6323072) (Sacch…
AFUA_1G03940	-1.13263	-2.19259	Afu1g03940 (Alt. Locus), signal recognition particle, putative
AFUA_1G09450	-1.13257	-2.19248	Afu1g09450 (Alt. Locus), translation regulator GCD7
AFUA_5G12320	-1.13233	-2.19212	Afu5g12320 (Alt. Locus), GPI-anchored cell surface glycoprotein, putative
AFUA_2G16820	-1.1306	-2.18949	Afu2g16820 (Alt. Locus), curved DNA-binding protein (42 kDa protein), (3.4.11.18)
AFUA_2G15850	-1.12607	-2.18263	Afu2g15850 (Alt. Locus), phytanoyl-CoA dioxygenase family protein, contains a PhyH domain
AFUA_2G09480	-1.12531	-2.18148	Afu2g09480 (Alt. Locus), conserved hypothetical protein
AFUA_1G10490	-1.12376	-2.17914	Afu1g10490 (Alt. Locus), F1F0 ATP synthase assembly protein Atp10, putative, similar to mitochondrial inner membrane protein required for assembly of the F0 sector of mitochondrial F1F0 ATP synthase, interacts genetically with ATP6; Atp10p (GI:6323425) (Saccharomyces cerevisiae)
AFUA_3G14010	-1.12356	-2.17884	Afu3g14010 (Alt. Locus), DNA replication licensing factor Mcm2, putative
AFUA_2G17200	-1.12323	-2.17834	Afu2g17200 (Alt. Locus), conserved hypothetical protein
AFUA_6G06710	-1.1232	-2.1783	Afu6g06710 (Alt. Locus), geranylgeranyl transferase beta subunit, putative
AFUA_1G13900	-1.12084	-2.17473	Afu1g13900 (Alt. Locus), DNA-directed RNA polymerase I subunit (Rpa190), putative, similar to RNA polymerase I subunit alpha; largest subunit of RNA polymerase I; Rpa190p (GI:6324917) (Saccharomyces cerevisiae), (2.7.7.6)
AFUA_7G00350	-1.12077	-2.17462	Afu7g00350 (Alt. Locus), conserved hypothetical protein
AFUA_1G08850	-1.11973	-2.17306	Afu1g08850 (Alt. Locus), septin
AFUA_1G10910	-1.11814	-2.17067	Afu1g10910 (Alt. Locus), tubulin beta, putative
AFUA_4G12110	-1.11776	-2.1701	Afu4g12110 (Alt. Locus), TPR domain protein, similar to protein uncharacterized that interacts with protein phosphatase PP2C; Ydr161wp (GI:6320365) (Saccharomyces cerevisiae) contains TPR domains
AFUA_5G09270	-1.11559	-2.16684	Afu5g09270 (Alt. Locus), conserved hypothetical protein
AFUA_3G04110	-1.11538	-2.16652	Afu3g04110 (Alt. Locus), rRNA processing protein Bystin, putative, similar to bystin (SP:Q13895) (Homo sapiens)
AFUA_4G04430	-1.11512	-2.16614	Afu4g04430 (Alt. Locus), conserved hypothetical protein
AFUA_1G10270	-1.11251	-2.16222	Afu1g10270 (Alt. Locus), pyridoxal reductase (AKR8), putative, similar to pyridoxal reductase (PLR1) (GI:24638123) (Schizosaccharomyces pombe) contains an AKR domain, (1.1.1.65)
AFUA_5G14500	-1.11235	-2.16197	Afu5g14500 (Alt. Locus), MFS transporter, putative
AFUA_1G16330	-1.11177	-2.16111	Afu1g16330 (Alt. Locus), ribosome assembly protein Noc2, putative, similar to ribosome assembly protein Noc2p (GI:6324780) (Saccharomyces cerevisiae)
AFUA_1G09810	-1.11168	-2.16098	Afu1g09810 (Alt. Locus), PUA RNA binding domain protein, putative
AFUA_8G06430	-1.11118	-2.16023	Afu8g06430 (Alt. Locus), conserved hypothetical protein
AFUA_1G02290	-1.11117	-2.16021	Afu1g02290 (Alt. Locus), conserved hypothetical protein
AFUA_5G14310	-1.11089	-2.15979	Afu5g14310 (Alt. Locus), short chain dehydrogenase/reductase family protein
AFUA_2G11560	-1.11084	-2.15972	Afu2g11560 (Alt. Locus), galactose-1-phosphate uridylyltransferase, (2.7.7.10)
AFUA_1G12750	-1.11037	-2.159	Afu1g12750 (Alt. Locus), PfkB family carbohydrate kinase (Mak32), putative, similar to SP:P23060: MAK32 protein (Saccharomyces cerevisiae) PMID: 3551911 PUBMED: 3916862
AFUA_3G08840	-1.11014	-2.15866	Afu3g08840 (Alt. Locus), Coatomer subunit alpha, putative, similar to coatomer alpha subunit SodVIC (GI:3170523) (Aspergillus nidulans)
AFUA_8G00980	-1.10958	-2.15783	Afu8g00980 (Alt. Locus), conserved hypothetical protein
AFUA_8G01250	-1.10928	-2.15738	Afu8g01250 (Alt. Locus), GNAT family acetyltransferase, putative
AFUA_8G02460	-1.10902	-2.15699	Afu8g02460 (Alt. Locus), MFS transporter, putative
AFUA_3G08380	-1.1089	-2.15681	Afu3g08380 (Alt. Locus), inorganic diphosphatase, putative, (3.6.1.1)
AFUA_2G17500	-1.10753	-2.15476	Afu2g17500 (Alt. Locus), cyanide hydratase/nitrilase, putative, similar to GB:AAP88966.1: cyanide hydratase {Alternaria brassicicola;} similar to Cyanide hydratase (Formamide hydrolyase). (Swiss-Prot:P32964) (Gloeocercospora sorghi;) similar to Cyanide hydratase (Formamide hydrolyase). (Swiss-Prot:P32963) (Fusarium lateritium;), (4.2.1.66)
AFUA_3G03990	-1.10549	-2.15172	Afu3g03990 (Alt. Locus), conserved hypothetical protein
AFUA_6G13370	-1.10467	-2.1505	Afu6g13370 (Alt. Locus), SSU processome component Utp10, putative, similar to nucleolar protein, component of the small subunit (SSU) processome containing the U3 snoRNA that is involved in processing of pre-18S rRNA; Utp10p (GI:6322352) (Saccharomyces cerevisiae)
AFUA_3G09830	-1.1037	-2.14905	Afu3g09830 (Alt. Locus), conserved hypothetical protein
AFUA_5G10310	-1.10288	-2.14783	Afu5g10310 (Alt. Locus), AflR-like C6 zinc cluster transcription factor, putative, similar to sterigmatocystin synthesis transcription regulator AflR (GI:1703202) (Emericella nidulans) similar to GB:BAB69077.1: AftR-1 (Alternaria alternata) PMID: 12019223 PUBMED: 10975654
AFUA_2G05550	-1.10111	-2.1452	Afu2g05550 (Alt. Locus), conserved hypothetical protein
AFUA_2G09780	-1.10108	-2.14515	Afu2g09780 (Alt. Locus), conserved hypothetical protein
AFUA_7G00540	-1.10083	-2.14478	Afu7g00540 (Alt. Locus), integral membrane protein
AFUA_3G09700	-1.1005	-2.1443
AFUA_1G03930	-1.09887	-2.14187	Afu1g03930 (Alt. Locus), translation regulator (Cya5), putative, contains pentatricopeptide repeats similar to coxI translation protein CYA5 (GI:2183240) (Neurospora crassa)
AFUA_6G02230	-1.09782	-2.14031	Afu6g02230 (Alt. Locus), glucokinase GlkA, putative, (2.7.1.2)
AFUA_4G04190	-1.09537	-2.13668	Afu4g04190 (Alt. Locus), conserved hypothetical protein
AFUA_2G02190	-1.09529	-2.13656	Afu2g02190 (Alt. Locus), RNA processing protein Grc3, putative, similar to protein of unknown function, required for cell growth and possibly involved in rRNA processing; mRNA is cell cycle regulated; Grc3p (GI:6322993) (Saccharomyces cerevisiae) PMID: 12837249
AFUA_7G04430	-1.09413	-2.13485	Afu7g04430 (Alt. Locus), ribosome biogenesis protein (Rrs1), putative
AFUA_5G09840	-1.09386	-2.13444	Afu5g09840 (Alt. Locus), D-xylulose kinase, (2.7.1.-)
AFUA_3G04300	-1.09356	-2.13401	Afu3g04300 (Alt. Locus), actin cytoskeleton organization and biogenesis protein, putative, similar to GB:AAW43657.1: actin cytoskeleton organization and biogenesis-related protein, putative (Cryptococcus neoformans var. neoformans JEC21)
AFUA_1G15450	-1.09227	-2.1321	Afu1g15450 (Alt. Locus), adenylosuccinate synthetase AdB, similar to adenylosuccinate synthetase oxpA (GI:18032148) (Emericella nidulans), (6.3.4.4)
AFUA_6G01940	-1.08917	-2.12752	Afu6g01940 (Alt. Locus), dienelactone hydrolase family protein, contains a DLH domain PMID: 2380986
AFUA_6G11700	-1.08891	-2.12713	Afu6g11700 (Alt. Locus), hypothetical protein
AFUA_2G04780	-1.08714	-2.12452	Afu2g04780 (Alt. Locus), WD repeat protein, contains WD repeats similar to Hypothetical WD-repeat protein in MOL1-NAT2 intergenic region. (Swiss-Prot:P48234) (Saccharomyces cerevisiae) PubMed=8585325
AFUA_3G06460	-1.08482	-2.12111	Afu3g06460 (Alt. Locus), conserved hypothetical protein
AFUA_5G11950	-1.08354	-2.11924	Afu5g11950 (Alt. Locus), ubiquitin carboxyl-terminal hydrolase, putative, (3.1.2.15)
AFUA_1G06230	-1.08221	-2.11727	Afu1g06230 (Alt. Locus), ribosome biogenesis protein Ssf2, putative, similar to SP:Q12153: Ribosome biogenesis protein SSF2 (Saccharomyces cerevisiae)
AFUA_7G02080	-1.07909	-2.11271	Afu7g02080 (Alt. Locus), RNA polymerase I subunit Rpa43, putative
AFUA_2G13570	-1.07855	-2.11192	Afu2g13570 (Alt. Locus), ribosome biogenesis protein (Bms1), putative, similar to ribosome biogenesis protein BMS1 (SP:Q08965) (Saccharomyces cerevisiae)
AFUA_6G07340	-1.07381	-2.10499	Afu6g07340 (Alt. Locus), kynurenine 3-monooxygenase, putative, similar to ynurenine 3-mono oxygenase, required for biosynthesis of nicotinic acid from tryptophan via kynurenine pathway; Bna4p (GI:6319372) (Saccharomyces cerevisiae), (1.14.13.1)
AFUA_7G06440	-1.07277	-2.10347	Afu7g06440 (Alt. Locus), F-box domain protein
AFUA_2G01150	-1.07237	-2.10289	Afu2g01150 (Alt. Locus), conserved hypothetical protein
AFUA_5G03810	-1.0713	-2.10132	Afu5g03810 (Alt. Locus), hypothetical protein
AFUA_4G00960	-1.07112	-2.10107	Afu4g00960 (Alt. Locus), 6-phosphofructokinase alpha subunit, similar to SP:Q9HGZ1: 6-phosphofructokinase alpha subunit (EC 2.7.1.11) (Phosphofructokinase1) (Phosphohexokinase) (6PF-1-K alpha subunit). (Aspergillus oryzae), (2.7.1.11)
AFUA_6G03120	-1.07072	-2.10048	Afu6g03120 (Alt. Locus), hypothetical protein
AFUA_5G08610	-1.06944	-2.09862	Afu5g08610 (Alt. Locus), ThiF domain protein, putative
AFUA_8G05880	-1.06906	-2.09807	Afu8g05880 (Alt. Locus), chaperonin (GroES/Cpn10), putative, similar to 10 kDa chaperonin; Protein Cpn10; groES protein (GI:231748) (Streptomyces albus G) PMID: 1682304
AFUA_7G06120	-1.06903	-2.09803	Afu7g06120 (Alt. Locus), transmembrane transporter, putative
AFUA_2G10610	-1.06815	-2.09675	Afu2g10610 (Alt. Locus), COPI vesicle coat beta\' subunit, putative
AFUA_4G08340	-1.0681	-2.09667	Afu4g08340 (Alt. Locus), heme a biosynthesis protein, putative, (2.5.1.-)
AFUA_8G07235	-1.06694	-2.09498	Afu8g07235 (Alt. Locus), integral membrane protein, putative
AFUA_2G03920	-1.06689	-2.09491	Afu2g03920 (Alt. Locus), G1/S-specific cyclin Cln1, putative, similar to SP:P24866: G1/S-specific cyclin CLN1 (Candida albicans) similar to G1 cyclin CLN1 (GI:65329656) (Ustilago maydis) PUBMED 16258033 similar to B-type cyclin involved in cell cycle progression; activates Cdc28p to promote the G2/M transition; may be involved in DNA replication and spindle assembly; accumulates during S phase an…
AFUA_5G02850	-1.0653	-2.0926	Afu5g02850 (Alt. Locus), conserved hypothetical protein, similar to GB:AAW40616.1: expressed protein (Cryptococcus neoformans)
AFUA_7G01290	-1.06508	-2.09229	Afu7g01290 (Alt. Locus), conserved hypothetical protein
AFUA_7G03980	-1.0648	-2.09188	Afu7g03980 (Alt. Locus), PCI domain protein
AFUA_8G01560	-1.06214	-2.08803	Afu8g01560 (Alt. Locus), aldo-keto reductase (YakC), putative, similar to aldo-keto reductase YakC (GI:1351673) (Schizosaccharomyces pombe), (1.1.1.-)
AFUA_1G03120	-1.05947	-2.08417	Afu1g03120 (Alt. Locus), conserved hypothetical protein
AFUA_2G07750	-1.05843	-2.08267	Afu2g07750 (Alt. Locus), haloacid dehalogenase, type II, (3.8.1.2)
AFUA_1G02680	-1.05843	-2.08266	Afu1g02680 (Alt. Locus), small nucleolar ribonucleoprotein complex subunit Dip2, putative, similar to Dip2p (GI:6323158) (Saccharomyces cerevisiae)
AFUA_3G06190	-1.05669	-2.08016	Afu3g06190 (Alt. Locus), cytochrome c oxidase subunit VIa, putative
AFUA_2G09790	-1.05594	-2.07907	Afu2g09790 (Alt. Locus), glucose-6-phosphate isomerase, (5.3.1.9)
AFUA_1G05200	-1.05517	-2.07797	Afu1g05200 (Alt. Locus), eukaryotic translation initiation factor 3 subunit EifCa, putative
AFUA_2G02430	-1.05489	-2.07755	Afu2g02430 (Alt. Locus), mitochondrial genome maintenance protein Mgr2, putative, similar to protein required for growth of cells lacking the mitochondrial genome; YPL098c; Mgr2p (GI:6325159) (Saccharomyces cerevisiae) PMID: 16267274
AFUA_5G13570	-1.05478	-2.0774	Afu5g13570 (Alt. Locus), conserved hypothetical protein
AFUA_6G06840	-1.05467	-2.07724	Afu6g06840 (Alt. Locus), conserved hypothetical protein
AFUA_3G00900	-1.05356	-2.07564	Afu3g00900 (Alt. Locus), alpha-amylase, putative, similar to alpha-amylase AamY (GI:40313276) (Aspergillus awamori)
AFUA_3G06490	-1.05297	-2.0748	Afu3g06490 (Alt. Locus), conserved hypothetical protein
AFUA_3G11050	-1.05057	-2.07134	Afu3g11050 (Alt. Locus), hypothetical protein
AFUA_2G03330	-1.05021	-2.07083	Afu2g03330 (Alt. Locus), phytanoyl-CoA dioxygenase family protein, contains a PhyH domain
AFUA_1G06200	-1.05018	-2.07079	Afu1g06200 (Alt. Locus), Mn2+ homeostasis protein (Per1), putative
AFUA_2G02210	-1.04926	-2.06947	Afu2g02210 (Alt. Locus), conserved hypothetical protein
AFUA_5G09530	-1.04922	-2.06941	Afu5g09530 (Alt. Locus), conserved hypothetical protein
AFUA_3G12070	-1.04872	-2.06869	Afu3g12070 (Alt. Locus), conserved hypothetical protein
AFUA_3G14110	-1.0465	-2.06551	Afu3g14110 (Alt. Locus), nicotinamide N-methyltransferase Nnt1, putative, simi;ar to putative nicotinamide N-methyltransferase, has a role in rDNA silencing and in lifespan determination; Nnt1p (GI:6323315) (Saccharomyces cerevisiae)
AFUA_6G05200	-1.04587	-2.06462	Afu6g05200 (Alt. Locus), 60S ribosomal protein L28, similar to SP:P46779: 60S ribosomal protein L28 (Homo sapiens)
AFUA_5G02920	-1.04542	-2.06396	Afu5g02920 (Alt. Locus), nitrogen metabolite repression regulator NmrA, similar to nitrogen metabolic regulation protein NmrA (GI:67477341) (Neurospora crassa) PubMed = 1834354, 2146484
AFUA_1G10760	-1.04517	-2.06361	Afu1g10760 (Alt. Locus), CCAAT-box-binding transcription factor
AFUA_1G05910	-1.04489	-2.06321	Afu1g05910 (Alt. Locus), conserved hypothetical protein
AFUA_1G04370	-1.04373	-2.06156	Afu1g04370 (Alt. Locus), ribosome assembly and transport protein Srp40, putative, serine-rich protein, similar to nucleolar, serine-rich protein with a role in preribosome assembly or transport; may function as a chaperone of small nucleolar ribonucleoprotein particles (snoRNPs); immunologically and structurally to rat Nopp140; Srp40p (GI:6322945) (Saccharomyces cerevisiae)
AFUA_2G16960	-1.04371	-2.06152	Afu2g16960 (Alt. Locus), CAF1 family ribonuclease, putative
AFUA_5G00100	-1.04274	-2.06013	Afu5g00100 (Alt. Locus), integral membrane protein
AFUA_1G04190	-1.04211	-2.05924	Afu1g04190 (Alt. Locus), polyadenylate-binding protein
AFUA_7G04120	-1.0398	-2.05594	Afu7g04120 (Alt. Locus), DUF636 domain protein, GB:AAN67787.1: conserved hypothetical protein {Pseudomonas putida KT2440;} ^|^OMNI|PP2174|AAN67787.1|24983708| conserved hypothetical protein {Pseudomonas putida KT2440;}
AFUA_2G10070	-1.03832	-2.05384	Afu2g10070 (Alt. Locus), carbamoyl-phosphate synthase, large subunit, (6.3.5.5)
AFUA_1G17430	-1.03767	-2.05291	Afu1g17430 (Alt. Locus), tyrosinase, (1.10.3.1)
AFUA_4G03490	-1.03744	-2.05258	Afu4g03490 (Alt. Locus), tripeptidyl-peptidase (TppA), putative, tripeptidyl peptidase A (GI:28189087) (Aspergillus oryzae) similar to tripeptidyl-peptidase I precursor TPP-I; LPIC (Swiss-Prot:O14773) (Homo sapiens), (3.4.14.9)
AFUA_3G14580	-1.03705	-2.05203	Afu3g14580 (Alt. Locus), dUTPase, putative, similar to deoxyuridine 5\'-triphosphate nucleotidohydrolase (GI:20906128) (Methanosarcina mazei Goe1) similar to deoxyuridine 5\'-triphosphate nucleotidohydrolase, dUTPase dUTP pyrophosphatase, MjDUT, MJ1102 (GI:30172739) (Methanocaldococcus jannaschii) PMID: 12670946, (3.-.-.-)
AFUA_1G15640	-1.03593	-2.05044	Afu1g15640 (Alt. Locus), conserved hypothetical protein
AFUA_7G01580	-1.03536	-2.04962	Afu7g01580 (Alt. Locus), molybdopterin synthase small subunit CnxG
AFUA_4G03860	-1.03157	-2.04424	Afu4g03860 (Alt. Locus), eukaryotic translation initiation factor 3 subunit EifCc, putative
AFUA_5G10590	-1.03102	-2.04347	Afu5g10590 (Alt. Locus), stress response RCI peptide, putative
AFUA_1G09600	-1.03016	-2.04226	Afu1g09600 (Alt. Locus), N-acetyltransferase complex ARD1 subunit, putative, (2.3.1.-)
AFUA_2G15740	-1.02997	-2.04199	Afu2g15740 (Alt. Locus), short chain dehydrogenase/oxidoreductase, putative, (1.1.1.-)
AFUA_3G09480	-1.02958	-2.04144	Afu3g09480 (Alt. Locus), 15-hydroxyprostaglandin dehydrogenase (NAD(+)), (1.1.1.100)
AFUA_3G06640	-1.02914	-2.04081	Afu3g06640 (Alt. Locus), 40S ribosomal protein S27, putative
AFUA_2G15980	-1.02904	-2.04066	Afu2g15980 (Alt. Locus), 3\' exoribonuclease family protein
AFUA_7G06320	-1.02872	-2.04021	Afu7g06320 (Alt. Locus), C6 transcription factor, putative
AFUA_4G03420	-1.02833	-2.03967	Afu4g03420 (Alt. Locus), L-PSP endoribonuclease family protein, putative
AFUA_4G08960	-1.0281	-2.03933	Afu4g08960 (Alt. Locus), GPI anchored cell wall protein, putative, similar to O-glycosylated protein required for cell wall stability; attached to the cell wall via beta-1,3-glucan; mediates mitochondrial translocation of Apn1p; expression regulated by the cell integrity pathway and by Swi5p during the cell cycle; Pir1p (GI:6322684) (Saccharomyces cerevisiae) similar to GPI-anchored cell surface …
AFUA_4G12380	-1.02623	-2.0367	Afu4g12380 (Alt. Locus), hypothetical protein
AFUA_2G09570	-1.02575	-2.03601	Afu2g09570 (Alt. Locus), serine/threonine protein kinase
AFUA_5G14410	-1.02173	-2.03035	Afu5g14410 (Alt. Locus), cysteine dioxygenase, putative, similar to Cysteine dioxygenase type I (EC 1.13.11.20) (CDO) (CDO-I). (Swiss-Prot:Q16878) (Homo sapiens;), (1.13.11.-)
AFUA_3G10090	-1.02102	-2.02935	Afu3g10090 (Alt. Locus), dihydroneopterin aldolase domain protein, (4.1.2.25)
AFUA_6G02470	-1.02053	-2.02866	Afu6g02470 (Alt. Locus), fumarate hydratase, putative, (4.2.1.2)
AFUA_5G01970	-1.02043	-2.02853	Afu5g01970 (Alt Locus), Glyceraldehyde-3-phosphate dehydrogenase
AFUA_5G07120	-1.01989	-2.02776	Afu5g07120 (Alt. Locus), RNP domain protein
AFUA_7G01220	-1.01809	-2.02524	Afu7g01220 (Alt. Locus), farnesyl-diphosphate farnesyltransferase, putative, (2.5.1.21)
AFUA_4G03010	-1.01751	-2.02442	Afu4g03010 (Alt. Locus), conserved hypothetical protein
AFUA_6G02190	-1.01729	-2.02411	Afu6g02190 (Alt. Locus), transcriptional activator (PtaC), putative
AFUA_7G01200	-1.01675	-2.02335	Afu7g01200 (Alt. Locus), aspergillopepsin, putaitve, (3.4.23.-)
AFUA_1G13660	-1.01431	-2.01993	Afu1g13660 (Alt. Locus), phenol 2-monooxygenase, putative, identical to phenol 2-monooxygenase (GI:42820772) (Aspergillus fumigatus), (1.14.13.7)
AFUA_1G11090	-1.01416	-2.01972	Afu1g11090 (Alt. Locus), histone-lysine N-methyltransferase Clr4, similar to SP:O60016: Histone-lysine N-methyltransferase, H3 lysine-9 specific (Histone H3-K9 methyltransferase) (H3-K9-HMTase) (Cryptic lociregulator 4) (Schizosaccharomyces pombe), (2.1.1.43)
AFUA_5G03330	-1.01365	-2.01901	Afu5g03330 (Alt. Locus), HypA-like protein, putative, similar to HypA (GI:46370485) (Aspergillus flavus) PMID: 12382060
AFUA_1G16190	-1.013	-2.01811	Afu1g16190 (Alt. Locus), extracellular cell wall glucanase Crf1/allergen Asp F9, (3.2.1.-) [Link to Allergen Table]
AFUA_5G13510	-1.01282	-2.01785	Afu5g13510 (Alt. Locus), cell cycle control protein (Cwf8), putative, similar to cell cycle control protein Cwf8p (SP:O14011) (Schizosaccharomyces pombe)
AFUA_6G04730	-1.01166	-2.01624	Afu6g04730 (Alt. Locus), bifunctional purine biosynthetic protein Ade1, putative, (6.3.4.13)
AFUA_6G14190	-1.01129	-2.01571	Afu6g14190 (Alt. Locus), conserved hypothetical protein
AFUA_5G14330	-1.01058	-2.01472	Afu5g14330 (Alt. Locus), 12-oxophytodienoate reductase, putative, (1.3.1.-)
AFUA_3G14540	-1.01046	-2.01455	Afu3g14540 (Alt. Locus), heat shock protein Hsp30/Hsp42, putative, similar to SP:P19752: 30 kDa heat shock protein (Neurospora crassa) Small cytosolic stress-induced chaperone that forms barrel-shaped oligomers and suppresses the aggregation of non-native proteins; oligomer dissociation is not required for function; involved in cytoskeleton reorganization after heat shock; Hsp42p (GI:6320376) (Sa…
AFUA_6G04250	-1.01022	-2.01421	Afu6g04250 (Alt. Locus), pheromone-dependent cell cycle arrest protein Far11, putative, similar to protein involved in G1 cell cycle arrest in response to pheromone, in a pathway different from the Far1p-dependent pathway; interacts with Far3p, Far7p, Far8p, Far9p, and Far10p; Far11p (GI:6324202) (Saccharomyces cerevisiae) PMID: 12588993
AFUA_7G01730	-1.0093	-2.01293	Afu7g01730 (Alt. Locus), phosphatidylserine decarboxylase family protein, similar to Phosphatidylserine decarboxylase proenzyme 2 precursor (EC 4.1.1.65). (Swiss-Prot:P53037) (Saccharomyces cerevisiae;), (4.1.1.-)
AFUA_2G07380	-1.0054	-2.0075	Afu2g07380 (Alt. Locus), 60S ribosomal protein L18
AFUA_6G10070	-1.00363	-2.00504	Afu6g10070 (Alt. Locus), PEX11 domain protein
AFUA_8G02660	-1.00237	-2.00329	Afu8g02660 (Alt. Locus), chromate ion transporter, putative
