# Supplementary material for: SREBP Coordinates Iron and Ergosterol Homeostasis to Mediate Triazole Drug and Hypoxia Responses in the Human Fungal Pathogen Aspergillus fumigatus
Source: PLoS Genet. 2011 Dec 1;7(12):e1002374. doi: 10.1371/journal.pgen.1002374 (PMC3228822; doi:10.1371/journal.pgen.1002374)
Supplement: Table S4 — Microarray results, Log2 ratios and fold changes for mRNAs upregulated in ΔsrbA at 2 hours post exposure to hypoxia. (XLS) [file pgen.1002374.s008.xls]

## Sheet: Sheet1
Gene	2hour	Fold Change	Annotation
AFUA_6G03230	7.09699	136.902	Afu6g03230 (Alt. Locus), cell wall glucanase/allergen F16-like, similar to Crh-like protein Crf1 (GI:27372089) (Aspergillus fumigatus) similar to rAsp f 9 (GI:2879890) (Aspergillus fumigatus) similar to glycosidase Crh1p (GI:6321628) (Saccharomyces cerevisiae), (3.2.1.-)
AFUA_5G06820	5.88641	59.1544	Afu5g06820 (Alt. Locus), hypothetical protein
AFUA_2G12780	5.27737	38.7834	Afu2g12780 (Alt. Locus), von Willebrand domain protein, similar to GB:AAQ94870.1: BCSC1 (Mus musculus)
AFUA_3G02040	5.20333	36.8433	Afu3g02040 (Alt. Locus), glycosyl hydrolase, putative
AFUA_3G10690	5.14861	35.4719	Afu3g10690 (Alt. Locus), calcium-translocating P-type ATPase(PMCA-type),putative, (3.6.3.8)
AFUA_8G02130	4.95975	31.1196	Afu8g02130 (Alt. Locus), 1,3-beta-glucanosyltransferase, putative, similar to glycolipid anchored surface protein Gas1 (Swiss-Prot:P22146) (Saccharomyces cerevisiae)
AFUA_8G01760	4.67216	25.4953	Afu8g01760 (Alt. Locus), hypothetical protein
AFUA_1G17680	4.51106	22.8016	Afu1g17680 (Alt. Locus), MFS transporter, putative, similar to HOL1 (GI:825501) (Saccharomyces cerevisiae)
AFUA_4G03470	4.48812	22.4418	Afu4g03470 (Alt. Locus), tannase, putative, (3.1.1.20)
AFUA_4G14030	4.38783	20.9347	Afu4g14030 (Alt. Locus), conserved hypothetical protein
AFUA_1G17460	4.29624	19.6471	Afu1g17460 (Alt. Locus), C6 transcription factor, putative
AFUA_8G02110	4.22696	18.7259	Afu8g02110 (Alt. Locus), hypothetical protein
AFUA_3G00720	4.22018	18.6381	Afu3g00720 (Alt. Locus), DUF500 and UBA/TS-N domain protein
AFUA_6G07720	4.20161	18.3997	Afu6g07720 (Alt. Locus), phosphoenolpyruvate carboxykinase AcuF, similar to GB:AAL10705.1: phosphoenolpyruvate carboxykinase AcuF (Emericella nidulans) PMID: 11741859, 7614370, 3622 similar to phosphoenolpyruvate carboxykinase, key enzyme in gluconeogenesis, catalyzes early reaction in carbohydrate biosynthesis, glucose represses transcription and accelerates mRNA degradation, regulated by Mcm1p …
AFUA_4G03170	4.14703	17.7166	Afu4g03170 (Alt. Locus), conserved hypothetical protein
AFUA_1G01920	4.1033	17.1876	Afu1g01920 (Alt. Locus), plasma membrane protein Pth11-like, putative, similar to integral membrane protein PTH11 (GI:4836427) (Magnaporthe grisea) PMID: 10521529
AFUA_2G02500	4.05623	16.6359	Afu2g02500 (Alt. Locus), conserved hypothetical protein
AFUA_4G09840	4.02968	16.3325	Afu4g09840 (Alt. Locus), kynureninase, putative, similar to GB:AAQ86995.1: kynureninase (Polaribacter filamentus), (3.7.1.3)
AFUA_5G10490	4.00046	16.0051	Afu5g10490 (Alt. Locus), amidase, putative, (3.5.1.-)
AFUA_3G01800	3.98607	15.8462	Afu3g01800 (Alt. Locus), GPI anchored dioxygenase, putative
AFUA_1G14050	3.89371	14.8635	Afu1g14050 (Alt. Locus), F-box domain protein
AFUA_3G14150	3.89138	14.8396	Afu3g14150 (Alt. Locus), F-box domain protein
AFUA_2G04200	3.88287	14.7523	Afu2g04200 (Alt. Locus), 4-hydroxyphenylpyruvate dioxygenase, putative, similar to T-cell reactive protein, TCRP (GI:601846) (Coccidioides posadasii) PMID: 7642122 similar to 4-hydroxyphenylpyruvate dioxygenase (GI:4504477) (Homo sapiens) PMID: 9325050, (1.13.11.27)
AFUA_2G17480	3.79706	13.9004	Afu2g17480 (Alt. Locus), amino acid transporter, putative
AFUA_2G08660	3.64587	12.5175	Afu2g08660 (Alt. Locus), conserved hypothetical protein
AFUA_4G09890	3.64313	12.4937	Afu4g09890 (Alt. Locus), conserved hypothetical protein
AFUA_3G10175	3.58291	11.983	Afu3g10175 (Alt. Locus), hypothetical protein
AFUA_4G09330	3.5594	11.7892	Afu4g09330 (Alt. Locus), conserved hypothetical protein
AFUA_6G09090	3.54217	11.6493	Afu6g09090 (Alt. Locus), conserved hypothetical protein
AFUA_2G16490	3.51973	11.4695	Afu2g16490 (Alt. Locus), rhomboid family membrane protein
AFUA_4G01260	3.49299	11.2589	Afu4g01260 (Alt. Locus), mitochondrial chaperone ATPase (Bcs1), putative
AFUA_5G10510	3.3732	10.3617	Afu5g10510 (Alt. Locus), ABC transporter, putative, similar to Ybt1p (GI:6322980) (Saccharomyces cerevisiae), (3.6.3.-)
AFUA_1G13230	3.3549	10.2312	Afu1g13230 (Alt. Locus), conserved hypothetical protein, similar to GB:AAO49461.1: conserved hypothetical protein (Leptosphaeria maculans)
AFUA_2G14620	3.32905	10.0495	Afu2g14620 (Alt. Locus), conserved hypothetical protein, similar to protein of unconfirmed function, similar to cell surface flocculin Muc1p; ORF exhibits genomic organization compatible with a translational readthrough-dependent mode of expression; Bsc1p (GI:6320167) (Saccharomyces cerevisiae)
AFUA_1G15430	3.31574	9.95721	Afu1g15430 (Alt. Locus), lipase/esterase, putative
AFUA_1G11800	3.30325	9.87138	Afu1g11800 (Alt. Locus), HLH transcription factor, putative, identical to bhlh transcription factor (GI:41581255) (Aspergillus fumigatus) similar to bHLH transcription factor JAF13 (GI:3127045) (Petunia x hybrida)
AFUA_2G13930	3.2913	9.78992	Afu2g13930 (Alt. Locus), conserved hypothetical protein
AFUA_5G08730	3.27729	9.69534	Afu5g08730 (Alt. Locus), conserved hypothetical protein
AFUA_5G06070	3.24814	9.50138
AFUA_1G10250	3.24627	9.48911	Afu1g10250 (Alt. Locus), hypothetical protein
AFUA_5G01230	3.2359	9.42116	Afu5g01230 (Alt. Locus), RTA1 domain protein, putative
AFUA_8G02430	3.23537	9.41767	Afu8g02430 (Alt. Locus), zinc-binding alcohol dehydrogenase, putative, similar to OMNI:GMSORF2317: oxidoreductase, zinc-binding (Mycobacterium smegmatis str.) MC2 155), (1.1.-.-)
AFUA_1G17470	3.20317	9.20979	Afu1g17470 (Alt. Locus), high affinity nitrate transporter NrtB
AFUA_1G01690	3.19784	9.17586	Afu1g01690 (Alt. Locus), cytochrome P450 alkane hydroxylase, putative, (1.14.14.-)
AFUA_3G00730	3.1977	9.17493	Afu3g00730 (Alt. Locus), conserved hypothetical protein
AFUA_3G01080	3.14941	8.87292	Afu3g01080 (Alt. Locus), conserved hypothetical protein
AFUA_2G17930	3.1267	8.73434	Afu2g17930 (Alt. Locus), integral membrane protein, similar to sll1376 (GI:1653341) (Synechocystis sp. PCC 6803)
AFUA_1G03790	3.12441	8.72051	Afu1g03790 (Alt. Locus), mannosylphosphorylation protein (Mnn4), putative
AFUA_3G14130	3.10654	8.61317	Afu3g14130 (Alt. Locus), conserved hypothetical protein
AFUA_3G08010	3.08082	8.46098	Afu3g08010 (Alt. Locus), C2H2 transcription factor (Ace1), putative
AFUA_2G17810	3.06124	8.3469	Afu2g17810 (Alt. Locus), RTA1 domain protein, putative
AFUA_4G04380	3.05894	8.33358	Afu4g04380 (Alt. Locus), phenazine biosynthesis-like protein, putative, similar to GB:AAN30288.1: phenazine biosynthesis protein, PhzF family {Brucella suis 1330;} ^|^OMNI|BR1374|AAN30288.1|23348218| phenazine biosynthesis protein, PhzF family {Brucella suis 1330;}
AFUA_3G09620	3.0344	8.19303	Afu3g09620 (Alt. Locus), RNA binding protein, putative
AFUA_3G11430	3.0063	8.03499	Afu3g11430 (Alt. Locus), arginase, putative, (3.5.3.1)
AFUA_4G09700	2.96181	7.79101	Afu4g09700 (Alt. Locus), conserved hypothetical protein
AFUA_7G04870	2.9537	7.74736	Afu7g04870 (Alt. Locus), glutamine-serine-proline rich protein, putative, similar to mold-specific MS8 protein (GI:16118413) (Ajellomyces capsulatus) PMID: 11574158 PMID: 12455959
AFUA_8G02640	2.94506	7.7011	Afu8g02640 (Alt. Locus), C6 transcription factor, putative
AFUA_2G16860	2.94416	7.69626	Afu2g16860 (Alt. Locus), MFS multidrug transporter, putative, similar to Cycloheximide resistance protein. (Swiss-Prot:P32071) (Candida maltosa) PubMed=1628836
AFUA_2G07650	2.91089	7.52082	Afu2g07650 (Alt. Locus), RNA binding protein, putative, (5.2.1.8)
AFUA_6G06470	2.90945	7.51334	Afu6g06470 (Alt. Locus), heat shock protein Hsp30-like, putative, similar to GB:BAD02411.1: heat shock protein 30 (Aspergillus oryzae)
AFUA_4G06170	2.89903	7.45927	Afu4g06170 (Alt. Locus), conserved hypothetical protein
AFUA_8G02040	2.85483	7.23421	Afu8g02040 (Alt. Locus), glycosyl transferase, putative, (2.4.1.-)
AFUA_4G11310	2.82955	7.10854	Afu4g11310 (Alt. Locus), fructose-1,6-bisphosphatase Fbp1, putative, similar to fructose-1,6-bisphosphatase, key regulatory enzyme in the gluconeogenesis pathway, required for glucose metabolism; Fbp1p (GI:6323409) (Saccharomyces cerevisiae), (3.1.3.11)
AFUA_3G03230	2.8277	7.0994	Afu3g03230 (Alt. Locus), bZIP transcription factor, putative
AFUA_6G10840	2.82652	7.09359	Afu6g10840 (Alt. Locus), conserved hypothetical protein
AFUA_2G04210	2.82298	7.07623	Afu2g04210 (Alt. Locus), conserved hypothetical protein
AFUA_2G12630	2.81772	7.05046	Afu2g12630 (Alt. Locus), allergenic cerato-platanin Asp F13, identical to rAsp f 13 (GI:3005841) (Aspergillus fumigatus) similar to GB:CAC84090.2: cerato-platanin (Ceratocystis fimbriata f. sp. platani) PMID: 10455173, 15063505 [Link to Allergen Table]
AFUA_5G01750	2.80786	7.00244	Afu5g01750 (Alt. Locus), MATH and UCH domain protein, putaitve, deubiquitinating enzyme, ubiquitin C-terminal hydrolase, putative, contains MATH, UCH and RING finger domains and four MORN repeats similar to ubiquitin carboxyl-terminal hydrolase Ubp21p (GI:15214325) (Schizosaccharomyces pombe) similar to ubiquitin-specific protease USP7/HAUSP (GI:34851150) (Homo sapiens), (3.1.2.15)
AFUA_1G09590	2.80747	7.00058	Afu1g09590 (Alt. Locus), conserved hypothetical protein
AFUA_3G10370	2.77873	6.86249	Afu3g10370 (Alt. Locus), conserved hypothetical protein
AFUA_1G16760	2.77653	6.85202	Afu1g16760 (Alt. Locus), acetyltransferase, GNAT family family
AFUA_5G07960	2.75607	6.75551	Afu5g07960 (Alt. Locus), C2H2 finger and ankyrin domain protein, putative
AFUA_2G08260	2.73913	6.67669	Afu2g08260 (Alt. Locus), FMN binding oxidoreductase, putative, (1.-.-.-)
AFUA_2G13260	2.71384	6.56067	Afu2g13260 (Alt. Locus), transcriptional regulator Medusa, similar to transcriptional regulator of asexual and sexual reproduction Medusa (GI:3411262) {Emericella nidulans)
AFUA_6G04360	2.66028	6.32155
AFUA_5G08900	2.61601	6.13052	Afu5g08900 (Alt. Locus), D-arabinitol dehydrogenase ArbD, putative, similar to D-arabinitol dehydrogenase ArbD (GI:38505136) (Emericella nidulans), (1.1.1.69)
AFUA_6G03320	2.60238	6.07289	Afu6g03320 (Alt. Locus), MFS multidrug transporter, putative
AFUA_4G03340	2.59371	6.0365	Afu4g03340 (Alt. Locus), DUF1212 domain membrane protein, contains a DUF1212 domain
AFUA_1G13310	2.58554	6.00239	Afu1g13310 (Alt. Locus), bZIP transcription factor, putative
AFUA_2G14760	2.58208	5.98804	Afu2g14760 (Alt. Locus), BCS1-like ATPase, putative
AFUA_4G11150	2.57954	5.9775	Afu4g11150 (Alt. Locus), ADAM family of metalloprotease ADM-B, identical to ADAM protease ADM-B (GI:61608430) (Aspergillus fumigatus) PMID: 15936900 similar to GB:AAQ89237.1: ADAM12 (Homo sapiens) PMID: 12915587
AFUA_2G17880	2.57887	5.97473	Afu2g17880 (Alt. Locus), C6 finger domain protein, putative
AFUA_8G05805	2.56637	5.92317	Afu8g05805 (Alt. Locus), cellobiose dehydrogenase, putative
AFUA_4G09170	2.55636	5.88221	Afu4g09170 (Alt. Locus), anion exchange family protein
AFUA_2G02690	2.54427	5.83313	Afu2g02690 (Alt. Locus), fungal specific transcription factor, putative, similar to putative transcription factor containing a zinc finger; overexpression increases salt tolerance through increased expression of the ENA1 (Na+/Li+ extrusion pump) gene while gene disruption decreases both salt tolerance and ENA1 expression; Hal9p (GI:6324483) (Saccharomyces cerevisiae)
AFUA_5G06970	2.54379	5.83119	Afu5g06970 (Alt. Locus), conserved hypothetical protein
AFUA_3G14680	2.54257	5.82627	Afu3g14680 (Alt. Locus), lysophospholipase Plb3, identical to lysophospholipase (GI:36244728) (Aspergillus fumigatus) PMID: 14982117, 15451105 similar to phospholipase B (lysophospholipase) involved in lipid metabolism, required for deacylation of phosphatidylcholine and phosphatidylethanolamine but not phosphatidylinositol; Plb1p (GI:6323650) (Saccharomyces cerevisiae), (3.1.1.5)
AFUA_2G16060	2.53625	5.8008	Afu2g16060 (Alt. Locus), conserved hypothetical protein
AFUA_1G05370	2.52424	5.75272	Afu1g05370 (Alt. Locus), conserved hypothetical protein, similar to SIN3 protein-binding protein STB3; Stb3p (GI:988313) (Saccharomyces cerevisiae) PMID: 9393435
AFUA_4G11320	2.51914	5.73239	Afu4g11320 (Alt. Locus), conserved hypothetical protein
AFUA_1G11910	2.51871	5.7307	Afu1g11910 (Alt. Locus), conserved histidine-rich protein, hypothetical protein (GI:41581266) (Aspergillus fumigatus)
AFUA_4G11130	2.51801	5.72791	Afu4g11130 (Alt. Locus), conserved hypothetical protein
AFUA_4G12940	2.51476	5.71501	Afu4g12940 (Alt. Locus), hypothetical protein
AFUA_1G02870	2.48711	5.60653	Afu1g02870 (Alt. Locus), conserved hypothetical protein
AFUA_1G10770	2.47845	5.573	Afu1g10770 (Alt. Locus), neutral amino acid permease, putative
AFUA_3G01100	2.47384	5.55522	Afu3g01100 (Alt. Locus), C2H2 finger domain protein, putative
AFUA_6G08840	2.46238	5.51125	Afu6g08840 (Alt. Locus), beta-mannosidase, (3.2.1.25)
AFUA_3G14140	2.4512	5.46869	Afu3g14140 (Alt. Locus), metacaspase CasB, similar to metacaspase CasA (GI:27436420) (Aspergillus nidulans) similar to metacaspase Mca1p (GI:6324771) (Saccharomyces cerevisiae) contains an ICE-like protease (caspase) p20 domain, (3.4.22.36)
AFUA_8G05010	2.44581	5.4483	Afu8g05010 (Alt. Locus), C2H2 finger domain protein, putative
AFUA_3G07300	2.43442	5.40545	Afu3g07300 (Alt. Locus), ABC multidrug transporter, putative, (3.6.3.-)
AFUA_2G01870	2.43034	5.3902	Afu2g01870 (Alt. Locus)chsA (Gene Name), , chitin synthase A, (2.4.1.16)
AFUA_3G07590	2.40193	5.2851	Afu3g07590 (Alt. Locus), ER-Golgi SNARE complex subunit (Sed5), putative
AFUA_4G04640	2.38742	5.23221	Afu4g04640 (Alt. Locus), ubiquitin fusion degradation protein (Ufd1), putative, similar to PRLI-interacting factor K (GI:11139266) (Arabidopsis thaliana) similar to Ufd1p (GI:6321485) (Saccharomyces cerevisiae)
AFUA_4G13730	2.38276	5.21532	Afu4g13730 (Alt. Locus), conserved hypothetical protein
AFUA_3G03290	2.36094	5.13706	Afu3g03290 (Alt. Locus), conserved hypothetical protein
AFUA_5G07310	2.35931	5.13125	Afu5g07310 (Alt. Locus), DUF500 domain protein
AFUA_4G07010	2.35412	5.11283	Afu4g07010 (Alt. Locus), hydrolase, TatD family protein, putative
AFUA_3G00930	2.34659	5.08619	Afu3g00930 (Alt. Locus), C6 transcription factor, putative
AFUA_8G05030	2.33779	5.05527	Afu8g05030 (Alt. Locus), conserved hypothetical protein
AFUA_7G01790	2.33718	5.05315	Afu7g01790 (Alt. Locus), MFS transporter, putative, similar to slasma membrane sulfite pump involved in sulfite metabolism and required for efficient sulfite efflux; major facilitator superfamily protein; Ssu1p (GI:6325165) (Saccharomyces cerevisiae)
AFUA_2G11350	2.33477	5.04471	Afu2g11350 (Alt. Locus), peroxisomal 3-ketoacyl-coA thiolase (Kat1), putative, similar to putative 3-ketoacyl-CoA thiolase; kat1 (GI:10129973) (Aspergillus oryzae) PMID: 11179668, (2.3.1.16)
AFUA_3G09980	2.33253	5.03686	Afu3g09980 (Alt. Locus), conserved hypothetical protein
AFUA_6G02790	2.32118	4.9974	Afu6g02790 (Alt. Locus), conserved hypothetical protein
AFUA_5G02940	2.31612	4.97991	Afu5g02940 (Alt. Locus), choline transport protein Ctr, putative, similar to choline transport protein CTR (GI:171330) (Saccharomyces cerevisiae) PUBMED 2203793
AFUA_4G02720	2.30013	4.92503	Afu4g02720 (Alt. Locus), GPI anchored glycosyl hydrolase, putative
AFUA_8G05120	2.29858	4.91973	Afu8g05120 (Alt. Locus), conserved hypothetical protein
AFUA_3G07570	2.29681	4.9137	Afu3g07570 (Alt. Locus), conserved hypothetical protein
AFUA_1G11180	2.28383	4.86967	Afu1g11180 (Alt. Locus), heat shock protein/chaperonin HSP78, putative, similar to GB:AAO49455.1: heat shock protein 78 {Leptosphaeria maculans;}
AFUA_2G05060	2.28372	4.86933	Afu2g05060 (Alt. Locus), alternative oxidase AlxA, putative, similar to alternative oxidase, mitochondrial precursor AOX1 (GI:51701286) (Cryptococcus neoformans var. grubii) PMID: 14500501 mitochondrial alternative oxidase Aod-1 (GI:24061751) (Emericella nidulans) PMID: 12781676, (1.-.-.-)
AFUA_1G14420	2.27339	4.83458	Afu1g14420 (Alt. Locus), conserved hypothetical protein
AFUA_8G07050	2.2645	4.80487	Afu8g07050 (Alt. Locus), conserved hypothetical protein
AFUA_1G14150	2.2631	4.80021	Afu1g14150 (Alt. Locus), conserved hypothetical protein
AFUA_4G06220	2.26038	4.79116	Afu4g06220 (Alt. Locus), conserved hypothetical protein
AFUA_8G02060	2.25957	4.78847	Afu8g02060 (Alt. Locus), glycan biosynthesis protein (PigL), putative, similar to phosphatidylinositol glycan biosynthesis protein (GI:20302097) (Rattus norvegicus)
AFUA_1G04780	2.25412	4.77042	Afu1g04780 (Alt. Locus), peroxisomal ABC transporter (PXA1), putative
AFUA_3G13080	2.24487	4.73996	Afu3g13080 (Alt. Locus), conserved hypothetical protein
AFUA_2G16520	2.23201	4.69787	Afu2g16520 (Alt. Locus), phospholipase D (PLD), putative, similar to phospholipase; PLD1 (GI:27922984) (Aspergillus oryzae) similar to phospholipase; pldA (GI:29467473) (Aspergillus nidulans) contains two PLDc domains, (3.1.4.4)
AFUA_6G07470	2.21833	4.65355	Afu6g07470 (Alt. Locus), integral membrane protein
AFUA_3G01050	2.21571	4.6451	Afu3g01050 (Alt. Locus), conserved hypothetical protein
AFUA_2G01720	2.20891	4.62326	Afu2g01720 (Alt. Locus), conserved hypothetical protein
AFUA_5G03230	2.20824	4.62113	Afu5g03230 (Alt. Locus), stress response RCI peptide, putative, similar to low temperature and salt responsive protein LTI6B (GI:6714402) (Arabidopsis thaliana) similar to hydrophobic protein RCI2A (GI:13957674) (Arabidopsis thaliana) PMID: 11299347
AFUA_2G00570	2.19852	4.59007	Afu2g00570 (Alt. Locus), GNAT family acetyltransferase, putative, similar to GNAT-family acetyltransferase (GI:33575845) (Bordetella bronchiseptica)
AFUA_1G00550	2.19623	4.58281	Afu1g00550 (Alt. Locus), conserved hypothetical protein
AFUA_6G10940	2.18937	4.56105	Afu6g10940 (Alt. Locus), conserved hypothetical protein
AFUA_1G14830	2.1862	4.55106	Afu1g14830 (Alt. Locus), conserved hypothetical protein
AFUA_5G13640	2.15341	4.44877	Afu5g13640 (Alt. Locus), thioredoxin, putative
AFUA_1G13120	2.14584	4.4255	Afu1g13120 (Alt. Locus), conserved hypothetical protein
AFUA_5G07510	2.14537	4.42407	Afu5g07510 (Alt. Locus), C6 transcription factor AlcR, similar to SP:P21228: Regulatory protein AlcR (Emericella nidulans)
AFUA_1G09890	2.14113	4.41106	Afu1g09890 (Alt. Locus), conserved hypothetical protein
AFUA_1G03800	2.13666	4.39743	Afu1g03800 (Alt. Locus), C6 transcription factor, putative
AFUA_8G05590	2.12216	4.35344	Afu8g05590 (Alt. Locus), oxidoreductase, short chain dehydrogenase/reductase family
AFUA_7G01270	2.1204	4.34814	Afu7g01270 (Alt. Locus), DNA-directed polymerase kappa, putative, (6.3.5.5)
AFUA_1G13340	2.11969	4.34602	Afu1g13340 (Alt. Locus), DUF6 domain protein, putative
AFUA_6G10470	2.11556	4.33359	Afu6g10470 (Alt. Locus), zinc finger protein ZPR1
AFUA_4G08440	2.10716	4.30842	Afu4g08440 (Alt. Locus), Patatin family phospholipase, putative
AFUA_3G12360	2.10219	4.29361	Afu3g12360 (Alt. Locus), conserved hypothetical protein
AFUA_2G04980	2.09753	4.27977	Afu2g04980 (Alt. Locus), tyrosine decarboxylase, putative, (4.1.1.-)
AFUA_4G09830	2.09591	4.27495	Afu4g09830 (Alt. Locus), indoleamine 2,3-dioxygenase pyrrole 2,3-dioxygenase)
AFUA_1G00350	2.09402	4.26936	Afu1g00350 (Alt. Locus), metalloreductase, putative, similar to metalloreductase FreA (GI:24431223) (Emericella nidulans) PMID: 12406779, (1.16.1.-)
AFUA_1G06580	2.09391	4.26903	Afu1g06580 (Alt. Locus), high expression lethality protein Hel10, putative, similar to MS8 (GI:9937499) (Ajellomyces capsulatus) similar to hypothetical protein YNL208w; HEL10 (GI:2131923) (Saccharomyces cerevisiae) PMID: 11574158
AFUA_6G06620	2.08532	4.24369	Afu6g06620 (Alt. Locus), COPII vesicles protein Yip3, putative, similar to protein localized to COPII vesicles, proposed to be involved in ER to Golgi transport; interacts with members of the Rab GTPase family and Yip1p; also interacts with Rtn1p; Yip3p (GI:6681850) (Saccharomyces cerevisiae)
AFUA_1G10230	2.08327	4.23767	Afu1g10230 (Alt. Locus), C2H2 transcription factor (Egr2), putative
AFUA_5G01840	2.08105	4.23114	Afu5g01840 (Alt. Locus), DUF455 domain protein
AFUA_2G16580	2.08053	4.22963	Afu2g16580 (Alt. Locus), alpha/beta superfamily hydrolase, putative, similar to GB:CAE81060.1: alpha/beta hydrolase superfamily protein (Bdellovibrio bacteriovorus)
AFUA_6G13220	2.07582	4.21584	Afu6g13220 (Alt. Locus), hypothetical protein
AFUA_5G06060	2.07125	4.20251	Afu5g06060 (Alt. Locus), sulfur metabolism regulator SkpA, putative
AFUA_5G08580	2.06042	4.17108	Afu5g08580 (Alt. Locus), alpha-1,6-mannosyltransferase subunit (Och1), putative, (2.4.1.-)
AFUA_1G02580	2.04631	4.13047	Afu1g02580 (Alt. Locus), lipase, putative, (3.1.-.-)
AFUA_6G00680	2.03808	4.107	Afu6g00680 (Alt. Locus), conserved hypothetical protein
AFUA_5G02140	2.03755	4.10547	Afu5g02140 (Alt. Locus), inositol polyphosphate phosphatase, putative
AFUA_6G06900	2.0366	4.10277	Afu6g06900 (Alt. Locus), Rho GTPase Rho1, similar to RhoA protein (Rho1 protein homolog) (Swiss-Prot:Q9C3Y4) (Emericella nidulans;) PubMed=14643255 similar to RHO1 protein. (Swiss-Prot:O42825) (Candida albicans;) PubMed=9401032 similar to RHO1 protein. (Swiss-Prot:P06780) (Saccharomyces cerevisiae) PubMed=3543936, 3029111
AFUA_2G05040	2.02247	4.0628	Afu2g05040 (Alt. Locus), glycerol:H+ symporter (Gup1), putative, contains ten predicted transmembrane helices similar to GlcC (GI:40745772) (Aspergillus nidulans) similar to GUP1 (GI:1723878)(Saccharomyces cerevisiae) similar to MART-2 (GI:8922621)(Homo sapiens) similar to skinny hedgehog (GI:15420842) (Drosophila melanogaster) contains an MBOAT domain
AFUA_7G02320	2.02053	4.05732	Afu7g02320 (Alt. Locus), conserved hypothetical protein
AFUA_7G00390	2.01607	4.04479	Afu7g00390 (Alt. Locus), MFS multidrug transporter, putative
AFUA_2G13060	2.01396	4.03889	Afu2g13060 (Alt. Locus), calcineurin binding protein, putative
AFUA_2G10240	2.01115	4.03105	Afu2g10240 (Alt. Locus), NAD binding Rossmann fold oxidoreductase, putative, similar to Myo-inositol 2-dehydrogenase (Swiss-Prot:O68965) (Sinorhizobium meliloti) PubMed=9802033 similar to Streptomycin biosynthesis protein strI (Swiss-Prot:P09400) (Streptomyces griseus) PubMed=1654502, (1.-.-.-)
AFUA_1G13910	2.01079	4.03002	Afu1g13910 (Alt. Locus), TFIIH complex helicase Rad3, putative, similar to 5\' to 3\' DNA helicase, involved in nucleotide excision repair and transcription; subunit of RNA polymerase II transcription initiation factor TFIIH; subunit of Nucleotide Excision Repair Factor 3 (NEF3); homolog of human XPD protein; Rad3p (GI:6321019) (Saccharomyces cerevisiae) similar to GB:CAA36463.1: ercc2 gene produ…
AFUA_3G05800	1.99136	3.97612	Afu3g05800 (Alt. Locus), serum paraoxonase/arylesterase family protein, similar to serum paraoxonase/arylesterase 1 (EC 3.1.1.2) (EC 3.1.8.1) (PON 1)(Serum aryldialkylphosphatase 1) (A-esterase 1) (Aromatic esterase 1)(K-45). (Swiss-Prot:P27169) (Homo sapiens) PubMed=8098250 PMID: 2843045, (3.1.-.-)
AFUA_1G11900	1.98017	3.94539	Afu1g11900 (Alt. Locus), PQ loop repeat protein, contains PQ loop repeats
AFUA_8G01160	1.97969	3.94409	Afu8g01160 (Alt. Locus), tartrate dehydrogenase, putative, (1.1.1.-)
AFUA_4G11960	1.97881	3.94167	Afu4g11960 (Alt. Locus), iron-sulfur cluster assembly associated protein Nar1, putative, similar to nuclear architecture related protein; component of the cytosolic iron-sulfur (FeS) protein assembly machinery, required for maturation of cytosolic and nuclear FeS proteins; homologous to human Narf; Nar1p (GI:6324089) (Saccharomyces cerevisiae), (1.18.99.1)
AFUA_3G10600	1.96921	3.91554	Afu3g10600 (Alt. Locus), clathrin-coated vesicle protein, putative, similar to tlg2 vesicle protein of 18 kDa; Ymr071cp (GI:6323716) (Saccharomyces cerevisiae)
AFUA_1G12475	1.96882	3.91448	Afu1g12475 (Alt. Locus), conserved hypothetical protein
AFUA_1G07750	1.96741	3.91065	Afu1g07750 (Alt. Locus), SWIRM domain protein Fun19, putative, similar to non-essential protein of unknown function; Fun19p (GI:37362610) (Saccharomyces cerevisiae) PMID: 1583694
AFUA_4G03900	1.95351	3.87316	Afu4g03900 (Alt. Locus), peroxisomal multifunctional beta-oxidation protein (MFP), putative, similar to multifunctional beta-oxidation protein; MFP (SP:Q01373) (Neurospora crassa)
AFUA_4G12680	1.95191	3.86886
AFUA_1G11400	1.95078	3.86582	Afu1g11400 (Alt. Locus), alpha/beta fold family hydrolase, putative, (3.-.-.-)
AFUA_2G03060	1.9387	3.83359	Afu2g03060 (Alt. Locus), cactin, putative, similar to GB:AAF66981.1: cactin (Drosophila melanogaster) PMID: 10842059
AFUA_6G00690	1.93866	3.83349	Afu6g00690 (Alt. Locus), conserved hypothetical protein
AFUA_5G00650	1.93865	3.83347	Afu5g00650 (Alt. Locus), conserved hypothetical protein
AFUA_1G04750	1.93663	3.8281	Afu1g04750 (Alt. Locus), cyclin (Pcl1), putative, similar to GB:AAW44590.1: g1/s-specific cyclin pcl1 (cyclin hcs26), putative (Cryptococcus neoformans) similar to Pho85 cyclin of the Pcl1,2-like subfamily, involved in entry into the mitotic cell cycle and regulation of morphogenesis, localizes to sites of polarized cell growth; Pcl1p (GI:6324040) (Saccharomyces cerevisiae)
AFUA_5G08170	1.93573	3.82571	Afu5g08170 (Alt. Locus), autophagocytosis protein Aut1, putative, similar to SP:P40344: Autophagocytosis protein AUT1 (Saccharomyces cerevisiae)
AFUA_5G01620	1.93502	3.82383	Afu5g01620 (Alt. Locus), extracellular proline-rich protein
AFUA_1G12310	1.93388	3.8208	Afu1g12310 (Alt. Locus), GABA permease, putative, identical to GabA permease, putative (GI:41581308) (Aspergillus fumigatus)
AFUA_6G13500	1.90945	3.75666	Afu6g13500 (Alt. Locus), conserved hypothetical protein
AFUA_4G08360	1.90786	3.75252	Afu4g08360 (Alt. Locus), RNA polymerase II mediator complex component Med8, putative, similar to subunit of the RNA polymerase II mediator complex; associates with core polymerase subunits to form the RNA polymerase II holoenzyme; essential for transcriptional regulation; Med8p (GI:6319670) (Saccharomyces cerevisiae)
AFUA_3G03280	1.90209	3.73754	Afu3g03280 (Alt. Locus), FAD binding monooxygenase, putative, (1.14.13.-)
AFUA_5G07210	1.89562	3.72083	Afu5g07210 (Alt. Locus), homoserine O-acetyltransferase, putative, similar to homoserine o-acetyltransferase met-5 (GI:15982697) (Neurospora crassa), (2.3.1.31)
AFUA_7G08530	1.88294	3.68827	Afu7g08530 (Alt. Locus), conserved hypothetical protein
AFUA_3G06820	1.88097	3.68322	Afu3g06820 (Alt. Locus), oxidoreductase, FAD-binding, (1.1.2.4)
AFUA_7G00820	1.87338	3.66389	Afu7g00820 (Alt. Locus), hypothetical protein
AFUA_4G08490	1.86924	3.6534	Afu4g08490 (Alt. Locus), acyl-CoA dehydrogenase, putative, (1.3.99.-)
AFUA_4G13860	1.85269	3.61173	Afu4g13860 (Alt. Locus), extracellular salicylate hydroxylase/monooxygenase, putative, similar to GB:BAA61829.1: salicylate hydroxylase {Pseudomonas putida;}, (1.14.13.-)
AFUA_1G10800	1.85061	3.60652	Afu1g10800 (Alt. Locus), thioesterase family protein, contains a thioesterase domain
AFUA_2G02820	1.84584	3.59462	Afu2g02820 (Alt. Locus), Yippee zinc-binding protein Moh1, putative, similar to Yippee-like protein CG15309. (Swiss-Prot:Q9W2X7) (Drosophila melanogaster) PMID: 11240639 similar to Yippee-like protein 2 (DiGeorge syndrome-related protein FKSG4). (Swiss-Prot:Q96QA6) (Homo sapiens) PMID: 15556292 similar to protein of unknown function, has homology to kinase Snf7p; not required for growth on nonfer…
AFUA_4G04280	1.84024	3.5807	Afu4g04280 (Alt. Locus), AN1 zinc finger protein
AFUA_2G13890	1.8389	3.57737	Afu2g13890 (Alt. Locus), annexin ANXC3.2, identical to gi47059732, annexin ANXC3.2 (Aspergillus fumigatus) PMID: 15044005.
AFUA_6G02210	1.83543	3.56879	Afu6g02210 (Alt. Locus), cytochrome P450 monooxygenase, putative, trichothecene C-15 hydroxylase (Fusarium culmorum) PMID: 12080147, (1.14.-.-)
AFUA_4G12180	1.83127	3.5585	Afu4g12180 (Alt. Locus), C6 transcription factor Prf, putative, similar to binuclear zinc transcription factor PRF (GI:32395673) (Nectria haematococca)
AFUA_5G06090	1.83064	3.55694	Afu5g06090 (Alt. Locus), integral membrane protein (Ytp1), putative
AFUA_8G04580	1.82605	3.54564	Afu8g04580 (Alt. Locus), conserved hypothetical protein
AFUA_4G00240	1.82172	3.53503	Afu4g00240 (Alt. Locus), amino acid transporter, putative, similar to SP:P53388: Dicarboxylic amino acid permease (Saccharomyces cerevisiae)
AFUA_2G08850	1.82085	3.53289	Afu2g08850 (Alt. Locus), phospholipid-transporting ATPase, putative, similar to Potential phospholipid-transporting ATPase DRS2. (Swiss-Prot:P39524) (Saccharomyces cerevisiae;). PMID: 8247005 PMID: 12372257, (3.6.3.1)
AFUA_1G02700	1.81597	3.52095	Afu1g02700 (Alt. Locus), zinc metallopeptidase, putative
AFUA_5G02250	1.81501	3.51862	Afu5g02250 (Alt. Locus), conserved hypothetical protein
AFUA_4G04210	1.81391	3.51593	Afu4g04210 (Alt. Locus), aminopeptidase, putative, (3.4.11.10)
AFUA_5G12050	1.81106	3.509	Afu5g12050 (Alt. Locus), DNA ligase, putative, (6.5.1.1)
AFUA_1G09670	1.81035	3.50728	Afu1g09670 (Alt. Locus), HLH transcription factor (GlcD gamma), putative, similar to GLCD gamma (GI:12232024) (Aspergillus nidulans) [Link to Allergen Table]
AFUA_4G10610	1.81011	3.50669	Afu4g10610 (Alt. Locus), stress responsive A/B barrel domain protein
AFUA_5G08070	1.80946	3.50512
AFUA_8G04470	1.80477	3.49373	Afu8g04470 (Alt. Locus), MFS transporter, putative
AFUA_6G07600	1.80197	3.48695	Afu6g07600 (Alt. Locus), oxidoreductase, FAD-binding, putative
AFUA_2G02620	1.79877	3.47922	Afu2g02620 (Alt. Locus), Ku family DNA helicase, putative
AFUA_8G04890	1.7947	3.46943	Afu8g04890 (Alt. Locus), conserved hypothetical protein
AFUA_8G02140	1.79163	3.46205	Afu8g02140 (Alt. Locus), ankyrin repeat protein, similar to Ankyrin 1; Erythrocyte ankyrin; Ankyrin R (Swiss-Prot:P16157) (Homo sapiens)
AFUA_2G08090	1.78827	3.45401	Afu2g08090 (Alt. Locus), conserved hypothetical protein
AFUA_5G02360	1.78711	3.45122	Afu5g02360 (Alt. Locus), vacuolar dynamin-like GTPase VpsA, putative, similr to VpsA (GI:17148576) (Emericella nidulans) PMID: 11368897 similr to SP:P21576: Vacuolar sorting protein 1, GTP-binding protein VPS1 (Saccharomyces cerevisiae) PMID: 8299420, (3.6.5.5)
AFUA_3G09690	1.7869	3.45072	Afu3g09690 (Alt. Locus), extracellular thaumatin domain protein, putative
AFUA_7G04100	1.78548	3.44733	Afu7g04100 (Alt. Locus), conserved hypothetical protein
AFUA_3G12150	1.78458	3.44517	Afu3g12150 (Alt. Locus), flavin containing amine oxidase, putative, (1.4.3.-)
AFUA_3G01850	1.78205	3.43915	Afu3g01850 (Alt. Locus), porphyromonas-type peptidyl-arginine deiminase superfamily
AFUA_5G07040	1.78185	3.43867	Afu5g07040 (Alt. Locus), ubiquitin conjugating enzyme (UbcA), putative, similar to UBC1 ubiquitin-conjugating enzyme (GI:136635) (Saccharomyces cerevisiae), (6.3.2.19)
AFUA_1G09730	1.78076	3.43606	Afu1g09730 (Alt. Locus), PAP2 domain protein, (3.-.-.-)
AFUA_7G04460	1.77606	3.4249	Afu7g04460 (Alt. Locus), Rab geranylgeranyltransferase, beta subunit
AFUA_5G04270	1.77445	3.42109	Afu5g04270 (Alt. Locus), AMP-binding enzyme, putative, (6.2.1.3)
AFUA_7G06250	1.77334	3.41845	Afu7g06250 (Alt. Locus), DSBA-like thioredoxin domain protein
AFUA_7G02050	1.77153	3.41415	Afu7g02050 (Alt. Locus), arrestin (or S-antigen), N-terminal domain protein
AFUA_7G02290	1.77003	3.41061	Afu7g02290 (Alt. Locus), ER glycosyl hydrolase (Edem), putative, similar to ER degradation enhancer, mannosidase alpha-like Edem1 (GI:17512212) (Homo sapiens), (3.2.1.113)
AFUA_2G11180	1.76818	3.40625	Afu2g11180 (Alt. Locus), developmental regulator FlbA, similar to developmental regulator flbA (Swiss-Prot:P38093) (Emericella nidulans) similar to SST2 protein (Swiss-Prot:P11972) (Saccharomyces cerevisiae)
AFUA_8G00720	1.76463	3.39788	Afu8g00720 (Alt. Locus), amino acid transporter, putative, similar to SP:P38680: N amino acid transport system protein, Methyltryptophan resistance protein {Neurospora crassa;}
AFUA_1G13990	1.76461	3.39782	Afu1g13990 (Alt. Locus), conserved hypothetical protein
AFUA_5G04310	1.76395	3.39626	Afu5g04310 (Alt. Locus), peroxisomal membrane protein Pmp47, putative
AFUA_4G07020	1.7629	3.39379	Afu4g07020 (Alt. Locus), mitochondrial cytochrome b2-like, putative, (1.1.2.3)
AFUA_2G08790	1.76238	3.39257	Afu2g08790 (Alt. Locus), zinc carboxypeptidase, putative, (3.4.17.-)
AFUA_8G05720	1.76226	3.39229	Afu8g05720 (Alt. Locus), DUF567 domain protein, contains a DUF567 domain
AFUA_3G08020	1.75836	3.38313	Afu3g08020 (Alt. Locus), PX domain protein
AFUA_6G13210	1.75552	3.37649	Afu6g13210 (Alt. Locus), oxidoreductase, short-chain dehydrogenase/reductase family, similar to GB:AAK22385.1: oxidoreductase, short-chain dehydrogenase/reductase family (Caulobacter crescentus CB15)
AFUA_7G04010	1.75102	3.36597	Afu7g04010 (Alt. Locus), conserved hypothetical protein
AFUA_6G14300	1.74756	3.35789	Afu6g14300 (Alt. Locus), FAD binding domain protein
AFUA_3G05820	1.74374	3.34901	Afu3g05820 (Alt. Locus), ZZ type zinc finger domain protein
AFUA_6G04580	1.73949	3.33916	Afu6g04580 (Alt. Locus), NIF domain protein
AFUA_6G04680	1.73749	3.33453
AFUA_5G09100	1.73606	3.33124	Afu5g09100 (Alt. Locus), MAP kinase MpkC, (2.7.1.-)
AFUA_5G12400	1.73528	3.32945	Afu5g12400 (Alt. Locus), conserved hypothetical protein
AFUA_5G07640	1.73468	3.32805	Afu5g07640 (Alt. Locus), RNA 3\'-terminal phosphate cyclase, putative, (6.5.1.4)
AFUA_3G13010	1.7301	3.3175	Afu3g13010 (Alt. Locus), Zn-dependent hydrolase/oxidoreductase family protein, putative
AFUA_8G02090	1.72912	3.31525	Afu8g02090 (Alt. Locus), nucleotide-sugar transporter, putative
AFUA_3G09130	1.72328	3.30186	Afu3g09130 (Alt. Locus), C6 transcription factor, putative
AFUA_7G06680	1.71844	3.2908	Afu7g06680 (Alt. Locus), AAA family ATPase, putative, contains an AAA ATPase domain possible frameshift, (3.4.24.-)
AFUA_5G06350	1.71762	3.28894	Afu5g06350 (Alt. Locus), DNA repair and transcription factor Ada, putative, (2.1.1.63)
AFUA_4G09140	1.71671	3.28687	Afu4g09140 (Alt. Locus), L-ornithine aminotransferase Car2, putative, similar to L-ornithine transaminase (OTAse), catalyzes the second step of arginine degradation, expression is dually-regulated by allophanate induction and a specific arginine induction process; not nitrogen catabolite repression sensitive; Car2p (GI:6323470) (Saccharomyces cerevisiae), (2.6.1.13)
AFUA_6G04050	1.71602	3.28529	Afu6g04050 (Alt. Locus), cell cycle control protein Cdc123, similar to protein involved in nutritional control of the cell cycle; regulates abundance of the translation initiation factor eIF2; ortholog of human D123 protein; Cdc123p (GI:6323244) (Saccharomyces cerevisiae) PMID: 15319434
AFUA_6G03930	1.71527	3.28357	Afu6g03930 (Alt. Locus), conserved hypothetical protein
AFUA_5G01830	1.71338	3.27929	Afu5g01830 (Alt. Locus), extracellular endoglucanase, putative, (3.2.1.4)
AFUA_6G03190	1.70895	3.26923	Afu6g03190 (Alt. Locus), hypothetical protein
AFUA_1G15920	1.70864	3.26852	Afu1g15920 (Alt. Locus), 26S proteasome-associated ubiquitin C-terminal hydrolase, putative, (3.4.19.-)
AFUA_8G02070	1.69188	3.23077	Afu8g02070 (Alt. Locus), glycosyl transferase, putative
AFUA_2G01160	1.69081	3.22837	Afu2g01160 (Alt. Locus), C-4 methylsterol oxidase, putative, (1.-.-.-)
AFUA_8G05660	1.69019	3.227	Afu8g05660 (Alt. Locus), myosin I MyoA/Myo5, similar to one of two type I myosins; contains proline-rich tail homology 2 (TH2) and SH3 domains; MYO5 deletion has little effect on growth, but myo3 myo5 double deletion causes severe defects in growth and actin cytoskeleton organization; Myo5p (GI:6323756) (Saccharomyces cerevisiae)
AFUA_6G07910	1.68958	3.22563	Afu6g07910 (Alt. Locus), PH domain protein
AFUA_4G01140	1.68496	3.21532	Afu4g01140 (Alt. Locus), MFS multidrug transporter, putative
AFUA_1G12620	1.68436	3.21397	Afu1g12620 (Alt. Locus), MFS toxin efflux pump (AflT), putative, identical to AflT-like major facilitator superfamily protein (GI:42820667) (Aspergillus fumigatus) PMID: 14998527 similar to GB:BAC45239.1: aflatoxin efflux pump AFLT (Aspergillus oryzae)
AFUA_1G13970	1.68413	3.21346	Afu1g13970 (Alt. Locus), MFS transporter, putative
AFUA_2G01880	1.68139	3.20738	Afu2g01880 (Alt. Locus), low molecular weight phosphotyrosine protein phosphatase, putative, (3.1.3.-)
AFUA_5G04170	1.6736	3.19011	Afu5g04170 (Alt. Locus), molecular chaperone and allergen Mod-E/Hsp90/Hsp1, allergen Asp F12, suppressor of vegetative incompatibility (Mod-E), identical to heat shock protein Hsp1 (GI:1930153) (Aspergillus fumigatus) PMID: 8491935, 12687087 similar to heat shock protein HSP90 (O43109) (Podospora anserina) PMID: 9335595 [Link to Allergen Table]
AFUA_4G08970	1.67275	3.18821	Afu4g08970 (Alt. Locus), PAP2 domain protein, (3.-.-.-)
AFUA_5G13940	1.66528	3.17174
AFUA_1G01940	1.66414	3.16924	Afu1g01940 (Alt. Locus), conserved hypothetical protein
AFUA_3G08210	1.6635	3.16783	Afu3g08210 (Alt. Locus), conserved hypothetical protein
AFUA_3G10770	1.663	3.16673	Afu3g10770 (Alt. Locus), RTA1 domain protein, putative
AFUA_8G04120	1.66263	3.16594	Afu8g04120 (Alt. Locus), carboxypeptidase S1, putative, similar to carboxypeptidase S1, CPS1 (P34946) (Penicillium janthinellum) similar to carboxypeptidase Y, CBPY (P00729) (Saccharomyces cerevisiae), (3.4.16.6)
AFUA_8G02120	1.66134	3.1631	Afu8g02120 (Alt. Locus), conserved hypothetical protein
AFUA_6G13570	1.66119	3.16278	Afu6g13570 (Alt. Locus), cytochrome c peroxidase, putative, (1.11.1.11)
AFUA_4G13250	1.66112	3.16262	Afu4g13250 (Alt. Locus), calponin homology domain protein
AFUA_2G09290	1.65706	3.15373	Afu2g09290 (Alt. Locus), antigenic mitochondrial protein HSP60, putative, similar to heat shock protein 60, mitochondrial precursor; antigen HIS-62 (SP:P50142) (Ajellomyces capsulatus)
AFUA_1G02330	1.65484	3.14888	Afu1g02330 (Alt. Locus), conserved hypothetical protein
AFUA_3G09610	1.65367	3.14634	Afu3g09610 (Alt. Locus), histone acetyltransferase (MysT1), putative, similar to histone acetyltransferase MYST1 (GB:23138817) (Homo sapiens)
AFUA_1G06500	1.64994	3.1382	Afu1g06500 (Alt. Locus), hypothetical protein
AFUA_4G03360	1.64865	3.13541	Afu4g03360 (Alt. Locus), GPI anchored protein, putative
AFUA_2G02080	1.64633	3.13037	Afu2g02080 (Alt. Locus), C2H2 finger domain protein, putative
AFUA_1G15880	1.64588	3.12938	Afu1g15880 (Alt. Locus), DUF803 domain membrane protein, contains a DUF803 domain
AFUA_1G16460	1.6416	3.12011	Afu1g16460 (Alt. Locus), bZIP transcription factor (LziP), putative, similar to transcription factor LZIP (GI:2911282) (Homo sapiens)
AFUA_2G04000	1.63483	3.1055	Afu2g04000 (Alt. Locus), peptidase (PNG1), putative, similar to GB:AAN74810.1: Png1p (Gibberella moniliformis)
AFUA_6G02920	1.6342	3.10416	Afu6g02920 (Alt. Locus), SNARE protein Snc2, putative, similar to vesicle membrane receptor protein (v-SNARE) involved in the fusion between Golgi-derived secretory vesicles with the plasma membrane; member of the synaptobrevin/VAMP family of R-type v-SNARE proteins; Snc2p (GI:6324903) (Saccharomyces cerevisiae)
AFUA_1G14450	1.63354	3.10273	Afu1g14450 (Alt. Locus)exgO (Gene Name), , exo-beta-1,3-glucanase Exg0, identical to exo-1,3-beta-D-glucanase, ExoO (GI:44890042) (Aspergillus fumigatus) similar to glucan 1,3-beta-glucosidase GLUC78 precursor (GI:8886891) (Trichoderma atroviride), (3.2.1.58)
AFUA_8G06080	1.63105	3.09739	Afu8g06080 (Alt. Locus), flavohemoprotein, putative, similar to nitric oxide oxidoreductase, flavohemoglobin involved in nitric oxide detoxification; plays a role in the oxidative and nitrosative stress responses; Yhb1p (Saccharomyces cerevisiae)
AFUA_6G03750	1.62752	3.0898	Afu6g03750 (Alt. Locus), amidophosphoribosyltransferase, (2.4.2.14)
AFUA_2G15900	1.62613	3.08683	Afu2g15900 (Alt. Locus), conserved hypothetical protein
AFUA_5G13920	1.6217	3.07738	Afu5g13920 (Alt. Locus), Hsp90 binding co-chaperone (Sba1), putative, similar to Co-chaperone that binds to and regulates Hsp90 family chaperones; important for pp60v-src activity in yeast; homologous to the mammalian p23 proteins; Sba1p (GI:6322732) (Saccharomyces cerevisiae)
AFUA_3G05610	1.62028	3.07435	Afu3g05610 (Alt. Locus), conserved hypothetical protein
AFUA_6G11410	1.61806	3.06961	Afu6g11410 (Alt. Locus)mre11 (Gene Name), , meiotic recombination protein Mre11, similar to GB:AAN78297.1: meiotic recombination protein {Emericella nidulans;} similar to GB:AAB61454.1: Mre11p {Saccharomyces cerevisiae;}
AFUA_4G01400	1.61672	3.06676	Afu4g01400 (Alt. Locus), ThiJ/PfpI family protein, contains a ThiJ/PfpI domain
AFUA_5G09200	1.61652	3.06635	Afu5g09200 (Alt. Locus), ubiquitin conjugating enzyme (UbcC), putative, (6.3.2.19)
AFUA_2G02700	1.61523	3.0636	Afu2g02700 (Alt. Locus), mitochondrial DnaJ chaperone (Tim14), putative
AFUA_3G14400	1.61321	3.05932	Afu3g14400 (Alt. Locus), hypothetical protein
AFUA_2G17110	1.61285	3.05856
AFUA_1G13250	1.6128	3.05844	Afu1g13250 (Alt. Locus), 1-phosphatidylinositol-4,5-bisphosphate phosphodiesterase Plc1, putative, similar to phosphoinositide-specific phospholipase C, hydrolyzes phosphatidylinositol 4,5-biphosphate (PIP2) to generate inositol 1,4,5-triphosphate (IP3) and 1,2-diacylglycerol (DAG); involved in kinetochore function and pseudohyphal differentiation; Plc1p (GI:6324987) (Saccharomyces cerevisiae), (…
AFUA_3G01090	1.61071	3.05403	Afu3g01090 (Alt. Locus), conserved hypothetical protein
AFUA_2G07870	1.60963	3.05173	Afu2g07870 (Alt. Locus), Patatin-like serine hydrolase, putative
AFUA_6G03350	1.60757	3.04738	Afu6g03350 (Alt. Locus), GNAT family N-acetyltransferase, putative, (3.2.1.-)
AFUA_2G01670	1.60744	3.04711	Afu2g01670 (Alt. Locus), FHA domain protein
AFUA_6G06630	1.60647	3.04506	Afu6g06630 (Alt. Locus), conserved hypothetical protein
AFUA_7G04300	1.60601	3.04408	Afu7g04300 (Alt. Locus), RhoGAP and Fes/CIP4 domain protein
AFUA_2G01140	1.60546	3.04292	Afu2g01140 (Alt. Locus), GPI anchored cell wall protein (Dan4), putative, similar to cell wall mannoprotein with similarity to Tir1p, Tir2p, Tir3p, and Tir4p; expressed under anaerobic conditions, completely repressed during aerobic growth; Dan4p (GI:6322611) (Saccharomyces cerevisiae) PMID: 14734023
AFUA_2G01790	1.6027	3.03711	Afu2g01790 (Alt. Locus), conserved serine proline-rich protein, C2 and Extensin domain protein, similar to rotein required for cell viability; Ynl152wp (GI:6324177) (Saccharomyces cerevisiae)
AFUA_6G07610	1.59421	3.01929	Afu6g07610 (Alt. Locus), conserved hypothetical protein
AFUA_1G07560	1.59298	3.01673	Afu1g07560 (Alt. Locus), MYB DNA-binding domain protein, similar to Myb-related protein B; B-Myb (Swiss-Prot:Q03237) (Gallus gallus)
AFUA_4G00370	1.59242	3.01554	Afu4g00370 (Alt. Locus), general amidase, putative
AFUA_1G02770	1.59121	3.01302	Afu1g02770 (Alt. Locus), conserved hypothetical protein
AFUA_2G03070	1.58981	3.0101	Afu2g03070 (Alt. Locus), conserved hypothetical protein
AFUA_3G12700	1.58718	3.00462	Afu3g12700 (Alt. Locus), DUF250 domain membrane protein, contain a DUF250 domain
AFUA_4G04700	1.57917	2.98799	Afu4g04700 (Alt. Locus), F-box domain protein
AFUA_2G10640	1.57733	2.98417	Afu2g10640 (Alt. Locus), SAGA complex subunit (Ada2), putative, similar to transcriptional adapter 2 (Swiss-Prot:Q02336) (Saccharomyces cerevisiae)
AFUA_2G08540	1.57661	2.98269	Afu2g08540 (Alt. Locus), DNA directed RNA polymerase II 15 kDa subunit, putative, (2.7.7.6)
AFUA_4G06850	1.5732	2.97564	Afu4g06850 (Alt. Locus), coenzyme A synthetase, putative, (6.2.1.3)
AFUA_8G04560	1.5721	2.97337	Afu8g04560 (Alt. Locus), integral membrane protein
AFUA_4G13600	1.56893	2.96685	Afu4g13600 (Alt. Locus), C2H2 finger domain protein, putative
AFUA_2G02250	1.56724	2.96338	Afu2g02250 (Alt. Locus), allantoinase Dal1, putative, similar to allantoinase, converts allantoin to allantoate in the first step of allantoin degradation; expression sensitive to nitrogen catabolite repression; Dal1p (GI:6322218) (Saccharomyces cerevisiae), (3.5.2.5)
AFUA_5G13620	1.56613	2.96109	Afu5g13620 (Alt. Locus), ubiquitin C-terminal hydrolase, putative, (3.1.2.15)
AFUA_3G00450	1.56602	2.96086	Afu3g00450 (Alt. Locus), NmrA-like family protein, similar to GB:CAC87270.1: CipA protein (Emericella nidulans) PUBMED 12207217
AFUA_3G12320	1.56509	2.95895	Afu3g12320 (Alt. Locus), lipase/serine esterase, putative, contains a DUF676 domain
AFUA_6G12640	1.559	2.94649	Afu6g12640 (Alt. Locus), conserved hypothetical protein
AFUA_8G04130	1.55756	2.94357	Afu8g04130 (Alt. Locus), C6 transcription factor (Ctf1B), putative, similar to cutinase transcription factor 1, CTF1-beta (GI:1706177) (Nectria haematococca)
AFUA_1G06690	1.55643	2.94125	Afu1g06690 (Alt. Locus), RLI and DUF367 domain protein, contains RLI and DUF367 domains similar to hypothetical protein; Yor006cp (GI:6324579) (Saccharomyces cerevisiae)
AFUA_6G03060	1.55492	2.93817	Afu6g03060 (Alt. Locus), MFS monosaccharide transporter, putative
AFUA_4G03840	1.55254	2.93333	Afu4g03840 (Alt. Locus), DNA repair protein Rhp26/Rad26, putative, similar to protein involved in transcription-coupled repair nucleotide excision repair of UV-induced DNA lesions; homolog of human CSB protein; Rad26p (GI:6322495) (Saccharomyces cerevisiae)
AFUA_2G12460	1.54581	2.91969	Afu2g12460 (Alt. Locus), conserved hypothetical protein
AFUA_6G12540	1.54214	2.91226	Afu6g12540 (Alt. Locus), RING finger protein
AFUA_2G06070	1.53875	2.90542	Afu2g06070 (Alt. Locus), mRNA splicing factor (Prp1/Zer1), putative, similar to re-mRNA splicing factor Prp1p/Zer1p (GI:19112878) (Schizosaccharomyces pombe) contains TPR and HAT repeats
AFUA_5G14180	1.53101	2.88988	Afu5g14180 (Alt. Locus), conserved hypothetical protein
AFUA_5G11110	1.52958	2.88702	Afu5g11110 (Alt. Locus), thiamin pyrophosphokinase-related protein
AFUA_2G05620	1.52958	2.88701	Afu2g05620 (Alt. Locus), signal transducer, putative
AFUA_6G03940	1.52733	2.88253	Afu6g03940 (Alt. Locus), GTPase activating protein (Gyp7), putative
AFUA_2G04190	1.52294	2.87377	Afu2g04190 (Alt. Locus), conserved hypothetical protein
AFUA_6G05350	1.52223	2.87234	Afu6g05350 (Alt. Locus), aspartic-type endopeptidase (OpsB), putative, similar to aspartic protease opsB; oryzapsin B (GI:21392382) (Aspergillus oryzae), (3.4.23.-)
AFUA_2G12440	1.51977	2.86745	Afu2g12440 (Alt. Locus), diphthamide biosynthesis protein, putative, similar to Protein required, along with Dph1p, Kti11p, Jjj3p, and Dph5p, for synthesis of diphthamide, which is a modified histidine residue of translation elongation factor 2 (Eft1p or Eft2p); may act in a complex with Dph1p and Kti11p; Dph2p (GI:6322657) (Saccharomyces cerevisiae)
AFUA_1G05040	1.51879	2.8655	Afu1g05040 (Alt. Locus), protein mitochondrial targeting protein (Mas1), putative, similar to mitochondrial protein import protein MAS5; Protein YDJ1 (SP:P25491) (Saccharomyces cerevisiae) PMID: 1729605
AFUA_7G04170	1.51792	2.86378	Afu7g04170 (Alt. Locus), C6 transcription factor, putative
AFUA_3G00680	1.51513	2.85825	Afu3g00680 (Alt. Locus), copper amine oxidase
AFUA_7G05860	1.51469	2.85737	Afu7g05860 (Alt. Locus), RING finger domain protein
AFUA_5G12170	1.51411	2.85623	Afu5g12170 (Alt. Locus), conserved hypothetical protein
AFUA_6G03210	1.51312	2.85427	Afu6g03210 (Alt. Locus), conidiation-specific protein (Con-10), putative
AFUA_3G11400	1.51146	2.85099	Afu3g11400 (Alt. Locus)PEP2 (Gene Name), , aspartic endopeptidase Pep2, identical to cellular aspartic protease (GI:2664292) (Aspergillus fumigatus) PMID: 11043985 PMID: 9229335, (3.4.23.-)
AFUA_2G12490	1.50755	2.84327	Afu2g12490 (Alt. Locus), lipase, putative, (3.1.1.-)
AFUA_3G06280	1.50573	2.83968	Afu3g06280 (Alt. Locus), Rho GTPase activator (Rgd1), putative
AFUA_2G12310	1.50544	2.8391	Afu2g12310 (Alt. Locus), HLH transcription factor, putative, similar to basic helix-loop-helix transcription factor Yas1p (GI:47496704) (Yarrowia lipolytica)
AFUA_2G04150	1.50523	2.83869	Afu2g04150 (Alt. Locus), C6 transcription factor, putative
AFUA_5G12220	1.50333	2.83497	Afu5g12220 (Alt. Locus), conserved hypothetical protein
AFUA_2G17410	1.50199	2.83232	Afu2g17410 (Alt. Locus), conserved hypothetical protein
AFUA_1G06700	1.49952	2.82748	Afu1g06700 (Alt. Locus), metacaspase CasA, similar to metacaspase CasA (GI:27436420) (Aspergillus nidulans) similar to metacaspase Mca1p (GI:6324771) (Saccharomyces cerevisiae) contains an ICE-like protease (caspase) p20 domain, (3.4.22.36)
AFUA_8G04510	1.498	2.82452
AFUA_4G10210	1.49641	2.8214	Afu4g10210 (Alt. Locus), phospholipid-transporting ATPase (DRS2), putative, (3.6.1.38)
AFUA_3G13000	1.49513	2.8189	Afu3g13000 (Alt. Locus), mitochondrial chaperone BCS1, putative, similar to SP:P32839: Mitochondrial chaperone BCS1(Saccharomyces cerevisiae)
AFUA_4G06930	1.49255	2.81385	Afu4g06930 (Alt. Locus), methionine aminopeptidase, type II, putative, (3.4.11.18)
AFUA_6G00290	1.49228	2.81333	Afu6g00290 (Alt. Locus), aminotransferase, putative, (2.6.1.1)
AFUA_3G08860	1.49059	2.81005	Afu3g08860 (Alt. Locus), transcriptional regulator, putative
AFUA_3G12330	1.48589	2.80091	Afu3g12330 (Alt. Locus), phosphatidyl synthase
AFUA_6G13540	1.48281	2.79493	Afu6g13540 (Alt. Locus), carboxypeptidase CpyA/Prc1, putative, similar to vacuolar carboxypeptidase Y (proteinase C), involved in protein degradation in the vacuole and required for full protein degradation during sporulation; Prc1p (GI:6323955) (Saccharomyces cerevisiae) similar to serine-type carboxypeptidase CpyA (GI:14211580) (Emericella nidulans) PMID: 11440134, (3.4.16.5)
AFUA_1G09700	1.47831	2.78622	Afu1g09700 (Alt. Locus), ankyrin repeat protein, contains Ankyrin repeats
AFUA_3G09640	1.47714	2.78396	Afu3g09640 (Alt. Locus), camp independent regulatory protein
AFUA_1G14490	1.476	2.78177	Afu1g14490 (Alt. Locus), aminotransferase, putative
AFUA_8G06160	1.47553	2.78086	Afu8g06160 (Alt. Locus), conserved hypothetical protein
AFUA_5G07740	1.4726	2.77521	Afu5g07740 (Alt. Locus), DSB repair complex subunit Ku70, putative, similar to ATP-dependent DNA helicase II, 70 kDa subunit (Swiss-Prot:P12956) (Homo sapiens)
AFUA_2G04220	1.4701	2.77042	Afu2g04220 (Alt. Locus), homogentisate 1,2-dioxygenase (HmgA), putative, similar to homogentisate 1,2-dioxygenase (GI:40745906) (Aspergillus nidulans) PMID: 9417084, (1.13.11.5)
AFUA_1G06720	1.46566	2.7619	Afu1g06720 (Alt. Locus), histone acetyltransferase Spt10, putative, (2.3.1.-)
AFUA_6G04410	1.46314	2.75707	Afu6g04410 (Alt. Locus), DUF1183 domain protein
AFUA_2G17440	1.45957	2.75027	Afu2g17440 (Alt. Locus), 2-amino-3-carboxymuconate-6-semialdehyde decarboxylase, putative, similar to SP:Q8R5M5: 2-amino-3-carboxymuconate-6-semialdehyde decarboxylase (Rattus norvegicus) similar to SP:Q8TDX5: 2-amino-3-carboxymuconate-6-semialdehyde decarboxylase (Homo sapiens) PMID: 15206762, (4.1.1.45)
AFUA_1G12660	1.45857	2.74837	Afu1g12660 (Alt. Locus), conserved hypothetical protein
AFUA_7G05660	1.4539	2.73948	Afu7g05660 (Alt. Locus), translation elongation factor eEF-3, putative, (3.6.3.-)
AFUA_1G16350	1.45352	2.73876	Afu1g16350 (Alt. Locus), hypothetical protein
AFUA_5G00930	1.4523	2.73643	Afu5g00930 (Alt. Locus), amino acid permease, putative
AFUA_4G08740	1.45228	2.73639	Afu4g08740 (Alt. Locus), MFS multidrug transporter, putative
AFUA_6G05020	1.45124	2.73443
AFUA_1G13300	1.44847	2.72919	Afu1g13300 (Alt. Locus), GTP cyclohydrolase II, putative, similar to SP:P38066: GTP cyclohydrolase II (Saccharomyces cerevisiae), (3.5.4.25)
AFUA_6G04300	1.44841	2.72908	Afu6g04300 (Alt. Locus), conserved hypothetical protein
AFUA_2G02010	1.44701	2.72643	Afu2g02010 (Alt. Locus), transmembrane protein UsgS, similar to transmembrane protein UsgS (GI:12620134) (Emericella nidulans) PMID: 11139496
AFUA_2G15800	1.44613	2.72477	Afu2g15800 (Alt. Locus), conserved hypothetical protein
AFUA_3G02190	1.44537	2.72333	Afu3g02190 (Alt. Locus), conserved hypothetical protein
AFUA_7G06090	1.44444	2.72157	Afu7g06090 (Alt. Locus), fatty-acyl coenzyme A oxidase (Pox1), putative, similar to fatty-acyl coenzyme A oxidase, involved in the fatty acid beta-oxidation pathway; localized to the peroxisomal matrix; Pox1p (GI:6321233) (Saccharomyces cerevisiae), (1.3.3.6)
AFUA_4G10750	1.44381	2.72039	Afu4g10750 (Alt. Locus), alpha-1,6-mannosyltransferase subunit, putative, similar to Mnn10p (GI:6320451) (Saccharomyces cerevisiae) similar to Mnn11p (GI:6322278) (Saccharomyces cerevisiae), (2.4.1.-)
AFUA_5G04050	1.44374	2.72026	Afu5g04050 (Alt. Locus), scramblase family protein, contains a scramblase domain similar to putative protein of unknown function, appears related to murine NOR1, which is highly expressed in leukemogenic cell lines; Yjr100cp (GI:6322560) (Saccharomyces cerevisiae)
AFUA_2G14200	1.44351	2.71981	Afu2g14200 (Alt. Locus), protein kinase, putative
AFUA_3G04070	1.44329	2.7194	Afu3g04070 (Alt. Locus), bZIP transcription factor HacA, similar to transcription factor HacA (GI:20330485) (Emericella nidulans) similar to bZIP transcription factor (ATF/CREB1 homolog) that regulates the unfolded protein response, via UPRE binding, and membrane biogenesis; ER stress-induced splicing pathway utilizing Ire1p, Trl1p and Ada5p facilitates efficient Hac1p synthesis; Hac1p (GI:143184…
AFUA_1G12600	1.44204	2.71705	Afu1g12600 (Alt. Locus)chsD (Gene Name), , chitin synthase D, identical to chitin synthase D (P78746) (Aspergillus fumigatus), (2.4.1.16)
AFUA_2G09640	1.44186	2.71672	Afu2g09640 (Alt. Locus), RING finger domain protein, putative
AFUA_5G00790	1.43777	2.70902	Afu5g00790 (Alt. Locus), ABC multidrug transporter, putative
AFUA_6G06640	1.43683	2.70725	Afu6g06640 (Alt. Locus), FK506 suppressor Sfk1, putative, similar to suppressor of PI4 Kinase; Sfk1p; YKL051W (GI:6322800) (Saccharomyces cerevisiae) PMID: 8091862, 12015967
AFUA_4G13510	1.43602	2.70574	Afu4g13510 (Alt. Locus), isocitrate lyase AcuD, similar to GB:AAR15146.1: isocitrate lyase (Aspergillus fumigatus) similar to GB:CAA44572.1: isocitrate lyase (Emericella nidulans) PMID: 10801489, 1531185, (4.1.3.1)
AFUA_4G13090	1.43518	2.70417	Afu4g13090 (Alt. Locus), MFS transporter, putative
AFUA_2G03200	1.43463	2.70313	Afu2g03200 (Alt. Locus), conserved hypothetical protein
AFUA_1G03730	1.43268	2.69948	Afu1g03730 (Alt. Locus), MFS transporter, putative, similar to member of major facilitator superfamily multidrug-resistance protein family YCR023C (SP:P25351)(Saccharomyces cerevisiae)
AFUA_4G01440	1.42718	2.6892	Afu4g01440 (Alt. Locus), glutathione S-transferase family protein
AFUA_5G04010	1.42478	2.68473	Afu5g04010 (Alt. Locus), tRNA-splicing endonuclease subunit Sen2, putative, (3.1.27.9)
AFUA_4G05900	1.42371	2.68274	Afu4g05900 (Alt. Locus), conserved hypothetical protein
AFUA_1G10840	1.42289	2.68122	Afu1g10840 (Alt. Locus), conserved hypothetical protein
AFUA_2G13680	1.42249	2.68048	Afu2g13680 (Alt. Locus), calcium/calmodulin-dependent protein kinase, putative, similar to Calcium/calmodulin-dependent protein kinase CmpK (Swiss-Prot:Q00771) (Emericella nidulans) PMID: 2835766 PMID: 1563634 similar to GB:AAG00534.1: CamKI-like protein kinase (Homo sapiens), (2.7.1.123)
AFUA_6G08830	1.42232	2.68017	Afu6g08830 (Alt. Locus), 2-oxoisovalerate dehydrogenase complex alpha subunit, putative, (1.2.4.4)
AFUA_7G00380	1.42001	2.67588	Afu7g00380 (Alt. Locus), GNAT family acetyltransferase, putative
AFUA_8G04900	1.41564	2.66778	Afu8g04900 (Alt. Locus), conserved hypothetical protein
AFUA_7G05310	1.41322	2.66332	Afu7g05310 (Alt. Locus), splicing factor u2af large subunit
AFUA_1G12640	1.40857	2.65475	Afu1g12640 (Alt. Locus), zinc metalloproteinase, putative
AFUA_3G11590	1.40766	2.65306	Afu3g11590 (Alt. Locus), Taz1-interacting factor 1 (TAF1), putative, autophagy protein Apg11, putative, similar to Taz1 interacting factor 1; Protein taf1 (GI:29839446) (Schizosaccharomyces pombe) contains regions of low complexity
AFUA_4G10010	1.40396	2.64627	Afu4g10010 (Alt. Locus), Hsp90 co-chaperone Cdc37, similar to Hsp90 co-chaperone Cdc37 (Hsp90 chaperone protein kinase-targetingsubunit) (Cell division control protein 37). (Swiss-Prot:O94740) (Schizosaccharomyces pombe;) PubMed=14652737 similar to Hsp90 co-chaperone Cdc37 (Hsp90 chaperone protein kinase-targetingsubunit) (Cell division control protein 37). (Swiss-Prot:P06101) (Saccharomyces cere…
AFUA_5G01800	1.40332	2.64509	Afu5g01800 (Alt. Locus), DNA repair protein Rad14, putative, similar to protein that recognizes and binds damaged DNA during nucleotide excision repair; subunit of Nucleotide Excision Repair Factor 1 (NEF1); contains zinc finger motif; homolog of human XPA protein; Rad14p (GI:6323857) (Saccharomyces cerevisiae)
AFUA_4G03100	1.40232	2.64326	Afu4g03100 (Alt. Locus), ras-like GTP-binding protein, putative, similar to Ras-like GTP-binding protein RYL2 (Swiss-Prot:P41925) (Yarrowia lipolytica)
AFUA_1G14750	1.40116	2.64114	Afu1g14750 (Alt. Locus), C2H2 transcription factor (Sfp1), putative
AFUA_2G13630	1.39862	2.63648	Afu2g13630 (Alt. Locus), aromatic aminotransferase Aro8, putative, similar to aromatic aminotransferase, expression is regulated by general control of amino acid biosynthesis; Aro8p (GI:6321236) (Saccharomyces cerevisiae), (2.6.1.-)
AFUA_3G14420	1.39834	2.63598	Afu3g14420 (Alt. Locus), chitin synthase ChsG, identical to chitin synthase G (GI:1197187) (Aspergillus fumigatus) PUBMED: 8736545, (2.4.1.16)
AFUA_7G08220	1.39804	2.63543	Afu7g08220 (Alt. Locus), hypothetical protein
AFUA_7G00850	1.39612	2.63192	Afu7g00850 (Alt. Locus), GNAT family acetyltransferase, putative, similar to GB:AAO58926.1: acetyltransferase, GNAT family (Pseudomonas syringae pv. tomato str. DC3000) similar to Putative protein of unknown function; YIR042C is a non-essential gene; Yir042cp (GI:6322233) (Saccharomyces cerevisiae), (2.3.1.-)
AFUA_8G06520	1.39115	2.62287	Afu8g06520 (Alt. Locus), peptidyl-arginine deiminase domain protein, similar to GB:AAT02835.1: peptidyl-arginine deiminase-like protein (Listeria monocytogenes str. 4b F2365)
AFUA_4G14450	1.38692	2.6152	Afu4g14450 (Alt. Locus), mannitol dehydrogenase, putative, similar to Mannitol 2-dehydrogenase (EC 1.1.1.67) (MDH). (Swiss-Prot:P33216) (Rhodobacter sphaeroides;) similar to GB:CAA96358.1: unnamed protein product; ORF YNR073c (GI:6324401) (Saccharomyces cerevisiae), (1.1.1.-)
AFUA_1G09350	1.3864	2.61426	Afu1g09350 (Alt. Locus), transcription initiation factor TFIID subunit 13, putative
AFUA_5G09440	1.38549	2.61261	Afu5g09440 (Alt. Locus), amino acid permease, putative
AFUA_2G05980	1.38367	2.60931	Afu2g05980 (Alt. Locus), conserved hypothetical protein
AFUA_3G04060	1.38167	2.60571	Afu3g04060 (Alt. Locus), SNF7 family protein Fti1/Did2, putative, similar to Class E protein of the vacuolar protein-sorting (Vps) pathway, associates reversibly with the late endosome, has human ortholog that may be altered in breast tumors; Did2p (GI:6322887) (Saccharomyces cerevisiae)
AFUA_5G13280	1.38121	2.60486	Afu5g13280 (Alt. Locus), conserved hypothetical protein
AFUA_1G17600	1.38073	2.604	Afu1g17600 (Alt. Locus), conserved hypothetical protein
AFUA_2G10620	1.38057	2.60372	Afu2g10620 (Alt. Locus), serine/threonine protein kinase (YPK1), putative, similar to SP:P12688: Serine/threonine-protein kinase YPK1 (Saccharomyces cerevisiae), (2.7.1.-)
AFUA_7G01690	1.37864	2.60024	Afu7g01690 (Alt. Locus), acetamidase, putative, similar to acetamidase AmdS (GI:13517937) (Emericella rugulosa)
AFUA_5G05950	1.37677	2.59687	Afu5g05950 (Alt. Locus), BAR adaptor protein RVS161, putative, similar to protein required for viability after N, C, or S starvation. The BAR adaptor proteins encoded by RVS167 and RVS161 form a complex that regulates actin, endocytosis, and viability following starvation or osmotic stress; Rvs161p (GI:6319854) (Saccharomyces cerevisiae)
AFUA_5G13890	1.37499	2.59367	Afu5g13890 (Alt. Locus), SNF7 family protein
AFUA_2G16470	1.37412	2.59209	Afu2g16470 (Alt. Locus), ubiquitin conjugating enzyme (UbcF), putative, similar to Ubc6p; ubiquitin-conjugating enzyme; YER100W (GI:6320947) (Saccharomyces cerevisiae), (6.3.2.19)
AFUA_2G13110	1.37291	2.58993	Afu2g13110 (Alt. Locus), cytochrome c, similar to cytochrome c (GI:11128019) (Homo sapiens)
AFUA_4G13210	1.37128	2.58701	Afu4g13210 (Alt. Locus), conserved hypothetical protein
AFUA_1G14250	1.37085	2.58622	Afu1g14250 (Alt. Locus), potassium channel, putative
AFUA_3G08630	1.36599	2.57753	Afu3g08630 (Alt. Locus), coactivator bridging factor 1 (Mbf1), putative, similar to GB:BAA33217.1: MBF1 {Saccharomyces cerevisiae;} PMID: 9710580
AFUA_6G09930	1.36362	2.5733	Afu6g09930 (Alt. Locus), bZIP transcription factor AP-1/Yap1, putative, similar to transcription factor Cap1 (GI:4100263) (Candida albicans) similar to basic leucine zipper (bZIP) transcription factor required for oxidative stress tolerance; mediates pleiotropic drug and metal resistance; localized to the nucleus in response to the presence of oxidants; Yap1p (GI:6323636) (Saccharomyces cerevisia…
AFUA_3G07690	1.36359	2.57325	Afu3g07690 (Alt. Locus), cytochrome c oxidase copper chaperone Cox17, putative, similar to Copper metallochaperone that transfers copper to Sco1p and Cox11p for eventual delivery to cytochrome c oxidase; Cox17p (GI:6323020) (Saccharomyces cerevisiae)
AFUA_4G06320	1.36349	2.57307	Afu4g06320 (Alt. Locus), 4F5 domain protein, contains a 4F5 domain
AFUA_7G01960	1.36084	2.56835	Afu7g01960 (Alt. Locus), conserved hypothetical protein
AFUA_5G05980	1.35976	2.56643	Afu5g05980 (Alt. Locus), calcium/calmodulin dependent protein kinase, putative, similar to Serine/threonine-protein kinase ssp1 (EC 2.7.1.-). (Swiss-Prot:P50526) (Schizosaccharomyces pombe;)
AFUA_5G01910	1.35407	2.55632	Afu5g01910 (Alt. Locus), aldo-keto reductase (AKR), putative, contains an AKR domain
AFUA_6G09070	1.35359	2.55547	Afu6g09070 (Alt. Locus), 3\'(2\'),5\'-bisphosphate nucleotidase, (3.1.3.7)
AFUA_3G06000	1.35197	2.5526	Afu3g06000 (Alt. Locus), sister chromatid cohesion acetyltransferase Eco1, putative, similar to GB:BAA95122.1: Eso1 (Schizosaccharomyces pombe) similar to acetyltransferase required for the establishment of sister chromatid cohesion during DNA replication, but not for its maintenance during G2 and M phases; also required for postreplicative double-strand break repair; interacts with Chl1p; Eco1p …
AFUA_5G12630	1.3495	2.54824	Afu5g12630 (Alt. Locus), hypothetical protein
AFUA_6G10700	1.34739	2.54451	Afu6g10700 (Alt. Locus), chaperonin, putative
AFUA_5G06660	1.34622	2.54245	Afu5g06660 (Alt. Locus), UPF0187 domain membrane protein, contains a UPF0187 domain
AFUA_4G10560	1.34372	2.53804	Afu4g10560 (Alt. Locus), conserved hypothetical protein
AFUA_6G07870	1.34224	2.53544	Afu6g07870 (Alt. Locus), mitochondrial GTPase (Miro-2), putative, similar to mitochondrial Rho 2; Miro-2 (GI:25187967) (Homo sapiens) PMID: 12482879 PMID: 14521508
AFUA_6G13190	1.33413	2.52123	Afu6g13190 (Alt. Locus), H+/nucleoside cotransporter
AFUA_1G03030	1.33216	2.51779	Afu1g03030 (Alt. Locus), conserved hypothetical protein
AFUA_3G03960	1.33055	2.51499	Afu3g03960 (Alt. Locus), conserved hypothetical protein
AFUA_6G08770	1.327	2.50881	Afu6g08770 (Alt. Locus), ankyrin repeat protein, contains Ankyrin repeats
AFUA_4G12650	1.32632	2.50762	Afu4g12650 (Alt. Locus), histone acetyltransferase (Gcn5), putative, similar to histone acetyltransferase, acetylates lysine 14 on histone H3; catalytic subunit of the ADA and SAGA histone acetyltransferase complexes; founding member of the Gcn5p-related N-acetyltransferase superfamily; Gcn5p (GI:6321691) (Saccharomyces cerevisiae), (2.3.1.48)
AFUA_6G08860	1.32513	2.50556	Afu6g08860 (Alt. Locus), sugar isomerase, KpsF/GutQ
AFUA_1G14510	1.32405	2.50367	Afu1g14510 (Alt. Locus), ankyrin repeat protein, similar to Ankyrin repeat protein (GI:44890048) (Aspergillus fumigatus) similar to Ankyrin 3; ANK-3; Ankyrin G (Swiss-Prot:Q12955) (Homo sapiens)
AFUA_7G01510	1.32391	2.50343	Afu7g01510 (Alt. Locus), SNARE domain protein
AFUA_4G00970	1.32367	2.50302	Afu4g00970 (Alt. Locus), IMP-specific 5\'-nucleotidase (Isn1), putative, similar to IMP-specific 5\'-nucleotidase; YOR155c (GI:6324729) (Saccharomyces cerevisiae) PMID: 12735798
AFUA_4G03590	1.31914	2.49518	Afu4g03590 (Alt. Locus), MFS transporter, putative, similar to membrane protein YOL137w (GI:2132851) (Saccharomyces cerevisiae)
AFUA_2G14640	1.31785	2.49295	Afu2g14640 (Alt. Locus), F-box domain protein
AFUA_2G10030	1.31663	2.49084
AFUA_4G08750	1.31612	2.48996	Afu4g08750 (Alt. Locus), conserved hypothetical protein
AFUA_3G12740	1.3155	2.48889	Afu3g12740 (Alt. Locus), copper resistance-associated P-type ATPase, putative, similar to Probable copper-transporting ATPase (EC 3.6.3.4) (Cu(2 )-ATPase). (Swiss-Prot:P38360) (Saccharomyces cerevisiae;) PMID: 7754711, (3.6.3.4)
AFUA_1G13840	1.3136	2.48562	Afu1g13840 (Alt. Locus), integral membrane protein, Mpv17/PMP22 family, putative
AFUA_1G11220	1.31331	2.48511	Afu1g11220 (Alt. Locus), GPI anchored protein, putative
AFUA_4G10050	1.31301	2.4846	Afu4g10050 (Alt. Locus), calmodulin, similar to SP:P60204: Calmodulin (CaM) (Emericella nidulans)
AFUA_4G07430	1.3114	2.48182	Afu4g07430 (Alt. Locus), UBX domain protein, putative
AFUA_1G15200	1.3113	2.48164	Afu1g15200 (Alt. Locus), Hsp70 family protein
AFUA_7G03830	1.31118	2.48145	Afu7g03830 (Alt. Locus), DNA repair protein Rad7, protein, similar to protein that recognizes and binds damaged DNA in an ATP-dependent manner (with Rad16p) during nucleotide excision repair; subunit of Nucleotide Excision Repair Factor 4 (NEF4); Rad7p (GI:6322512) (Saccharomyces cerevisiae)
AFUA_3G12680	1.30845	2.47675	Afu3g12680 (Alt. Locus), conserved hypothetical protein
AFUA_3G12500	1.30826	2.47643	Afu3g12500 (Alt. Locus), conserved hypothetical protein
AFUA_3G10150	1.30752	2.47515	Afu3g10150 (Alt. Locus), conserved hypothetical protein
AFUA_8G04820	1.30695	2.47418	Afu8g04820 (Alt. Locus), ribonuclease P complex subunit Pop2, putative, similar to subunit of both RNase MRP, which cleaves pre-rRNA, and nuclear RNase P, which cleaves tRNA precursors to generate mature 5\' ends; Rpp1p (GI:6321853) (Saccharomyces cerevisiae) PMID: 9353260 similar to ribonuclease P protein subunit p30 (EC 3.1.26.5) (RNaseP protein p30)(RNase P subunit 2). (Swiss-Prot:P78346) (Hom…
AFUA_5G14080	1.3048	2.4705	Afu5g14080 (Alt. Locus), conserved hypothetical protein
AFUA_4G10110	1.3032	2.46775	Afu4g10110 (Alt. Locus), homeobox transcription factor, putative
AFUA_1G02970	1.29954	2.4615	Afu1g02970 (Alt. Locus), salicylate hydroxylase, putative, (1.14.13.1)
AFUA_6G07120	1.29872	2.46011	Afu6g07120 (Alt. Locus), nuclear movement protein NudC, similar to nuclear movement protein NudC (GI:128397) (Aspergillus nidulans FGSC A4) PMID: 8824456, 2199460, 7612965
AFUA_2G10900	1.2962	2.4558	Afu2g10900 (Alt. Locus), autophagy related lipase Atg15, putative, similar to SP:P25641: Autophagy related putative lipase ATG15 (Cytoplasm tovacuole targeting protein 17) (Saccharomyces cerevisiae), (3.1.1.3)
AFUA_1G13160	1.29591	2.45532	Afu1g13160 (Alt. Locus), geranylgeranyl diphosphate synthase, (2.5.1.-)
AFUA_5G04300	1.29434	2.45264	Afu5g04300 (Alt. Locus), WD repeat protein, contains WD repeats
AFUA_4G11650	1.28527	2.43727	Afu4g11650 (Alt. Locus), alpha-ketoglutarate dehydrogenase complex subunit Kgd1, putative, Component of the mitochondrial alpha-ketoglutarate dehydrogenase complex, which catalyzes a key step in the tricarboxylic acid (TCA) cycle, the oxidative decarboxylation of alpha-ketoglutarate to form succinyl-CoA; Kgd1p (GI:6322066) (Saccharomyces cerevisiae), (1.2.4.2)
AFUA_1G14840	1.28337	2.43407	Afu1g14840 (Alt. Locus), Ser/Thr protein phosphatase superfamily
AFUA_2G01350	1.28297	2.4334	Afu2g01350 (Alt. Locus), NAD+ kinase Utr1, putative, similar to NAD kinase, active as a hexamer; enhances the activity of ferric reductase (Fre1p); Utr1p (GI:6322509) (Saccharomyces cerevisiae) PMID: 11425472, (2.7.1.23)
AFUA_1G16050	1.28151	2.43092	Afu1g16050 (Alt. Locus), conserved serine-proline rich protein
AFUA_2G17400	1.28003	2.42844	Afu2g17400 (Alt. Locus), C-3 sterol dehydrogenase/C-4 decarboxylase family protein, similar to 3 beta-hydroxysteroid dehydrogenase/delta 5--4-isomerase (3Beta-HSD)(Includes: 3-beta-hydroxy-delta(5)-steroid dehydrogenase (3-beta-hydroxy-5-ene steroid dehydrogenase)(Progesterone reductase); Steroid delta-isomerase (Delta-5-3-ketosteroid isomerase)). (Swiss-Prot:P53199) (Saccharomyces cerevisiae) Pu…
AFUA_6G04750	1.27634	2.42224	Afu6g04750 (Alt. Locus), Hsp70 nucleotide exchange factor (Fes1), putative, similar to Hsp70 (Ssa1p) nucleotide exchange factor, cytosolic homolog of Sil1p, which is the nucleotide exchange factor for BiP (Kar2p) in the endoplasmic reticulum; Fes1p (GI:6319577) (Saccharomyces cerevisiae)
AFUA_2G03950	1.27588	2.42146	Afu2g03950 (Alt. Locus), serine/threonine protein phosphatase, putative, (3.1.3.16)
AFUA_4G10660	1.27446	2.41908	Afu4g10660 (Alt. Locus), histone acetylase complex subunit MRG15-2
AFUA_5G10480	1.27316	2.4169	Afu5g10480 (Alt. Locus), molybdenum cofactor biosynthetic protein (CnxF), putative
AFUA_3G14020	1.27161	2.41431	Afu3g14020 (Alt. Locus), conserved hypothetical protein
AFUA_6G08410	1.27085	2.41304	Afu6g08410 (Alt. Locus), conserved hypothetical protein
AFUA_1G01590	1.26835	2.40887	Afu1g01590 (Alt. Locus), C6 transcription factor, putative, similar to transcription factor XlnR (GI:27524883) (Emericella nidulans)
AFUA_1G14670	1.26684	2.40633	Afu1g14670 (Alt. Locus), WD repeat protein
AFUA_6G09360	1.26561	2.40429	Afu6g09360 (Alt. Locus), proline-glycine rich protein, putative
AFUA_3G12660	1.26315	2.4002	Afu3g12660 (Alt. Locus), C6 finger domain protein Acr-2, putative, similar to acr-2 (GI:1754596) (Neurospora crassa) PMID: 8679704
AFUA_2G03890	1.26303	2.4	Afu2g03890 (Alt. Locus), Protein phosphatase 2C, putative, similar to Protein phosphatase 2C homolog 3 (EC 3.1.3.16) (PP2C-3). (Swiss-Prot:Q09173) (Schizosaccharomyces pombe;)
AFUA_4G12350	1.25985	2.39471	Afu4g12350 (Alt. Locus), conserved hypothetical protein
AFUA_2G13940	1.25977	2.39457	Afu2g13940 (Alt. Locus), conserved hypothetical protein
AFUA_2G13640	1.25859	2.39262	Afu2g13640 (Alt. Locus), serine/threonin protein kinase, putative
AFUA_2G02480	1.25782	2.39134	Afu2g02480 (Alt. Locus), conserved hypothetical protein
AFUA_1G06890	1.2574	2.39065	Afu1g06890 (Alt. Locus), alpha-1,2-mannosyltransferase (Alg11), putative, similar to alpha-1,2-mannosyltransferase, Alg11p (GI:6324280) (Saccharomyces cerevisiae) PMID: 11278778, (2.4.1.-)
AFUA_1G03050	1.25696	2.38991	Afu1g03050 (Alt. Locus), DEAD box helicase Mph1, putative, similar to member of the DEAH family of helicases, functions in an error-free DNA damage bypass pathway that involves homologous recombination, mutations confer a mutator phenotype; Mph1p (GI:6322192) (Saccharomyces cerevisiae), (3.6.1.-)
AFUA_2G13750	1.25622	2.38868
AFUA_4G07200	1.25475	2.38626	Afu4g07200 (Alt. Locus), conserved hypothetical protein
AFUA_6G12440	1.25411	2.3852	Afu6g12440 (Alt. Locus), conserved hypothetical protein
AFUA_2G02660	1.25312	2.38356	Afu2g02660 (Alt. Locus), DNA topoisomerase III, putative, similar to DNA topoisomerase III (GI:1292913) (Homo sapiens), (5.99.1.2)
AFUA_8G01400	1.25287	2.38316	Afu8g01400 (Alt. Locus), mitochondrial carrier protein (Pet8), putative
AFUA_5G02280	1.2528	2.38303	Afu5g02280 (Alt. Locus), endo-1,3(4)-beta-glucanase, putative, similar to endo-1,3(4)-beta-glucanase (GI:3152652) (Phaffia rhodozyma), (3.2.1.6)
AFUA_2G16480	1.2518	2.38139	Afu2g16480 (Alt. Locus), DHHC zinc finger membrane protein
AFUA_6G08870	1.2508	2.37973	Afu6g08870 (Alt. Locus), nicotinamide mononucleotide adenylyl transferase
AFUA_1G11950	1.25011	2.37859	Afu1g11950 (Alt. Locus), mucin, putative
AFUA_4G08900	1.24966	2.37785	Afu4g08900 (Alt. Locus), CDK-activating kinase assembly factor MAT1
AFUA_4G08720	1.24647	2.3726	Afu4g08720 (Alt. Locus), lysophospholipase Plb1, identical to lysophospholipase (GI:36244709) (Aspergillus fumigatus) PMID: 14982117, 15451105, (3.1.1.5)
AFUA_1G15950	1.24483	2.3699	Afu1g15950 (Alt. Locus), MAP kinase kinase (Pbs2), putative, (2.7.1.-)
AFUA_2G03220	1.24416	2.3688	Afu2g03220 (Alt. Locus), Bax Inhibitor family protein, similar to Bax inhibitor-1, BI-1 (GI:21355991) (Drosophila melanogaster) PMID: 14659883 PMID: 15304216 contains a UPF0005 domain
AFUA_2G12070	1.24331	2.36741	Afu2g12070 (Alt. Locus), C6 transcription factor, putative, similar to GB:CAB91400.2: related to negative acting factor {Neurospora crassa;}
AFUA_1G09940	1.24129	2.36409	Afu1g09940 (Alt. Locus), conserved hypothetical protein
AFUA_3G02310	1.23746	2.35783	Afu3g02310 (Alt. Locus), pyrroline-5-carboxylate reductase
AFUA_4G10040	1.23698	2.35704	Afu4g10040 (Alt. Locus), SNARE complex subunit (Tlg2), putative
AFUA_4G12340	1.23396	2.35212	Afu4g12340 (Alt. Locus), mitochondrial carrier protein, putative
AFUA_2G02220	1.22996	2.34561	Afu2g02220 (Alt. Locus), UDP-glucose:sterol glycosyltransferase
AFUA_8G01920	1.22977	2.3453	Afu8g01920 (Alt. Locus), conserved hypothetical protein
AFUA_6G13100	1.22741	2.34146	Afu6g13100 (Alt. Locus), magnesium dependent phosphatase, putative
AFUA_3G01960	1.22588	2.33898	Afu3g01960 (Alt. Locus), conserved hypothetical protein
AFUA_2G16620	1.22467	2.33702	Afu2g16620 (Alt. Locus), protein kinase, putative
AFUA_2G08900	1.22356	2.33521	Afu2g08900 (Alt. Locus), voltage-gated chloride channel (ClcA), putative, similar to CLC channel AnCLCA (GI:29825714) (Emericella nidulans) similar to chloride channel protein 3 (Swiss-Prot:P51792) (Rattus norvegicus)
AFUA_5G07650	1.22315	2.33455	Afu5g07650 (Alt. Locus), F-box domain and ankyrin repeat protein, contains F-box domain and Ankyrin repeats
AFUA_4G13970	1.22313	2.33452	Afu4g13970 (Alt. Locus), conserved hypothetical protein
AFUA_6G11430	1.22266	2.33377	Afu6g11430 (Alt. Locus), aldehyde dehydrogenase AldA, putative, similar to aldehyde dehydrogenase ALDH (GI:13309884) (Emericella nidulans) similar to mitochondrial aldehyde dehydrogenase, involved in regulation or biosynthesis of electron transport chain components and acetate formation; activated by K+; utilizes NADP+ as the preferred coenzyme; constitutively expressed; Ald5p (GI:6320917) (Sacch…
AFUA_1G17490	1.22022	2.32982	Afu1g17490 (Alt. Locus), glucokinase regulator family protein, putative, similar to SP:Q8FFB0: Protein yfeU (Escherichia coli O6;)
AFUA_6G06670	1.21844	2.32695	Afu6g06670 (Alt. Locus), conserved hypothetical protein
AFUA_1G14710	1.21502	2.32144	Afu1g14710 (Alt. Locus), beta-glucosidase, putative
AFUA_2G04870	1.21487	2.32119	Afu2g04870 (Alt. Locus), pyruvate dehydrogenase E1 component alpha subunit, putative, (1.2.4.-)
AFUA_8G01060	1.21449	2.32059	Afu8g01060 (Alt. Locus), hypothetical protein
AFUA_2G13390	1.21349	2.31898	Afu2g13390 (Alt. Locus), MFS transporter, putative
AFUA_5G02380	1.21328	2.31864	Afu5g02380 (Alt. Locus), conserved hypothetical protein
AFUA_5G06990	1.21266	2.31765	Afu5g06990 (Alt. Locus), O-methyltransferase, putative, similar to catechol-O-methyltransferase COMT protein (GI:33990955) (Homo sapiens)
AFUA_1G05680	1.21154	2.31584	Afu1g05680 (Alt. Locus), hypothetical protein
AFUA_5G12230	1.21136	2.31555	Afu5g12230 (Alt. Locus), MYND domain protein (SamB), putative
AFUA_5G13310	1.20979	2.31304	Afu5g13310 (Alt. Locus), C6 transcription factor, putative
AFUA_7G01930	1.20609	2.30712	Afu7g01930 (Alt. Locus), GTP-binding protein EsdC, similar to GB:AAM95965.1: EsdC (Emericella nidulans)
AFUA_1G10220	1.20546	2.30611	Afu1g10220 (Alt. Locus), conserved hypothetical protein
AFUA_6G05010	1.20525	2.30578	Afu6g05010 (Alt. Locus), C6 transcription factor, putative
AFUA_7G04270	1.2049	2.30522	Afu7g04270 (Alt. Locus), 3\'-5\' exonuclease/helicase (Wrn), putative, similar to Werner syndrome protein (GB:37953299) (Homo sapiens)
AFUA_2G04020	1.20163	2.29999	Afu2g04020 (Alt. Locus), alpha,alpha-trehalose phosphate synthase subunit, putative, (2.4.1.15)
AFUA_5G14160	1.19917	2.29608	Afu5g14160 (Alt. Locus), hypothetical protein
AFUA_1G04410	1.19915	2.29604	Afu1g04410 (Alt. Locus), conserved hypothetical protein
AFUA_3G14230	1.19899	2.2958	Afu3g14230 (Alt. Locus), BAR adaptor protein RVS167, putative, similar to Rvs167p (SP:P39743) (Saccharomyces cerevisiae) similar to protein required for viability after N, C, or S starvation. The BAR adaptor proteins encoded by RVS167 and RVS161 form a complex that regulates actin, endocytosis, and viability following starvation or osmotic stress; Rvs161p (GI:6319854) (Saccharomyces cerevisiae)
AFUA_6G07880	1.19666	2.29208	Afu6g07880 (Alt. Locus), DUF500 and SH3 domain protein
AFUA_4G07180	1.19494	2.28935	Afu4g07180 (Alt. Locus), conserved hypothetical protein
AFUA_6G10280	1.19402	2.28789	Afu6g10280 (Alt. Locus), conserved hypothetical protein
AFUA_4G10770	1.1922	2.28501	Afu4g10770 (Alt. Locus), fatty acid oxygenase PpoA, putative, similar to fatty acid oxygenase PpoA (GI:40715888) (Emericella nidulans), (1.-.-.-)
AFUA_6G14060	1.19104	2.28318	Afu6g14060 (Alt. Locus), conserved hypothetical protein
AFUA_2G09250	1.18826	2.27878
AFUA_6G04040	1.18688	2.2766	Afu6g04040 (Alt. Locus), peroxisomal D3,D2-enoyl-CoA isomerase, (4.2.1.17)
AFUA_3G08620	1.18575	2.27482	Afu3g08620 (Alt. Locus), SH3 domain protein
AFUA_8G01300	1.18558	2.27455	Afu8g01300 (Alt. Locus), conserved hypothetical protein
AFUA_7G05530	1.18381	2.27177	Afu7g05530 (Alt. Locus), DEAD/DEAH box helicase, putative, (3.6.1.-)
AFUA_1G15140	1.18099	2.26732	Afu1g15140 (Alt. Locus), mitochondrial phosphate carrier protein (Mir1), putative
AFUA_2G04860	1.18047	2.26651	Afu2g04860 (Alt. Locus), DNA repair protein Rad4, putative
AFUA_2G04760	1.17936	2.26476	Afu2g04760 (Alt. Locus), BTB domain and ankyrin repeat protein
AFUA_1G14850	1.17912	2.26438	Afu1g14850 (Alt. Locus), acyl-CoA dehydrogenase, putative, (1.3.99.-)
AFUA_2G01940	1.17904	2.26427	Afu2g01940 (Alt. Locus), conserved hypothetical protein
AFUA_7G04710	1.1767	2.26059	Afu7g04710 (Alt. Locus), NF-X1 finger transcription factor, putative, similar to nuclear transcription factor, X-box binding 1 isoform 1; transcriptional repressor NF-X1 (GI:21361137) (Homo sapiens)
AFUA_6G03070	1.17604	2.25956	Afu6g03070 (Alt. Locus), extracellular dioxygenase, putative
AFUA_7G05270	1.17583	2.25923	Afu7g05270 (Alt. Locus), COMPASS complex subunit Sdc1, putative, similar to Subunit of the COMPASS (Set1C) complex, which methylates Rad6p ubiquitinated histone H3 on lysine 4 and is required in transcriptional silencing near telomeres; has similarity to C. elegans Dpy-30; Sdc1p (GI:6320677) (Saccharomyces cerevisiae)
AFUA_1G14290	1.17518	2.25822	Afu1g14290 (Alt. Locus), small nuclear ribonucleoprotein (LSM7), putative
AFUA_1G12020	1.17467	2.25741	Afu1g12020 (Alt. Locus), arrestin domain protein, similar to hypothetical protein (GI:41581277) (Aspergillus fumigatus) contains an arrestin domain
AFUA_4G13330	1.17336	2.25537	Afu4g13330 (Alt. Locus), ATP-dependent RNA helicase, putative
AFUA_2G02540	1.17169	2.25275	Afu2g02540 (Alt. Locus), bZIP transcription factor (Fcr3), putative, similar ot fluconazole resistance protein FCR3 (GI:34921904) (Candida albicans)
AFUA_2G16360	1.17002	2.25014	Afu2g16360 (Alt. Locus), DRAP deaminase (Rib2), putative, similar to DRAP deaminase RIB2 (GI:642221) (Saccharomyces cerevisiae) PMID: 12651014, (4.2.1.70)
AFUA_8G05160	1.16797	2.24696	Afu8g05160 (Alt. Locus), peroxisomal membrane protein (Pex13), putative
AFUA_2G03450	1.16513	2.24254	Afu2g03450 (Alt. Locus), conserved hypothetical protein
AFUA_2G00530	1.16481	2.24204	Afu2g00530 (Alt. Locus), DUF1275 domain protein, contains a DUF1275 domain
AFUA_1G09880	1.16456	2.24165	Afu1g09880 (Alt. Locus), conserved hypothetical protein
AFUA_5G12120	1.16392	2.24065	Afu5g12120 (Alt. Locus), autophagy protein Apg16, putative, similar to TipD (GI:2407788) (Dictyostelium discoideum) PMID: 10402673 similar to Atg16p (GI:6323811) (Saccharomyces cerevisiae)
AFUA_5G14060	1.16086	2.2359	Afu5g14060 (Alt. Locus), Rho GTPase Rho4, putative
AFUA_4G13040	1.16019	2.23487	Afu4g13040 (Alt. Locus), clathrin-coated vesicle protein, putative, similar to integral membrane protein localized to vesicles along with the v-SNARE Tlg2p, cytoplasmic; Ydr084cp (GI:6320289) (Saccharomyces cerevisiae)
AFUA_2G00590	1.15996	2.23451	Afu2g00590 (Alt. Locus), glutathione S-transferase, putative, (2.5.1.18)
AFUA_2G11040	1.15973	2.23416	Afu2g11040 (Alt. Locus), U-box domain protein, putative, similar to STIP1 homology and U-Box containing protein STUB1, CHIP (GI:14043119) (Homo sapiens) PMID: 11557750 similar to Ubiquitin conjugation factor E4 (Ubiquitin fusion degradation protein2) (UB fusion protein 2). (Swiss-Prot:Q9HE05) (Schizosaccharomyces pombe;) PubMed=10759889
AFUA_1G09580	1.15811	2.23165	Afu1g09580 (Alt. Locus), conserved hypothetical protein
AFUA_3G14650	1.15536	2.22741	Afu3g14650 (Alt. Locus), LipA and NB-ARC domain protein
AFUA_6G04850	1.15515	2.22707	Afu6g04850 (Alt. Locus), short chain dehydrogenase/reductase family protein, (1.-.-.-)
AFUA_1G09690	1.15497	2.22679	Afu1g09690 (Alt. Locus), tRNA ligase
AFUA_5G01650	1.15401	2.22531	Afu5g01650 (Alt. Locus), bZIP transcription factor JlbA/IDI-4, similar to JUN-like bZIP transcription factor (GI:19880101) (Emericella nidulans) PMID: 11525406 similar to b-ZIP transcription factor IDI-4 (GI:48094181) (Podospora anserina)
AFUA_3G10610	1.15228	2.22264	Afu3g10610 (Alt. Locus), conserved hypothetical protein
AFUA_8G05450	1.1495	2.21837	Afu8g05450 (Alt. Locus), conserved hypothetical protein
AFUA_6G07500	1.14918	2.21788	Afu6g07500 (Alt. Locus), DNA excision repair protein Rad2
AFUA_4G12240	1.14841	2.2167	Afu4g12240 (Alt. Locus), nitrilase, putitive
AFUA_4G11760	1.14786	2.21585	Afu4g11760 (Alt. Locus), conserved hypothetical protein
AFUA_1G17060	1.14779	2.21574	Afu1g17060 (Alt. Locus), HLH DNA binding domain protein, putative
AFUA_3G06370	1.14731	2.215	Afu3g06370 (Alt. Locus), CHCH domain protein
AFUA_1G05800	1.1458	2.21269	Afu1g05800 (Alt. Locus), MAP kinase kinase (Mkk2), putative, similar to MAP kinase kinase MKK1/SSP32 (EC 2.7.1.-) (Swiss-Prot:P32490) (Saccharomyces cerevisiae), (2.7.1.-)
AFUA_6G07460	1.14522	2.2118	Afu6g07460 (Alt. Locus), conserved hypothetical protein
AFUA_5G07970	1.14466	2.21094	Afu5g07970 (Alt. Locus), ABC metal ion transporter, putative, similar to Metal resistance protein YCF1; Yeast cadmium factor 1 (SP:P39109) (Saccharomyces cerevisiae) PMID: 10790694
AFUA_2G00940	1.14408	2.21005	Afu2g00940 (Alt. Locus), hypothetical protein
AFUA_5G08930	1.14392	2.20981	Afu5g08930 (Alt. Locus), isovaleryl-CoA dehydrogenase IvdA, putative, similar to isovaleryl-coenzyme A dehydrogenase (GI:38505142) (Emericella nidulans) PMID: 14612443, (1.3.99.10)
AFUA_6G12290	1.14364	2.20937	Afu6g12290 (Alt. Locus), PH domain protein, contains a PH domain
AFUA_3G11220	1.14311	2.20856	Afu3g11220 (Alt. Locus), ribonuclease T2 family, putative, similar to Ribonuclease Trv (Swiss-Prot:P24657) (Trichoderma viride) PubMed=1794979 similar to Ribonuclease T2 precursor (Swiss-Prot:P10281) (Aspergillus oryzae) PubMed=2298207, (3.1.27.1)
AFUA_1G14500	1.13969	2.20334	Afu1g14500 (Alt. Locus), conserved hypothetical protein
AFUA_3G12340	1.13948	2.20302	Afu3g12340 (Alt. Locus), conserved hypothetical protein
AFUA_3G01480	1.13613	2.19791	Afu3g01480 (Alt. Locus), conserved hypothetical protein
AFUA_6G01840	1.1327	2.19268	Afu6g01840 (Alt. Locus), C6 transcription factor, putative
AFUA_2G13760	1.12994	2.1885	Afu2g13760 (Alt. Locus), plasma membrane SNARE protein (Sec9), putative
AFUA_1G11590	1.12818	2.18582	Afu1g11590 (Alt. Locus), quinate 5-dehydrogenase QutB, putative, identical to quinate 5-dehydrogenase QutB (GI:41581235) (Aspergillus fumigatus), (1.1.1.25)
AFUA_2G14590	1.1279	2.1854	Afu2g14590 (Alt. Locus), MFS monosaccharide transporter, putative, similar to monosaccharide transporter AmMst-1 (Amanita muscaria)
AFUA_1G15440	1.12701	2.18406	Afu1g15440 (Alt. Locus), alpha-1,3-glucan synthase Ags3, identical to alpha-1,3-glucan synthase (GI:70996314) (Aspergillus fumigatus Af293) PMID: 16531086 similar to cell wall alpha-1,3-glucan synthase Mok1 (Q9USK8) (Schizosaccharomyces pombe), (2.4.1.183)
AFUA_4G06260	1.12597	2.18249	Afu4g06260 (Alt. Locus), mating-type switch/DNA repair protein Swi10/Rad10, putative, similar to SP:Q06182: Mating-type switching protein swi10 (Schizosaccharomyces pombe) similar to Single-stranded DNA endonuclease (with Rad1p), cleaves single-stranded DNA during nucleotide excision repair and double-strand break repair; subunit of Nucleotide Excision Repair Factor 1 (NEF1); homolog of human ERC…
AFUA_1G02910	1.1259	2.18237	Afu1g02910 (Alt. Locus), conserved hypothetical protein
AFUA_1G13240	1.12473	2.18061	Afu1g13240 (Alt. Locus), adenosine deaminase, putative, (3.5.4.4)
AFUA_4G13940	1.12433	2.18	Afu4g13940 (Alt. Locus), ubiquitin conjugating enzyme, putative, (6.3.2.19)
AFUA_2G04470	1.12196	2.17642	Afu2g04470 (Alt. Locus), conserved hypothetical protein
AFUA_1G12230	1.12165	2.17595	Afu1g12230 (Alt. Locus), ankyrin repeat protein, identical to ankyrin repeat protein (GI:41581301) (Aspergillus fumigatus)
AFUA_5G14030	1.11982	2.1732	Afu5g14030 (Alt. Locus), endo-1,3(4)-beta-glucanase, putative, similar to endo-beta-1,3-1,4 glucanase BglS (GI:1170128) (Bacillus subtilis), (3.2.1.6)
AFUA_5G08120	1.11953	2.17276	Afu5g08120 (Alt. Locus), arginine biosynthesis bifunctional protein ArgJ, (2.3.1.35)
AFUA_2G16570	1.11846	2.17116	Afu2g16570 (Alt. Locus), short chain dehydrogenase/reductase, putative
AFUA_7G05910	1.11711	2.16913	Afu7g05910 (Alt. Locus), purine permease, putative
AFUA_1G11560	1.1168	2.16866	Afu1g11560 (Alt. Locus), 4-hydroxyphenylpyruvate dioxygenase, putative, (4.2.1.-)
AFUA_3G12670	1.11598	2.16742	Afu3g12670 (Alt. Locus), serine/threonine protein kinase, putative
AFUA_1G14140	1.11534	2.16647	Afu1g14140 (Alt. Locus), DUF409 domain protein
AFUA_2G14150	1.11497	2.16591	Afu2g14150 (Alt. Locus), endo-arabinanase, putative
AFUA_5G13240	1.11463	2.16539	Afu5g13240 (Alt. Locus), inositol hexaphosphate kinase KCS1, putative, similar to inositol hexaphosphate kinase, phosphorylates inositol hexakisphosphate (InsP6) to diphosphoinositol polyphosphates, required for proper vacuole morphology and involved in salt stress response, contains two leucine heptad repeats; Kcs1p (GI:6320220) (Saccharomyces cerevisiae) PMID: 15561716
AFUA_1G14330	1.11357	2.16381	Afu1g14330 (Alt. Locus), ABC transporter, putative, Similar to PMR1 (Penicillium digitatum)(BAA31254). PMID: 9758830.
AFUA_8G05670	1.11356	2.16379	Afu8g05670 (Alt. Locus), OPA3 domain protein, contains an OPA3 domain
AFUA_2G11320	1.11128	2.16038	Afu2g11320 (Alt. Locus), conserved hypothetical protein
AFUA_2G10330	1.1112	2.16025	Afu2g10330 (Alt. Locus), conserved hypothetical protein
AFUA_6G12570	1.11041	2.15906	Afu6g12570 (Alt. Locus), EH domain binding protein epsin 2
AFUA_1G13880	1.10976	2.1581	Afu1g13880 (Alt. Locus), snoRNP assembly factor Naf1, putative, similar to protein required for the assembly of box H/ACA snoRNPs and for pre-rRNA processing, forms a complex with Shq1p and interacts with H/ACA snoRNP components Nhp2p and Cbf5p; has similarity to Gar1p and other RNA-binding proteins; Naf1p (GI:6324205) (Saccharomyces cerevisiae) PMID:12515383
AFUA_1G07700	1.10744	2.15463	Afu1g07700 (Alt. Locus), MFS monosaccharide transporter, putative, similar to monosaccharide transporter AmMst-1 (Amanita muscaria)
AFUA_2G08910	1.10396	2.14943	Afu2g08910 (Alt. Locus), MFS transporter, putative
AFUA_5G06190	1.1012	2.14533	Afu5g06190 (Alt. Locus), sexual development transcription factor SteA, similar to GB:AAC31206.1: homeodomain DNA-binding transcription factor (Emericella nidulans) PMID: 10792717 similar to GB:AAK21854.1: homeodomain transcription factor StlA (Penicillium marneffei) similar to Transcription factor that is activated by a MAP kinase signaling cascade, activates genes involved in mating or pseudohyp…
AFUA_3G11280	1.10098	2.14501	Afu3g11280 (Alt. Locus), class V chitinase, putative, similar to chitinase ChiB (GI:4038642) (Aspergillus nidulans) similar to Endochitinase 1 precursor (Swiss-Prot:P54196) (Coccidioides posadasii), (3.2.1.14)
AFUA_2G04770	1.10069	2.14458	Afu2g04770 (Alt. Locus), autophagy protein Atg13, putative, similar to YPR185w APG13 protein required for the autophagic process (gi|61211715) (Saccharomyces cerevisiae)
AFUA_5G08780	1.09997	2.14351	Afu5g08780 (Alt. Locus), cell wall glucanase, putative, beta-1,3-glucanosyltransferase (GI:41581223) (Aspergillus fumigatus), (3.2.1.-)
AFUA_5G02970	1.09663	2.13855	Afu5g02970 (Alt. Locus), LCCL domain protein, contains an conserved hypothetical
AFUA_7G01720	1.09644	2.13827	Afu7g01720 (Alt. Locus), 3-hydroxymethyl-3-methylglutaryl-Coenzyme A lyase, (4.1.3.4)
AFUA_1G14700	1.09548	2.13684	Afu1g14700 (Alt. Locus), MFS allantoate transporter, putative
AFUA_6G14050	1.09465	2.13561	Afu6g14050 (Alt. Locus), FAD binding domain protein, (1.5.3.-)
AFUA_5G08620	1.09434	2.13516	Afu5g08620 (Alt. Locus), Ser/Thr protein phosphatase family, (3.1.3.16)
AFUA_1G04290	1.09288	2.13299	Afu1g04290 (Alt. Locus), plasma membrane phosphate transporter Pho87, putative, similar to low-affinity inorganic phosphate (Pi) transporter, involved in activation of PHO pathway; expression is independent of Pi concentration and Pho4p activity; contains 12 membrane-spanning segments; Pho87p (GI:10383798) (Saccharomyces cerevisiae)
AFUA_6G08460	1.09116	2.13045	Afu6g08460 (Alt. Locus), cytochrome P450 alkane hydroxylase, putative, (1.14.14.-)
AFUA_4G09670	1.09008	2.12885	Afu4g09670 (Alt. Locus), conserved hypothetical protein
AFUA_1G14010	1.0896	2.12814
AFUA_2G08370	1.08502	2.12141	Afu2g08370 (Alt. Locus), glutathione S-transferase, putative, (2.5.1.-)
AFUA_4G10350	1.08332	2.11891	Afu4g10350 (Alt. Locus), polyubiquitin UbiD/Ubi4, putative, possible frameshift mutation similar to polyubiquitin UBQ10; SEN3 (GI:18412930) (Arabidopsis thaliana) similar to ubiquitin, becomes conjugated to proteins, marking them for selective degradation via the ubiquitin-26S proteasome system; essential for the cellular stress response; Ubi4p (GI:6322989) (Saccharomyces cerevisiae)
AFUA_2G17800	1.08309	2.11857	Afu2g17800 (Alt. Locus), C6 transcription factor, putative
AFUA_5G04380	1.08292	2.11831	Afu5g04380 (Alt. Locus), conserved hypothetical protein
AFUA_7G06050	1.08233	2.11745	Afu7g06050 (Alt. Locus), DNA damage-inducible v-SNARE binding protein Ddi1, putative, similar to DNA-damage inducible protein DDI1-like (GI:21537297) (Arabidopsis thaliana) similar to DNA damage-inducible v-SNARE binding protein, contains a ubiquitin-associated (UBA) domain, may act as a negative regulator of constitutive exocytosis, may play a role in S-phase checkpoint control; Ddi1p (GI:632099…
AFUA_6G07440	1.08145	2.11616	Afu6g07440 (Alt. Locus), 1-phosphatidylinositol-3-phosphate 5-kinase (Fab1), putative, similar to phosphatidylinositol-3-phosphate 5-kinase, FAB1 (P34756) (Saccharomyces cerevisiae), (2.7.1.150)
AFUA_2G16330	1.08071	2.11508	Afu2g16330 (Alt. Locus), glucokinase, putative, (2.7.1.2)
AFUA_2G16070	1.07828	2.11151	Afu2g16070 (Alt. Locus), urease accessory protein UreD
AFUA_5G06040	1.07664	2.10912	Afu5g06040 (Alt. Locus), UV excision repair protein (RadW), putative, similar to UV excision repair protein RAD23 homolog B; HHR23B (Swiss-Prot:P54727) (Homo sapiens) similar to UV excision repair protein RAD23 (Swiss-Prot:P32628) (Saccharomyces cerevisiae)
AFUA_4G07090	1.07652	2.10894	Afu4g07090 (Alt. Locus), C2H2 finger domain protein, putative
AFUA_3G14240	1.07623	2.10852	Afu3g14240 (Alt. Locus), tRNA splicing protein (Spl1), putative, (2.6.1.-)
AFUA_4G11350	1.07591	2.10805	Afu4g11350 (Alt. Locus), prenyltransferase, putative, (2.5.1.31)
AFUA_2G10920	1.07529	2.10714	Afu2g10920 (Alt. Locus), enoyl-CoA hydratase/isomerase family protein, (4.2.1.55)
AFUA_7G04450	1.07444	2.10591	Afu7g04450 (Alt. Locus), Rho GTPase activator (Bem2), putative, similar to Probable Rho-type GTPase-activating protein 2. (Swiss-Prot:Q10164) (Schizosaccharomyces pombe;) similar to GTPase-activating protein BEM3. (Swiss-Prot:P32873) (Saccharomyces cerevisiae;)
AFUA_5G11370	1.07406	2.10535	Afu5g11370 (Alt. Locus), Ser/Thr protein phosphatase, (3.1.3.16)
AFUA_5G02120	1.07324	2.10416	Afu5g02120 (Alt. Locus), F-box domain protein
AFUA_2G08240	1.07311	2.10396	Afu2g08240 (Alt. Locus), C6 transcription factor, putative
AFUA_2G10910	1.07289	2.10365	Afu2g10910 (Alt. Locus), MFS alpha-glucoside transporter, putative
AFUA_4G13740	1.07108	2.10101	Afu4g13740 (Alt. Locus), metal homeostatis protein bsd2
AFUA_3G05350	1.07081	2.10061	Afu3g05350 (Alt. Locus), histone H2B
AFUA_4G00330	1.06904	2.09803	Afu4g00330 (Alt. Locus), hypothetical protein
AFUA_5G01290	1.06875	2.09762	Afu5g01290 (Alt. Locus), zinc-binding oxidoreductase, putative, similar to GB:AAM04212.1: NADPH:quinone reductase (Methanosarcina acetivorans C2A), (1.-.-.-)
AFUA_3G02930	1.06735	2.09558	Afu3g02930 (Alt. Locus), extracellular soluble lytic transglycosylase, putative, similar to soluble lytic murein transglycosylase VC0700 (Vibrio cholerae O1 biovar eltor str. N16961) similar to internal virion protein D (GI:6599033) (Bacteriophage phiYeO3-12) PMID: 11222590 similar to lytic transglycosylase PilT (GI:10955496) (Escherichia coli) PMID: 1400257
AFUA_7G01500	1.06478	2.09185	Afu7g01500 (Alt. Locus), hypothetical protein
AFUA_2G03680	1.06234	2.08831	Afu2g03680 (Alt. Locus), high osmolarity glycerol pathway protein Nbp2, putative, similar to protein involved in the HOG (high osmolarity glycerol) pathway, negatively regulates Hog1p by recruitment of phosphatase Ptc1p the Pbs2p-Hog1p complex, found in the nucleus and cytoplasm, contains an SH3 domain that binds Pbs2p; Nbp2p (GI:6320366) (Saccharomyces cerevisiae)
AFUA_2G12450	1.05925	2.08385	Afu2g12450 (Alt. Locus), hydroxymethylglutaryl-CoA lyase, (4.1.3.4)
AFUA_3G02380	1.05869	2.08304	Afu3g02380 (Alt. Locus), U2 auxiliary factor small subunit, putative
AFUA_2G09510	1.05374	2.0759	Afu2g09510 (Alt. Locus), conserved hypothetical protein
AFUA_2G15230	1.05298	2.07481	Afu2g15230 (Alt. Locus), cytochrome P450 benzoate 4-monooxygenase, putative, (1.14.13.12)
AFUA_4G04530	1.0519	2.07326	Afu4g04530 (Alt. Locus), short chain dehydrogenase/reductase (Ayr1), putative, similar to NADPH-dependent 1-acyl dihydroxyacetone phosphate reductase found in lipid particles, ER, and mitochondrial outer membrane; involved in phosphatidic acid biosynthesis; required for spore germination; capable of metabolizing steroid hormones; Ayr1p (GI:6322067) (Saccharomyces cerevisiae), (1.-.-.-)
AFUA_8G04190	1.0515	2.07268	Afu8g04190 (Alt. Locus), conserved hypothetical protein
AFUA_6G14510	1.04751	2.06695	Afu6g14510 (Alt. Locus), monooxygenase, putative, similar to GB:BAC50242.1: ORF_ID:blr4977 putative monooxygenase (EC 1.14.13.-) (Bradyrhizobium japonicum), (1.14.13.1)
AFUA_7G03800	1.04739	2.06679	Afu7g03800 (Alt. Locus), C2 domain protein
AFUA_3G12020	1.04725	2.06659	Afu3g12020 (Alt. Locus), sigma-70 region 2 family protein
AFUA_3G08230	1.04456	2.06273	Afu3g08230 (Alt. Locus), MRS7 family protein, similar to GB:AAB70096.1: Mrs7p (Saccharomyces cerevisiae) PMID: 8252639
AFUA_4G13550	1.04394	2.06185	Afu4g13550 (Alt. Locus), short chain dehydrogenase/reductase family, (1.1.1.69)
AFUA_2G02180	1.04349	2.06121	Afu2g02180 (Alt. Locus), conserved hypothetical protein
AFUA_3G08550	1.04209	2.0592	Afu3g08550 (Alt. Locus), short-chain dehydrogenase/reductase family protein, putative
AFUA_5G13360	1.04016	2.05646	Afu5g13360 (Alt. Locus), YjeF_N domain protein
AFUA_2G05300	1.03879	2.05451	Afu2g05300 (Alt. Locus), hypothetical protein
AFUA_2G04910	1.03767	2.05291	Afu2g04910 (Alt. Locus), proteasome component Pup1, putative, (3.4.25.1)
AFUA_3G03380	1.0375	2.05267	Afu3g03380 (Alt. Locus), sugar O-acetyltransferase, putative, similar to GB:AAN25503.1: probable sugar O-acetyltransferase (thiogalactoside acetyltransferase (Bifidobacterium longum), (2.3.1.-)
AFUA_5G02020	1.03716	2.05219	Afu5g02020 (Alt. Locus), aldehyde reductase (GliO), putative, aldo-keto reductase family 7 protein, similar to aflatoxin B1 aldehyde reductase AFAR (GI:4104867) (Homo sapiens) contains an AKR domain similar to GB:AAS92553.1: SirO (Leptosphaeria maculans), (1.1.1.-)
AFUA_6G04180	1.03713	2.05214	Afu6g04180 (Alt. Locus), conserved hypothetical protein
AFUA_3G08850	1.0368	2.05167	Afu3g08850 (Alt. Locus), FAD dependent sulfhydryl oxidase Erv1, putative
AFUA_1G05260	1.03673	2.05157	Afu1g05260 (Alt. Locus), DNA-directed DNA polymerase theta, putative, (2.7.7.7)
AFUA_2G17520	1.03532	2.04956	Afu2g17520 (Alt. Locus), GNAT family N-acetyltransferase, putative, similar to phosphinothricin N-acetyltransferase (GI:28853732) (Pseudomonas syringae) similar to phosphinothricin N-acetyltransferase phosphinothricin resistance protein(Swiss-Prot:P16426) (Streptomyces hygroscopicus) PubMed: 2315036, (2.3.1.-)
AFUA_2G00990	1.03527	2.0495	Afu2g00990 (Alt. Locus), glycerophosphoryl diester phosphodiesterase family protein, (3.1.4.46)
AFUA_2G10150	1.03207	2.04496	Afu2g10150 (Alt. Locus), peroxisome biosynthesis protein (PAS1/Peroxin-1), putative
AFUA_5G03340	1.03173	2.04448	Afu5g03340 (Alt. Locus), conserved hypothetical protein
AFUA_2G00980	1.03028	2.04242	Afu2g00980 (Alt. Locus), conserved hypothetical protein
AFUA_6G13160	1.03009	2.04215	Afu6g13160 (Alt. Locus), serine/threonine protein kinase, putative, similar to Serine/threonine-protein kinase chk1 (EC 2.7.1.-) (Checkpoint kinase1). (Swiss-Prot:P34208) (Schizosaccharomyces pombe;)
AFUA_5G00770	1.02791	2.03907	Afu5g00770 (Alt. Locus), integral membrane protein, putative
AFUA_4G00340	1.02748	2.03847	Afu4g00340 (Alt. Locus), conserved hypothetical protein
AFUA_5G09220	1.02746	2.03843	Afu5g09220 (Alt. Locus), Beige/BEACH domain protein
AFUA_2G03280	1.02701	2.03779	Afu2g03280 (Alt. Locus), bZIP transcription factor, putative
AFUA_5G07000	1.02684	2.03756	Afu5g07000 (Alt. Locus), NAD binding Rossmann fold oxidoreductase, putative, (1.-.-.-)
AFUA_3G09800	1.02619	2.03663	Afu3g09800 (Alt. Locus), class II aldolase/adducin domain protein, similar to novobiocin biosynthetic gene NovR (GI:7688724) (Streptomyces caeruleus) PMID: 10770754
AFUA_2G12710	1.02543	2.03557	Afu2g12710 (Alt. Locus), MFS monocarboxylate transporter, putative
AFUA_5G07450	1.02497	2.03491	Afu5g07450 (Alt. Locus), conserved hypothetical protein
AFUA_6G03950	1.02403	2.03359	Afu6g03950 (Alt. Locus), phospholipid-translocating P-type ATPase, putative, (3.6.3.-)
AFUA_2G04670	1.02256	2.03153	Afu2g04670 (Alt. Locus), SH3 domain protein
AFUA_2G02470	1.02107	2.02943	Afu2g02470 (Alt. Locus), PA and RING finger domain protein, contains PA and RING finger domains
AFUA_4G02810	1.02043	2.02853	Afu4g02810 (Alt. Locus), oxidoreductase, putative
AFUA_4G08910	1.02031	2.02836	Afu4g08910 (Alt. Locus), conserved hypothetical protein
AFUA_7G01320	1.02005	2.02799	Afu7g01320 (Alt. Locus), beta-mannosidase, putative
AFUA_3G07290	1.01855	2.02588	Afu3g07290 (Alt. Locus), SD08430p
AFUA_3G10640	1.01831	2.02554	Afu3g10640 (Alt. Locus), conserved hypothetical protein
AFUA_5G09210	1.01649	2.02298	Afu5g09210 (Alt. Locus), autophagic serine protease Alp2, identical to cellular serine proteinase (GI:2143220) (Aspergillus fumigatus) PMID: 11100830 similar to subtilisin-like serine protease PspA/Idi-6 (GI:7400480) (Podospora anserina) PMID: 12519185, 11453254 similar to vacuolar proteinase B (yscB), a serine protease of the subtilisin family; involved in protein degradation in the vacuole and …
AFUA_7G01830	1.01522	2.0212	Afu7g01830 (Alt. Locus), UTP-glucose-1-phosphate uridylyltransferase Ugp1, putative
AFUA_6G07570	1.01464	2.0204	Afu6g07570 (Alt. Locus), DHHC zinc finger membrane protein
AFUA_4G00980	1.01285	2.01789	Afu4g00980 (Alt. Locus), conserved hypothetical protein
AFUA_6G00520	1.01238	2.01723	Afu6g00520 (Alt. Locus), conserved hypothetical protein
AFUA_7G01230	1.01177	2.01638	Afu7g01230 (Alt. Locus), DnaJ domain protein
AFUA_1G17290	1.01081	2.01505	Afu1g17290 (Alt. Locus), conserved hypothetical protein
AFUA_4G04660	1.01066	2.01484	Afu4g04660 (Alt. Locus), proteasome regulatory particle subunit Rpt6, putative, Similar to SP:Q01939: 26S protease regulatory subunit 8 homolog (SUG1 protein)(CIM3protein) (TAT-binding protein TBY1). {Saccharomyces cerevisiae;}
AFUA_6G12250	1.01044	2.01453	Afu6g12250 (Alt. Locus), succinyl-CoA:3-ketoacid-coenzyme A transferase (ScoT), putative, similar to mitochondrial 3-oxoacid CoA transferase 1; SCOT (GI:4557817) (Homo sapiens) PMID: 10964512, (2.8.3.5)
AFUA_5G03060	1.00999	2.01389	Afu5g03060 (Alt. Locus), conserved hypothetical protein
AFUA_1G09080	1.00926	2.01288	Afu1g09080 (Alt. Locus), hydrolase, alpha/beta fold family protein
AFUA_4G13240	1.00709	2.00985	Afu4g13240 (Alt. Locus), conserved hypothetical protein
AFUA_8G03970	1.0068	2.00944	Afu8g03970 (Alt. Locus), C6 finger domain protein, putative
AFUA_3G10420	1.00628	2.00873	Afu3g10420 (Alt. Locus), conserved hypothetical protein
AFUA_6G11790	1.00545	2.00758	Afu6g11790 (Alt. Locus), conserved hypothetical protein
AFUA_1G01540	1.00385	2.00535	Afu1g01540 (Alt. Locus), endonuclease/exonuclease/phosphatase family protein
AFUA_6G07990	1.00342	2.00475	Afu6g07990 (Alt. Locus), oxidoreductase, 2OG-Fe(II) oxygenase family family
AFUA_5G10210	1.00327	2.00454	Afu5g10210 (Alt. Locus), conserved hypothetical protein
AFUA_2G01180	1.00219	2.00303	Afu2g01180 (Alt. Locus), cellobiose dehydrogenase, putative, (1.1.-.-)
AFUA_3G05980	1.00194	2.00269	Afu3g05980 (Alt. Locus), conserved hypothetical protein
AFUA_8G05270	1.0017	2.00236	Afu8g05270 (Alt. Locus), C6 transcription factor, putative
AFUA_2G03340	1.00135	2.00187	Afu2g03340 (Alt. Locus), DUF652 domain protein, contains a DUF652 domain
AFUA_5G05970	1.00114	2.00158	Afu5g05970 (Alt. Locus), TRAPP complex subunit (Bet5), putative
AFUA_5G02580	1.00042	2.00058	Afu5g02580 (Alt. Locus), mRNA splicing protein Yju2, similar to essential nuclear protein; putative spliceosomal component involved in mRNA splicing, based on computational analysis of large-scale protein-protein interaction data; Yju2p (GI:6322755) (Saccharomyces cerevisiae) PMID: 1626433 PMID: 14566057
AFUA_5G07060	1.0003	2.00042
