# Supplementary material for: SREBP Coordinates Iron and Ergosterol Homeostasis to Mediate Triazole Drug and Hypoxia Responses in the Human Fungal Pathogen Aspergillus fumigatus
Source: PLoS Genet. 2011 Dec 1;7(12):e1002374. doi: 10.1371/journal.pgen.1002374 (PMC3228822; doi:10.1371/journal.pgen.1002374)
Supplement: Table S5 — Microarray results, Log2 ratios and fold changes for mRNAs downregulated in ΔsrbA at 4 hours post exposure to hypoxia. (XLS) [file pgen.1002374.s009.xls]

## Sheet: Sheet1
Gene	4 hours	Fold Changes	Annotation
AFUA_1G03150	-6.52285	-91.9549	Afu1g03150 (Alt. Locus), c-14 sterol reductase
AFUA_2G01260	-6.1603	-71.5213	Afu2g01260 (Alt. Locus), HLH transcription factor, SrbA
AFUA_4G14250	-6.02705	-65.2111	Afu4g14250 (Alt. Locus), hypothetical protein
AFUA_5G14810	-5.56798	-47.4384	Afu5g14810 (Alt. Locus), pyruvate decarboxylase, putative, (4.1.1.1)
AFUA_2G00320	-5.54987	-46.8466	Afu2g00320 (Alt. Locus), sterol delta 5,6-desaturase, putative, similar to GB:AAN27998.1: sterol delta 5,6-desaturase ERG3 {Leptosphaeria maculans;}
AFUA_6G13390	-5.51286	-45.6601	Afu6g13390 (Alt. Locus), FAD dependent oxidoreductase, putative
AFUA_5G13730	-5.39117	-41.9665	Afu5g13730 (Alt. Locus), NlpC/P60-like cell-wall peptidase, putative, similar to 14.5 kDa bacteriolytic enzyme (GI:22595340) (Dermatophagoides pteronyssinus) PMID: 12052562 similar to secreted antigen SagA (GI:9367036) (Enterococcus faecium) PMID: 12933846 peptidoglycan lytic protein P45 (GI:16804543) (Listeria monocytogenes EGD-e) PMID: 10648100
AFUA_7G06650	-5.12315	-34.8515	Afu7g06650 (Alt. Locus), alpha/beta hydrolase, putative, (3.3.2.3)
AFUA_1G17550	-5.00489	-32.1087	Afu1g17550 (Alt. Locus), HET domain protein
AFUA_5G09970	-4.90785	-30.0201	Afu5g09970 (Alt. Locus), 67 kDa myosin-cross-reactive antigen family protein
AFUA_5G02130	-4.47566	-22.2489	Afu5g02130 (Alt. Locus), alpha-galactosidase, (3.2.1.22)
AFUA_1G13940	-4.42878	-21.5375	Afu1g13940 (Alt. Locus), SUN domain protein (Adg3), putative, similar to SUN family protein (GI:44889985) (Aspergillus fumigatus) similar to Adg3 protein (GI:46395622) (Schizosaccharomyces pombe), (3.2.1.-)
AFUA_3G13110	-4.41044	-21.2655	Afu3g13110 (Alt. Locus), extracellular serine-threonine rich protein
AFUA_3G08110	-4.35587	-20.4761	Afu3g08110 (Alt. Locus), cell wall protein, putative
AFUA_4G14620	-4.33278	-20.151	Afu4g14620 (Alt. Locus), RING finger protein
AFUA_2G00860	-4.30001	-19.6985	Afu2g00860 (Alt. Locus), hypothetical protein
AFUA_3G12190	-4.28494	-19.4938	Afu3g12190 (Alt. Locus), RING finger domain protein, putative
AFUA_3G00500	-4.1911	-18.2661	Afu3g00500 (Alt. Locus), integral membrane protein
AFUA_8G02440	-4.15845	-17.8574	Afu8g02440 (Alt. Locus), C-4 methyl sterol oxidase, putative, similar to GB:AAS56153.1: YGR060W {Saccharomyces cerevisiae;}, (1.-.-.-)
AFUA_5G14510	-4.14495	-17.6911	Afu5g14510 (Alt. Locus), beta-lactamase, putative, similar to GB:BAC68971.1: putative beta-lactamase (Streptomyces avermitilis MA-4680)
AFUA_8G07090	-4.13802	-17.6062	Afu8g07090 (Alt. Locus), extracellular proline-serine rich protein
AFUA_5G09980	-4.12527	-17.4514	Afu5g09980 (Alt. Locus), acyl-CoA dehydrogenase, putative, similar to GB:CAA76079.1: SOS response Ada system protein (Geodia cydonium), (1.3.99.-)
AFUA_4G01290	-4.07926	-16.9036	Afu4g01290 (Alt. Locus)csn (Gene Name), , endo-chitosanase, pseudogene, identical to endo-chitosanase precursor (GI:28435530) (Aspergillus fumigatus) PMID: 11115392, (3.2.1.132)
AFUA_4G00660	-4.06087	-16.6895	Afu4g00660 (Alt. Locus), sensor histidine kinase/response regulator, putative
AFUA_4G12710	-4.04665	-16.5259	Afu4g12710 (Alt. Locus), conserved hypothetical protein
AFUA_3G01580	-4.04631	-16.522	Afu3g01580 (Alt. Locus), GMC oxidoreductase, putative, similar to SP:P17444: Choline dehydrogenase (Escherichia coli)
AFUA_6G10080	-4.0198	-16.2211	Afu6g10080 (Alt. Locus), conserved hypothetical protein
AFUA_1G05745	-4.01125	-16.1252	Afu1g05745 (Alt. Locus), hypothetical protein
AFUA_1G00500	-3.94867	-15.4407	Afu1g00500 (Alt. Locus), FMN dependent dehydrogenase, putative, similar to GB:CAC19728.1: FMN dependent dehydrogenase; cytochrome b2 (l-lactate dehydrogenase); similar to S. cerevisiae CYB2; SPAPB1A11.03 lacks S. cerevisiae CYB2 the N-terminal heme binding domain {Schizosaccharomyces pombe) similar to lactate 2-monooxygenase (Lactate oxidase) (Swiss-Prot:P21795) (Mycobacterium smegmatis) PubMed=2…
AFUA_6G09740	-3.93662	-15.3123	Afu6g09740 (Alt. Locus), thioredoxin reductase GliT, similar to sirodesmin biosynthetic protein SirT (GI:46403065) (Leptosphaeria maculans), (1.-.-.-)
AFUA_5G14680	-3.9154	-15.0888	Afu5g14680 (Alt. Locus), conserved hypothetical protein
AFUA_3G03720	-3.88656	-14.7901	Afu3g03720 (Alt. Locus), conserved hypothetical protein
AFUA_6G03770	-3.86014	-14.5217	Afu6g03770 (Alt. Locus), oxidoreductase (Msc7), putative, similar to aldehyde-dehydrogenase like protein; Msc7p; Yhr039cp (GI:6321828) (Saccharomyces cerevisiae), (1.2.1.-)
AFUA_3G11060	-3.83114	-14.2327	Afu3g11060 (Alt. Locus), THUMP domain protein
AFUA_3G03570	-3.81446	-14.0692	Afu3g03570 (Alt. Locus), 67 kDa myosin-cross-reactive antigen family protein
AFUA_4G00590	-3.80254	-13.9533	Afu4g00590 (Alt. Locus), monooxygenase, putative, (1.14.13.-)
AFUA_1G12840	-3.73589	-13.3234	Afu1g12840 (Alt. Locus), nitrite reductase NiiA, identical to nitrite reductase NiiA (GI:19577345) (Aspergillus fumigatus) PMID: 9508795, (1.7.1.4)
AFUA_1G13610	-3.68079	-12.8242	Afu1g13610 (Alt. Locus), SH3 domain protein
AFUA_1G00510	-3.67731	-12.7932	Afu1g00510 (Alt. Locus), D-lactate dehydrogenase (cytochrome), putative, similar to SP:P32891: D-lactate dehydrogenase (cytochrome), mitochondrial (Saccharomyces cerevisiae), (1.1.2.4)
AFUA_6G01950	-3.6663	-12.696	Afu6g01950 (Alt. Locus), conserved hypothetical protein
AFUA_3G07870	-3.6631	-12.6678	Afu3g07870 (Alt. Locus), extracellular serine-rich protein, putative
AFUA_5G14670	-3.65872	-12.6295	Afu5g14670 (Alt. Locus), conserved hypothetical protein
AFUA_4G03940	-3.65323	-12.5815	Afu4g03940 (Alt. Locus), ferric-chelate reductase, putative, similar to Ferric reductase transmembrane component 2 precursor (EC 1.16.1.7)(Ferric-chelate reductase 2). (Swiss-Prot:P36033) (Saccharomyces cerevisiae;), (1.16.1.7)
AFUA_2G17660	-3.64238	-12.4872	Afu2g17660 (Alt. Locus), C4-dicarboxylate transporter/malic acid transport protein, putative
AFUA_5G11190	-3.63604	-12.4325	Afu5g11190 (Alt. Locus), conserved hypothetical protein
AFUA_3G01330	-3.59914	-12.1185	Afu3g01330 (Alt. Locus), class II aldolase/adducin domain protein, similar to GB:CAB82026.1: putative aldolase {Streptomyces coelicolor A3(2);} ^|^OMNI|NTL02SC4584|CAB82026.1|7320906|
AFUA_6G02220	-3.57927	-11.9528	Afu6g02220 (Alt. Locus), MFS toxin efflux pump, putative
AFUA_2G10960	-3.5763	-11.9282	Afu2g10960 (Alt. Locus), alcohol dehydrogenase, putative, (1.1.1.1)
AFUA_3G11010	-3.56744	-11.8552	Afu3g11010 (Alt. Locus), eukaryotic translation initiation factor eIF-2C4, putative, similar to SP:Q9HCK5: Eukaryotic translation initiation factor 2C 4 (eIF2C 4) (Argonaute 4) (Homo sapiens)
AFUA_4G00610	-3.56198	-11.8104	Afu4g00610 (Alt. Locus), aryl-alcohol dehydrogenase, putative, similar to aryl-alcohol oxidase precursor (GI:3851524) (Pleurotus eryngii), (1.1.-.-) [Link to Allergen Table]
AFUA_3G15330	-3.54451	-11.6682	Afu3g15330 (Alt. Locus), hypothetical protein
AFUA_5G00840	-3.47999	-11.1578	Afu5g00840 (Alt. Locus), integral membrane protein
AFUA_3G00370	-3.47887	-11.1492	Afu3g00370 (Alt. Locus), phosphoketolase, putative, similar to SP:Q8YWW1: Probable phosphoketolase 1 (Nostoc sp. PCC), (4.1.2.-)
AFUA_6G00620	-3.47833	-11.1451	Afu6g00620 (Alt. Locus), GPI anchored hypothetical protein
AFUA_6G10120	-3.46877	-11.0715	Afu6g10120 (Alt. Locus), zinc-binding oxidoreductase ToxD, putative, similar to ToxD (GI:1027511) (Cochliobolus carbonum) similar to enoyl reductase LovC involved in lovastatin biosynthesis(GI:4959947) (Aspergillus terreus)
AFUA_3G12520	-3.4286	-10.7674	Afu3g12520 (Alt. Locus), conserved hypothetical protein
AFUA_2G11790	-3.42564	-10.7453	Afu2g11790 (Alt. Locus), conserved hypothetical protein
AFUA_4G14240	-3.32768	-10.04	Afu4g14240 (Alt. Locus), O-methyltransferase, putative
AFUA_7G05580	-3.31581	-9.95768	Afu7g05580 (Alt. Locus), phospholipase PldA, putative, similar to GB:BAC67175.1: phospholipase D (Emericella nidulans)
AFUA_1G12210	-3.26792	-9.63259	Afu1g12210 (Alt. Locus), NADH oxidase, (1.-.-.-)
AFUA_1G14340	-3.25383	-9.53895	Afu1g14340 (Alt. Locus), metalloreductase, putative, (1.16.1.-) similar to Fre1
AFUA_1G17350	-3.24355	-9.4712	Afu1g17350 (Alt. Locus), CP2 transcription factor, putative, similar to GB:AAM22619.1: BOM (Mus musculus)
AFUA_5G14660	-3.23989	-9.4472	Afu5g14660 (Alt. Locus), GABA permease, putative
AFUA_3G10760	-3.23407	-9.40917	Afu3g10760 (Alt. Locus), phosphoketolase, putative, similar to SP:O74770: Probable phosphoketolase (Schizosaccharomyces pombe)
AFUA_6G03400	-3.20647	-9.23087	Afu6g03400 (Alt. Locus), conserved hypothetical protein
AFUA_6G04920	-3.2037	-9.21318	Afu6g04920 (Alt. Locus), NAD-dependent formate dehydrogenase AciA/Fdh, similar to aciA gene (GI:5545) (Emericella nidulans) PMID: 1465107 similar to formate dehydrogenase (NAD-dependent formate dehydrogenase) (FDH) (GI:729469) (Neurospora crassa) PMID: 8509325, (1.2.1.2)
AFUA_3G10750	-3.18651	-9.10404	Afu3g10750 (Alt. Locus), acetate kinase, putative, (2.7.2.1)
AFUA_3G02830	-3.18401	-9.08832	Afu3g02830 (Alt. Locus), ankyrin repeat protein, similar to Ankyrin 1; Erythrocyte ankyrin (Swiss-Prot:Q02357) (Mus musculus) similar to Ankyrin repeat domain protein 28 (Swiss-Prot:O15084) (Homo sapiens)
AFUA_7G06060	-3.14973	-8.87488	Afu7g06060 (Alt. Locus), siderochrome-iron transporter Sit1, putative, similar to ferrioxamine B transporter Sit1p (GI:6320770) (Saccharomyces cerevisiae) PMID: 12196168, 9884238
AFUA_8G06020	-3.14841	-8.86679	Afu8g06020 (Alt. Locus), glutamate decarboxylase, (4.1.1.15)
AFUA_4G09210	-3.11755	-8.67914	Afu4g09210 (Alt. Locus), phosphate transporter
AFUA_7G04740	-3.11742	-8.67833	Afu7g04740 (Alt. Locus), conserved hypothetical protein
AFUA_7G05070	-3.06514	-8.36947	Afu7g05070 (Alt. Locus), FAD dependent oxidoreductase, putative, (1.3.99.1), succinate dehydrogenase putative
AFUA_6G13490	-3.0649	-8.36812	Afu6g13490 (Alt. Locus), glutamate decarboxylase, (4.1.1.15)
AFUA_3G02270	-3.01175	-8.0654	Afu3g02270 (Alt. Locus), mycelial catalase Cat1, identical to catalase (GI:2431866) (Aspergillus fumigatus) PMID: 9353056 PMID: 12761140, (1.11.1.6)
AFUA_5G10780	-2.99423	-7.96805	Afu5g10780 (Alt. Locus), UDP-glucose 4-epimerase, (5.1.3.2)
AFUA_7G08590	-2.97585	-7.86719	Afu7g08590 (Alt. Locus), hypothetical protein
AFUA_3G14570	-2.96509	-7.80875	Afu3g14570 (Alt. Locus), histidine acid phosphatase, putative, (3.1.3.-)
AFUA_6G12000	-2.95548	-7.75692	Afu6g12000 (Alt. Locus), hypothetical protein
AFUA_5G06230	-2.9335	-7.63964	Afu5g06230 (Alt. Locus), GABA permease, putative, similar to SP:P32837: GABA-specific permease, GABA-specific transport protein (Saccharomyces cerevisiae)
AFUA_1G12560	-2.92184	-7.57813	Afu1g12560 (Alt. Locus), endoglucanase, putative, similar to SP:O14405: Endoglucanase IV precursor (EC 3.2.1.4) (Endo-1,4-beta-glucanase IV)(Cellulase IV) (EGIV). {Hypocrea jecorina;} ^|^GB|CAA71999.1|2315274|TRENDOGIV endoglucanase IV {Hypocrea jecorina;}, (3.2.1.-)
AFUA_2G14340	-2.91186	-7.52586	Afu2g14340 (Alt. Locus), conserved hypothetical protein
AFUA_5G04250	-2.91072	-7.51993	Afu5g04250 (Alt. Locus), homocysteine synthase CysD, similar to O-Acetyl-L-homoserine sulfhydrylase cysD (GI:633761) (Emericella nidulans) PMID: 9506902, (2.5.1.49)
AFUA_5G14790	-2.8795	-7.35893	Afu5g14790 (Alt. Locus), phosphoenolpyruvate synthase, putative, similar to GB:BAC08316.1: phosphoenolpyruvate synthase (Thermosynechococcus elongatus BP-1), (2.7.9.2)
AFUA_6G00430	-2.8713	-7.31727	Afu6g00430 (Alt. Locus), IgE-binding protein, identical ot IgE-binding protein (GI:3219530) (Aspergillus fumigatus)
AFUA_2G00330	-2.8585	-7.25261	Afu2g00330 (Alt. Locus), beta-alanine synthase, putative, similar to beta-alanine synthase (GI:14334059) (Saccharomyces kluyveri), (3.5.1.-)
AFUA_7G06780	-2.81417	-7.03313	Afu7g06780 (Alt. Locus), hypothetical protein
AFUA_4G03960	-2.80658	-6.99623	Afu4g03960 (Alt. Locus), C6 transcription factor Ctf1A, putative, similar to SP:P52958: Cutinase transcription factor 1 alpha (Nectria haematococca mpVI)
AFUA_1G04630	-2.80599	-6.99338	Afu1g04630 (Alt. Locus), hypothetical protein
AFUA_1G03690	-2.77974	-6.86728	Afu1g03690 (Alt. Locus), 4-carboxymuconolactone decarboxylase family protein
AFUA_3G14880	-2.77221	-6.83154	Afu3g14880 (Alt. Locus), oxidoreductase, 2OG-Fe(II) oxygenase family, putative
AFUA_7G06660	-2.75344	-6.74324	Afu7g06660 (Alt. Locus), conserved hypothetical protein
AFUA_2G03730	-2.74882	-6.72167	Afu2g03730 (Alt. Locus), Ctr copper transporter family protein
AFUA_3G10910	-2.74863	-6.7208	Afu3g10910 (Alt. Locus), glutaminase, putative
AFUA_3G00810	-2.71988	-6.58816	Afu3g00810 (Alt. Locus), cholestenol delta-isomerase, putative, (5.3.3.5)
AFUA_4G12700	-2.71735	-6.57665	Afu4g12700 (Alt. Locus), conserved hypothetical protein
AFUA_4G07280	-2.71581	-6.56964	Afu4g07280 (Alt. Locus), cAMP-mediated signaling protein Sok1, putative, similar to SP:P40317: SOK1 protein (Saccharomyces cerevisiae) PMID: 8065298
AFUA_5G06240	-2.65745	-6.30918	Afu5g06240 (Alt. Locus), alcohol dehydrogenase, putative, (1.1.1.1) [Link to Allergen Table]
AFUA_4G12590	-2.65455	-6.29649	Afu4g12590 (Alt. Locus), conserved hypothetical protein
AFUA_7G00580	-2.64435	-6.25213	Afu7g00580 (Alt. Locus), conserved hypothetical protein
AFUA_8G01910	-2.64351	-6.2485	Afu8g01910 (Alt. Locus), histidine acid phosphatase, putative, similar to one of three repressible acid phosphatases, a glycoprotein that is transported to the cell surface by the secretory pathway; induced by phosphate starvation and coordinately regulated by PHO4 and PHO2; Pho11p (GI:6319351)(Saccharomyces cerevisiae), (3.1.3.2)
AFUA_3G12720	-2.64173	-6.24081
AFUA_8G06700	-2.61725	-6.13581	Afu8g06700 (Alt. Locus), annexin ANXC3.1, identical to annexin ANXC3.1 (GI:47059731) (Aspergillus fumigatus) PMID: 15044005
AFUA_1G02290	-2.61511	-6.12671	Afu1g02290 (Alt. Locus), conserved hypothetical protein
AFUA_3G10700	-2.61341	-6.11946	Afu3g10700 (Alt. Locus), Arp2/3 complex subunit Arc16, putative
AFUA_4G08240	-2.61016	-6.1057	Afu4g08240 (Alt. Locus), zinc-containing alcohol dehydrogenase, putative, similar to GB:AAS69569.1: alcohol dehydrogenase (Leptospira interrogans), (1.1.1.1)
AFUA_8G04870	-2.60704	-6.09254	Afu8g04870 (Alt. Locus), NAD binding Rossmann fold oxidoreductase, putative, (1.-.-.-)
AFUA_5G03790	-2.58683	-6.00778	Afu5g03790 (Alt. Locus), ferrooxidoreductase Fet3, putative, similar to ferro-O2-oxidoreductase required for high-affinity iron uptake and involved in mediating resistance to copper ion toxicity, belongs to class of integral membrane multicopper oxidases; Fet3p (GI:6323703) (Saccharomyces cerevisiae), (1.10.3.2)
AFUA_1G16450	-2.55981	-5.89631	Afu1g16450 (Alt. Locus), conserved hypothetical protein
AFUA_1G05790	-2.54184	-5.82332	Afu1g05790 (Alt. Locus), GPI anchored serine-rich protein, similar to antigenic cell wall protein MP2 (GI:38492189) (Aspergillus fumigatus)
AFUA_5G06500	-2.52942	-5.7734	Afu5g06500 (Alt. Locus), acyl-CoA dehydrogenase family protein, (1.3.99.-)
AFUA_5G14520	-2.51	-5.6962	Afu5g14520 (Alt. Locus), integral membrane protein
AFUA_4G13080	-2.50953	-5.69435	Afu4g13080 (Alt. Locus), MFS monosaccharide transporter, putative
AFUA_1G02140	-2.49897	-5.65282	Afu1g02140 (Alt. Locus), glycogen debranching enzyme Gdb1, putative, similar to glycogen debranching enzyme containing glucanotranferase and alpha-1,6-amyloglucosidase activities, required for glycogen degradation; Gdb1p (GI:6325442) (Saccharomyces cerevisiae) PMID: 11094287
AFUA_4G11250	-2.49181	-5.62482	Afu4g11250 (Alt. Locus), carbonic anhydrase Nce103, putative, similar to carbonic anhydrase; poorly transcribed under aerobic conditions and at an undetectable level under anaerobic conditions; involved in non-classical protein export pathway; Nce103p (GI:6324292) (Saccharomyces cerevisiae), (4.2.1.1)
AFUA_5G14840	-2.48839	-5.61149	Afu5g14840 (Alt. Locus), hypothetical protein
AFUA_5G02840	-2.47065	-5.54295	Afu5g02840 (Alt. Locus), MFS sugar transporter, putative, similar to ascus development protein asd-3 (GI:4959716) (Neurospora crassa) similar to glycerol proton symporter of the plasma membrane, subject to glucose-induced inactivation, strongly but transiently induced when cells are subjected to osmotic shock; Stl1p (GI:6320745) (Saccharomyces cerevisiae)
AFUA_2G05400	-2.46029	-5.50327	Afu2g05400 (Alt. Locus), sugar hydrolase, putative, similar to GB:CAD55453.1: putative sugar hydrolase {Streptomyces coelicolor A3(2);}
AFUA_7G00130	-2.44228	-5.43499
AFUA_3G12080	-2.43139	-5.39412	Afu3g12080 (Alt. Locus), ADP-ribosylation factor 6, putative
AFUA_8G06450	-2.42808	-5.38178	Afu8g06450 (Alt. Locus), Rieske 2Fe-2S family protein, putative, similar to OMNI:GMSORF0282: Rieske 2Fe-2S family protein, putative {Mycobacterium smegmatis str. MC2 155;}
AFUA_5G14820	-2.42419	-5.36726	Afu5g14820 (Alt. Locus), replication factor C subunit
AFUA_6G10720	-2.41738	-5.342	Afu6g10720 (Alt. Locus), alpha-ketoglutarate-dependent taurine dioxygenase, (1.14.11.17)
AFUA_2G15860	-2.4114	-5.31989	Afu2g15860 (Alt. Locus), TAM domain methyltransferase, putative, similar to GB:AAO34671.1: methyltransferase {Gibberella zeae;} similar to methyltransferase LaeA (GI:37703327) (Aspergillus fumigatus) PUBMED 15075281 similar to methyltransferase LaeA (GI:37622142) (Emericella nidulans)
AFUA_6G05140	-2.40297	-5.28892	Afu6g05140 (Alt. Locus), sterol delta 5,6-desaturase ERG3, (1.3.3.-)
AFUA_5G14340	-2.40075	-5.28077	Afu5g14340 (Alt. Locus), oxidoreductase, short-chain dehydrogenase/reductase family, putative, (1.1.-.-)
AFUA_1G05720	-2.38715	-5.23123	Afu1g05720 (Alt. Locus), c-14 sterol reductase
AFUA_3G06180	-2.38473	-5.22246	Afu3g06180 (Alt. Locus), DNA lyase Apn2, similar to DNA-(apurinic or apyrimidinic site) lyase Apn2 (Swiss-Prot:P87175) (Schizosaccharomyces pombe) PMID: 14704348 similar to Class II abasic (AP) endonuclease involved in repair of DNA damage; homolog of human HAP1 and E. coli exoIII; Apn2p (GI:6319452) (Saccharomyces cerevisiae), (3.1.11.2)
AFUA_1G17040	-2.38218	-5.21325	Afu1g17040 (Alt. Locus), D-lactate dehydrogenase, putative, (1.1.1.28)
AFUA_8G06750	-2.37785	-5.19761	Afu8g06750 (Alt. Locus), UDP-glucose,sterol transferase, putative
AFUA_5G10560	-2.36989	-5.16903	Afu5g10560 (Alt. Locus), cytochrome c oxidase subunit V
AFUA_2G17000	-2.36247	-5.14251	Afu2g17000 (Alt. Locus), PT repeat family protein, similar to PIR:T17451: fimbriae-associated protein Fap1 (Streptococcus parasanguinis)
AFUA_1G11740	-2.36047	-5.13538	Afu1g11740 (Alt. Locus), conserved hypothetical protein
AFUA_1G12350	-2.35988	-5.13326	Afu1g12350 (Alt. Locus), SCP-like extracellular protein, putative, similar to protein of unknown function, has similarity to Pry2p and Pry3p and to the plant PR-1 class of pathogen related proteins; Pry1p (GI:6322382) (Saccharomyces cerevisiae)
AFUA_4G08710	-2.35631	-5.12059	Afu4g08710 (Alt. Locus), short chain dehydrogenase, putative, (1.-.-.-)
AFUA_3G03560	-2.34915	-5.09523	Afu3g03560 (Alt. Locus), pyridine nucleotide-disulfide oxidoreductase, putative, similar to GB:AAO07305.1: Rhodanese-related sulfurtransferase (Vibrio vulnificus CMCP6)
AFUA_5G12770	-2.34135	-5.06775	Afu5g12770 (Alt. Locus), metallo-beta-lactamase family protein, similar to GB:AAP09877.1: hydrolase (Bacillus cereus)
AFUA_8G05880	-2.34102	-5.06659	Afu8g05880 (Alt. Locus), chaperonin (GroES/Cpn10), putative, similar to 10 kDa chaperonin; Protein Cpn10; groES protein (GI:231748) (Streptomyces albus G) PMID: 1682304
AFUA_6G08660	-2.33849	-5.05772	Afu6g08660 (Alt. Locus), M protein repeat protein, contains internal repeats and regions of low complexity
AFUA_4G03460	-2.32636	-5.01538	Afu4g03460 (Alt. Locus), HLH DNA binding domain protein, putative
AFUA_7G06390	-2.32607	-5.01436	Afu7g06390 (Alt. Locus), MFS maltose permease MalP, similar to maltose permease MalP (GI:14278920) (Aspergillus oryzae) similar to alpha-glucoside permease, transports maltose, maltotriose, alpha-methylglucoside, and turanose; identical to Mph2p; encoded in a subtelomeric position in a region likely to have undergone duplication; Mph3p (GI:6322620) (Saccharomyces cerevisiae)
AFUA_6G00740	-2.30729	-4.94952	Afu6g00740 (Alt. Locus), conserved hypothetical protein
AFUA_1G07480	-2.30547	-4.94327	Afu1g07480 (Alt. Locus), coproporphyrinogen III oxidase, putative, (1.3.3.3)
AFUA_1G09420	-2.30022	-4.92534	Afu1g09420 (Alt. Locus), conserved hypothetical protein
AFUA_5G10540	-2.2882	-4.88445	Afu5g10540 (Alt. Locus), glycogen branching enzyme GbeA, putative, similar to glycogen branching enzyme GbeA (GI:16041069) (Aspergillus oryzae)
AFUA_4G06940	-2.28456	-4.87217	Afu4g06940 (Alt. Locus), sphingolipid desaturase, putative
AFUA_3G12300	-2.2762	-4.84402	Afu3g12300 (Alt. Locus), 60S ribosomal protein L22, putative
AFUA_6G09400	-2.27347	-4.83483	Afu6g09400 (Alt. Locus), hypothetical protein
AFUA_3G14920	-2.26643	-4.8113	Afu3g14920 (Alt. Locus), TAM domain methyltransferase, putative, similar to methyltransferase LaeA (GI:37622142) (Emericella nidulans) similar to methyltransferase LaeA (GI:37703327) (Aspergillus fumigatus) PUBMED 15075281
AFUA_2G01890	-2.26616	-4.81041	Afu2g01890 (Alt. Locus), ubiquinone biosynthesis protein Coq7, putative
AFUA_8G04730	-2.2473	-4.74794	Afu8g04730 (Alt. Locus), oligopeptidase family protein
AFUA_2G15490	-2.24091	-4.72696	Afu2g15490 (Alt. Locus), TPR domain protein, similar to GB:CAB61159.1: conserved hypothetical protein SCF91.02c {Streptomyces coelicolor A3(2);}
AFUA_4G14230	-2.2402	-4.72464	Afu4g14230 (Alt. Locus), MFS transporter, putative
AFUA_6G03510	-2.23586	-4.71044	Afu6g03510 (Alt. Locus), flavin containing polyamine oxidase, putative, similar to Polyamine oxidase precursor (Swiss-Prot:O64411) (Zea mays) PubMed=9598979 similar to Lysine-specific histone demethylase 1 (Amine oxidaseflavin containing domain protein 2) (AOF2 protein) (BRAF35-HDACcomplex protein BHC110). (Swiss-Prot:O60341) (Homo sapiens), (1.5.3.11)
AFUA_3G15050	-2.23378	-4.70365	Afu3g15050 (Alt. Locus), flavin-binding monooxygenase, putative
AFUA_2G02950	-2.22375	-4.67107	Afu2g02950 (Alt. Locus), aldehyde reductase, putative, similar to aldehyde reductase YJR096w (GI:1077006) (Saccharomyces cerevisiae) contains an AKR domain, (1.1.1.-)
AFUA_4G00580	-2.21459	-4.64151	Afu4g00580 (Alt. Locus), hypothetical protein
AFUA_3G07140	-2.2023	-4.60211	Afu3g07140 (Alt. Locus), extracellular developmental signal biosynthesis protein FluG
AFUA_4G04670	-2.1983	-4.58938	Afu4g04670 (Alt. Locus), calcium permease family membrane transporter
AFUA_4G08170	-2.19393	-4.5755	Afu4g08170 (Alt. Locus), succinate-semialdehyde dehydrogenase Uga2, putative, similar to succinate semialdehyde dehydrogenase involved in the utilization of gamma-aminobutyrate (GABA) as a nitrogen source; part of the 4-aminobutyrate and glutamate degradation pathways; localized to the cytoplasm; Uga2p (GI:6319478) (Saccharomyces cerevisiae), (1.2.1.24)
AFUA_2G15650	-2.19035	-4.56418	Afu2g15650 (Alt. Locus), DUF323 domain protein, contains a DUF323 domain
AFUA_5G14830	-2.19007	-4.56326	Afu5g14830 (Alt. Locus), glyoxalase family protein, (4.4.1.5)
AFUA_4G10220	-2.17844	-4.52664	Afu4g10220 (Alt. Locus), homeobox transcription factor (RfeB), putative
AFUA_6G07530	-2.17351	-4.51121	Afu6g07530 (Alt. Locus), bZIP transcription factor, putative, similar to positive sulphur transcription regulator MetR (GI:5051964) (Emericella nidulans)
AFUA_4G00750	-2.15738	-4.46103	Afu4g00750 (Alt. Locus), conserved hypothetical protein
AFUA_5G11820	-2.15482	-4.45314	Afu5g11820 (Alt. Locus), oxidative stress protein Svf1, putative, similar to protein with a potential role in cell survival pathways, required for the diauxic growth shift; expression in mammalian cells increases survival under conditions inducing apoptosis; Svf1p (GI:6320553) (Saccharomyces cerevisiae) PMID: 16034825
AFUA_2G00440	-2.12697	-4.36798	Afu2g00440 (Alt. Locus), conserved hypothetical protein
AFUA_6G00660	-2.12638	-4.36619	Afu6g00660 (Alt. Locus), FAD binding domain protein
AFUA_8G06770	-2.11866	-4.34291	Afu8g06770 (Alt. Locus), conserved hypothetical protein
AFUA_3G03040	-2.10532	-4.30294	Afu3g03040 (Alt. Locus), conserved hypothetical protein
AFUA_6G08440	-2.10087	-4.28967	Afu6g08440 (Alt. Locus), protoporphyrinogen oxidase, putative, (1.3.3.4)
AFUA_5G03800	-2.09648	-4.27663	Afu5g03800 (Alt. Locus), high-affinity iron transporter FtrA, similar to high-affinity iron permease FtrA (GI:50845197) (Aspergillus fumigatus) PMID: 15504822
AFUA_5G08770	-2.08589	-4.24537
AFUA_8G02200	-2.0837	-4.23892	Afu8g02200 (Alt. Locus), proline permease, putative, SP:P18696: Proline-specific permease (Proline transport protein). {Emericella nidulans;} ^|^GB|CAA56191.1|1030723|ANPRNB1 proline permease {Emericella nidulans}
AFUA_4G03750	-2.078	-4.22222	Afu4g03750 (Alt. Locus), phthalate transporter, putative
AFUA_6G08730	-2.0763	-4.21723	Afu6g08730 (Alt. Locus), 6-phosphogluconate dehydrogenase, decarboxylating, 6-phosphogluconate dehydrogenase 6-PGDH2 (GI:21954536) (Aspergillus oryzae), (1.1.1.44)
AFUA_6G03690	-2.0682	-4.19363	Afu6g03690 (Alt. Locus), sodium P-type ATPase, putative, Similar to PIR:T31112: ATPase 2 , P-type - yeast (Schwanniomyces occidentalis). PMID: 9430707, (3.6.3.7)
AFUA_4G08580	-2.06735	-4.19115	Afu4g08580 (Alt. Locus), mitochondrial peroxiredoxin Prx1, putative, similar to mitochondrial peroxiredoxin (1-Cys Prx) with thioredoxin peroxidase activity, has a role in reduction of hydroperoxides; induced during respiratory growth and under conditions of oxidative stress; Prx1p (GI:6319407) (Saccharomyces cerevisiae), (1.11.1.7)
AFUA_6G08740	-2.06323	-4.17922	Afu6g08740 (Alt. Locus), 3-dehydroshikimate dehydratase, putative, similar to SP:P07046: 3-dehydroshikimate dehydratase (EC 4.2.1.-) (DHS dehydratase)(DHSase) (Neurospora crassa), (4.2.1.-)
AFUA_4G13770	-2.0609	-4.17246	Afu4g13770 (Alt. Locus), glycosyl hydrolase, putative, similar to GB:BAC15162.1: beta-N-acetylhexosaminidase (beta-hexosaminidase) (Oceanobacillus iheyensis HTE831), (3.-.-.-)
AFUA_1G16480	-2.05785	-4.16364	Afu1g16480 (Alt. Locus), acid phosphatase, putative
AFUA_5G14780	-2.05024	-4.14176	Afu5g14780 (Alt. Locus), heat shock trehalose synthase, putative, similar to clock controlled protein CCG-9 (GI:3746895) (Neurospora crassa) similar to trehalose synthase (GI:3298096) (Grifola frondosa), (2.4.1.-)
AFUA_1G15910	-2.0347	-4.09737	Afu1g15910 (Alt. Locus), C6 transcription factor RosA-like, putative, similar to repressor of sexual development RosA (GI:27526404) (Emericella nidulans)
AFUA_2G02310	-2.03375	-4.09467	Afu2g02310 (Alt. Locus), actin cortical patch protein Sur7, putative, similar to integral membrane protein localized to cortical patch structures; multicopy suppressor of rvs167 mutation; mutants show defects in sporulation and altered sphingolipid content in plasma membrane; Sur7p(GI:6323589) (Saccharomyces cerevisiae) PMID: 11784867
AFUA_5G09860	-2.03334	-4.09351	Afu5g09860 (Alt. Locus), esterase, putative, (3.1.1.1)
AFUA_3G03630	-2.02496	-4.06981	Afu3g03630 (Alt. Locus), conserved hypothetical protein
AFUA_5G11690	-2.02266	-4.06331	Afu5g11690 (Alt. Locus), protein tyrosine phosphatase Pps1, putative, similar to dual specificity protein phosphatase PPS1 (GI:586390)(Saccharomyces cerevisiae)
AFUA_6G08320	-2.02185	-4.06104	Afu6g08320 (Alt. Locus), conserved hypothetical protein
AFUA_7G04690	-2.01572	-4.04383	Afu7g04690 (Alt. Locus), FAD dependent sulfhydryl oxidase Erv2, putative
AFUA_3G09260	-2.01284	-4.03576	Afu3g09260 (Alt. Locus), conserved hypothetical protein
AFUA_5G08240	-2.01205	-4.03356	Afu5g08240 (Alt. Locus), MutT/nudix family protein
AFUA_2G09030	-2.00887	-4.02467	Afu2g09030 (Alt. Locus), secreted dipeptidyl peptidase DppV, identical to Dipeptidyl-peptidase V precursor (EC 3.4.14.-) (DPP V) (DppV). (Swiss-Prot:O13479) (Aspergillus fumigatus;) PMID: 9045640, (3.4.14.-) [Link to Allergen Table]
AFUA_4G06570	-2.00759	-4.0211	Afu4g06570 (Alt. Locus), Ras guanine-nucleotide exchange protein, putative, similar to Cell division control protein 25. (Swiss-Prot:P04821) (Saccharomyces cerevisiae;)
AFUA_4G11110	-2.00613	-4.01702	Afu4g11110 (Alt. Locus), C2 domain protein
AFUA_5G14900	-2.00223	-4.00618	Afu5g14900 (Alt. Locus), hypothetical protein
AFUA_7G05450	-1.96779	-3.91169	Afu7g05450 (Alt. Locus), SUN domain protein (Uth1), putative, similar to UTH1 (GI:6322895) (Saccharomyces cerevisiae), (3.2.1.-)
AFUA_5G03080	-1.96566	-3.90591	Afu5g03080 (Alt. Locus), septin
AFUA_5G12620	-1.96538	-3.90516	Afu5g12620 (Alt. Locus), CorA family metal ion transporter, putative
AFUA_4G09810	-1.96435	-3.90238	Afu4g09810 (Alt. Locus), hypothetical protein
AFUA_5G00100	-1.96323	-3.89933	Afu5g00100 (Alt. Locus), integral membrane protein
AFUA_2G05810	-1.96118	-3.8938	Afu2g05810 (Alt. Locus), dienelactone hydrolase
AFUA_1G17390	-1.95298	-3.87172	Afu1g17390 (Alt. Locus), conserved hypothetical protein
AFUA_5G11170	-1.94486	-3.85	Afu5g11170 (Alt. Locus), nucleosome remodeling complex ATPase subunit (Snf2h), putative
AFUA_1G10210	-1.94044	-3.83823	Afu1g10210 (Alt. Locus), conserved hypothetical protein
AFUA_7G06280	-1.93537	-3.82477	Afu7g06280 (Alt. Locus), conserved hypothetical protein
AFUA_6G10650	-1.93154	-3.81462	Afu6g10650 (Alt. Locus), ATP citrate lyase, subunit 1, putative, similar to ATP-citrate synthase (Swiss-Prot:P53396) (Homo sapiens), (2.3.3.8)
AFUA_4G09900	-1.93107	-3.81339	Afu4g09900 (Alt. Locus), cell wall biogenesis protein Ecm15, putative, contains a DUF77 domain similar to non-essential protein of unknown function, likely exists as tetramer, may be regulated by the binding of small-molecule ligands (possibly sulfate ions), may have a role in yeast cell-wall biogenesis; Ecm15p (GI:6319472) (Saccharomyces cerevisiae)
AFUA_3G07310	-1.93066	-3.8123	Afu3g07310 (Alt. Locus), conserved hypothetical protein
AFUA_4G07150	-1.92746	-3.80385	Afu4g07150 (Alt. Locus), cytochrome c subunit, putative
AFUA_3G11070	-1.92224	-3.79011	Afu3g11070 (Alt. Locus), pyruvate decarboxylase PdcA, putative, similar to pyruvate decarboxylase PdcA (GI:4323053) (Aspergillus oryzae), (4.1.1.1)
AFUA_4G03730	-1.91559	-3.77267	Afu4g03730 (Alt. Locus), dienelactone hydrolase
AFUA_4G08850	-1.91194	-3.76316	Afu4g08850 (Alt. Locus), conserved hypothetical protein
AFUA_7G05900	-1.9116	-3.76226	Afu7g05900 (Alt. Locus), MOSC domain protein
AFUA_2G12560	-1.91067	-3.75983	Afu2g12560 (Alt. Locus), pterin-4-alpha-carbinolamine dehydratase family protein
AFUA_6G14280	-1.90936	-3.75641	Afu6g14280 (Alt. Locus), flavin-binding monooxygenase-like protein
AFUA_3G00200	-1.90344	-3.74104	Afu3g00200 (Alt. Locus), hexose transporter protein
AFUA_3G00310	-1.8954	-3.72024	Afu3g00310 (Alt. Locus), extracellular phytase, putative, PMID: 16002656, (3.1.3.8)
AFUA_1G03210	-1.89381	-3.71615	Afu1g03210 (Alt. Locus), MYB family conidiophore development protein FlbD, putative, similar to FlbD (GI:642577) (Emericella nidulans) PMID: 7883170
AFUA_3G14170	-1.89193	-3.7113	Afu3g14170 (Alt. Locus), MFS glucose transporter, putative, similar to GB:CAD59636.1: high-affinity hexose transporter {Emericella nidulans;}
AFUA_2G05840	-1.87526	-3.66868	Afu2g05840 (Alt. Locus), MFS multidrug transporter, putative
AFUA_1G17400	-1.87267	-3.6621	Afu1g17400 (Alt. Locus), peptidase S41 family protein
AFUA_8G02460	-1.87153	-3.6592	Afu8g02460 (Alt. Locus), MFS transporter, putative
AFUA_4G14590	-1.87151	-3.65914	Afu4g14590 (Alt. Locus), C6 transcription factor, putative
AFUA_3G01590	-1.87064	-3.65696
AFUA_7G05880	-1.85544	-3.61862	Afu7g05880 (Alt. Locus), conserved hypothetical protein
AFUA_1G15640	-1.85206	-3.61016	Afu1g15640 (Alt. Locus), conserved hypothetical protein
AFUA_8G02480	-1.8423	-3.5858	Afu8g02480 (Alt. Locus), conserved hypothetical protein
AFUA_2G11020	-1.8336	-3.56426	Afu2g11020 (Alt. Locus), triosephosphate isomerase, (5.3.1.1)
AFUA_2G03830	-1.83197	-3.56024	Afu2g03830 (Alt. Locus), allergen Asp F4, identical to allergen Asp F4 (GI:18202095) (Aspergillus fumigatus) PMID: 8645976 PMID: 14763934 [Link to Allergen Table]
AFUA_2G15290	-1.82515	-3.54344	Afu2g15290 (Alt. Locus), DUF636 domain protein, similar to GB:CAD70871.1: conserved hypothetical protein {Neurospora crassa;}
AFUA_1G09030	-1.82111	-3.53353	Afu1g09030 (Alt. Locus), conserved hypothetical protein
AFUA_2G08250	-1.82011	-3.53109	Afu2g08250 (Alt. Locus), glycerol 3-phosphate dehydrogenase (GfdB), putative, similar to glycerol 3-phosphate dehydrogenase GfdB (NAD+) (GI:40739420) (Aspergillus nidulans) similar to glycerol 3-phosphate dehydrogenase GfdA (NAD+) (GI:12656027) (Aspergillus nidulans) potential sequencing error, (1.1.1.8)
AFUA_3G08430	-1.81441	-3.51715	Afu3g08430 (Alt. Locus), mitochondrial phosphate carrier protein, putative
AFUA_1G05990	-1.81237	-3.5122	Afu1g05990 (Alt. Locus), ribosomal protein L16a
AFUA_3G00180	-1.80751	-3.50038	Afu3g00180 (Alt. Locus), short chain dehydrogenase (AtsC), putative, similar to AtsC (GI:5508836) (Agrobacterium tumefaciens) PMID: 10786639
AFUA_2G02120	-1.80105	-3.48474	Afu2g02120 (Alt. Locus), phosphoglucomutase, putative, (5.4.2.8)
AFUA_3G06190	-1.79883	-3.47938	Afu3g06190 (Alt. Locus), cytochrome c oxidase subunit VIa, putative
AFUA_8G07235	-1.79736	-3.47583	Afu8g07235 (Alt. Locus), integral membrane protein, putative
AFUA_7G03740	-1.79591	-3.47235	Afu7g03740 (Alt. Locus)14-alpha sterol demethylase (Gene Name), , 14-alpha sterol demethylase Cyp51B, identical to 14-alpha sterol demethylase Cyp51B (GI:14861415) (Aspergillus fumigatus), (1.14.13.-)
AFUA_3G06250	-1.79014	-3.45847	Afu3g06250 (Alt. Locus), RNA polymerase II mediator complex component Srb8, putative, similar to subunit of the RNA polymerase II mediator complex; associates with core polymerase subunits to form the RNA polymerase II holoenzyme; essential for transcriptional regulation; involved in glucose repression; Srb8p (GI:6319923) (Saccharomyces cerevisiae)
AFUA_3G11550	-1.78407	-3.44397	Afu3g11550 (Alt. Locus), LEA domain protein, contains a LEA domain
AFUA_2G09650	-1.78403	-3.44388	Afu2g09650 (Alt. Locus), aspartate transaminase, putative, (2.6.1.1)
AFUA_1G03160	-1.77774	-3.42889	Afu1g03160 (Alt. Locus), hypothetical protein
AFUA_2G12510	-1.77689	-3.42686	Afu2g12510 (Alt. Locus), hypothetical protein
AFUA_4G00960	-1.77265	-3.4168	Afu4g00960 (Alt. Locus), 6-phosphofructokinase alpha subunit, similar to SP:Q9HGZ1: 6-phosphofructokinase alpha subunit (EC 2.7.1.11) (Phosphofructokinase1) (Phosphohexokinase) (6PF-1-K alpha subunit). (Aspergillus oryzae), (2.7.1.11)
AFUA_3G13980	-1.77168	-3.41451	Afu3g13980 (Alt. Locus), MFS glucose transporter, putative
AFUA_7G05490	-1.76428	-3.39705	Afu7g05490 (Alt. Locus), conserved hypothetical protein
AFUA_6G02800	-1.75573	-3.37697	Afu6g02800 (Alt. Locus), GPI anchored protein, putative
AFUA_5G14330	-1.75205	-3.36837	Afu5g14330 (Alt. Locus), 12-oxophytodienoate reductase, putative, (1.3.1.-)
AFUA_6G12030	-1.75183	-3.36784	Afu6g12030 (Alt. Locus), rhamnosidase, putative
AFUA_5G03760	-1.74726	-3.35721	Afu5g03760 (Alt. Locus)chiA1 (Gene Name), , class III chitinase ChiA1, identical to chitinase ChiA1 (GI:28974510) (Aspergillus fumigatus) similar to endochitinase (Swiss-Prot:P29029) (Saccharomyces cerevisiae), (3.2.1.14)
AFUA_6G14090	-1.74411	-3.34987	Afu6g14090 (Alt. Locus), CFEM domain protein
AFUA_3G02280	-1.73956	-3.33934	Afu3g02280 (Alt. Locus), alpha,alpha-trehalose glucohydrolase TreA/Ath1, similar to acid trehalase precursor TreA (SP:P78617) (Emericella nidulans) PMID: 9140977 similar to acid trehalase required for utilization of extracellular trehalose; Ath1p (Saccharomyces cerevisiae) (GI:6325283) PMID: 7502577, 8633854
AFUA_1G07350	-1.72963	-3.31644	Afu1g07350 (Alt. Locus), RNA12 protein, putative
AFUA_7G00210	-1.72792	-3.3125	Afu7g00210 (Alt. Locus), C6 transcription factor, putative
AFUA_7G00250	-1.72405	-3.30363	Afu7g00250 (Alt. Locus), tubulin beta subunit
AFUA_4G02750	-1.70787	-3.26677	Afu4g02750 (Alt. Locus), MFS monocarboxylate transporter, putative, similar to PIR:JC5507: monocarboxylate transporter 3 - chicken {Gallus gallus;}
AFUA_5G07130	-1.70746	-3.26585	Afu5g07130 (Alt. Locus), zinc finger protein gcs1
AFUA_8G06880	-1.69854	-3.24571	Afu8g06880 (Alt. Locus), pectin methylesterase, putative
AFUA_4G10120	-1.69603	-3.24008	Afu4g10120 (Alt. Locus), C6 finger domain protein, putative
AFUA_1G06940	-1.69442	-3.23646	Afu1g06940 (Alt. Locus), chorismate synthase, (4.6.1.4)
AFUA_2G00180	-1.68921	-3.22481	Afu2g00180 (Alt. Locus), neutral amino acid permease
AFUA_4G04190	-1.68504	-3.2155	Afu4g04190 (Alt. Locus), conserved hypothetical protein
AFUA_8G06670	-1.68318	-3.21135	Afu8g06670 (Alt. Locus), short-chain dehydrogenase/reductase family protein, putative
AFUA_4G03010	-1.67759	-3.19894	Afu4g03010 (Alt. Locus), conserved hypothetical protein
AFUA_2G00750	-1.67755	-3.19885	Afu2g00750 (Alt. Locus), oxidoreductase, 2OG-Fe(II) oxygenase family, putative
AFUA_5G11980	-1.67414	-3.1913	Afu5g11980 (Alt. Locus), MFS efflux transporter, putative
AFUA_1G15380	-1.67382	-3.19059
AFUA_6G10450	-1.67276	-3.18824	Afu6g10450 (Alt. Locus), conserved hypothetical protein
AFUA_5G08230	-1.67158	-3.18564	Afu5g08230 (Alt. Locus), C3HC4 finger protein
AFUA_5G10240	-1.66786	-3.17743	Afu5g10240 (Alt. Locus), conserved hypothetical protein
AFUA_3G00240	-1.66599	-3.17331	Afu3g00240 (Alt. Locus), TPR domain protein
AFUA_8G00930	-1.66232	-3.16525	Afu8g00930 (Alt. Locus), chitosanase, putative, (3.2.1.132)
AFUA_8G01390	-1.66046	-3.16117	Afu8g01390 (Alt. Locus), glycosyl hydrolase, putative
AFUA_6G13060	-1.65876	-3.15745	Afu6g13060 (Alt. Locus), conserved hypothetical protein
AFUA_7G01200	-1.65636	-3.15221	Afu7g01200 (Alt. Locus), aspergillopepsin, putaitve, (3.4.23.-)
AFUA_6G09520	-1.65443	-3.148	Afu6g09520 (Alt. Locus), lipase/esterase family protein, similar to Acetyl-hydrolase (EC 3.1.1.-). (Swiss-Prot:Q01109) (Streptomyces hygroscopicus;) PMID: 2066341 similar to Esterase (EC 3.1.1.-). (Swiss-Prot:P18773) (Acinetobacter lwoffii;) PMID: 2545531, (3.1.1.-)
AFUA_2G16820	-1.64001	-3.11667	Afu2g16820 (Alt. Locus), curved DNA-binding protein (42 kDa protein), (3.4.11.18)
AFUA_2G03870	-1.63601	-3.10806	Afu2g03870 (Alt. Locus), FKBP-type peptidyl-prolyl isomerase, putative, (5.2.1.8)
AFUA_1G17170	-1.63375	-3.10319	Afu1g17170 (Alt. Locus), TfdA family taurine dioxygenase, putative, (1.14.11.-)
AFUA_7G04190	-1.63032	-3.09582	Afu7g04190 (Alt. Locus), cyclopropane-fatty-acyl-phospholipid synthase, putative, (2.1.1.79)
AFUA_4G06200	-1.62188	-3.07776	Afu4g06200 (Alt. Locus), flavin-binding monooxygenase, putative
AFUA_7G00450	-1.61812	-3.06975	Afu7g00450 (Alt. Locus), GPI anchored protein, putative
AFUA_6G12680	-1.61449	-3.06204	Afu6g12680 (Alt. Locus), HIT domain protein
AFUA_5G11030	-1.60986	-3.05222	Afu5g11030 (Alt. Locus), acyltransferase, putative, (2.3.1.-)
AFUA_3G09830	-1.60175	-3.03512	Afu3g09830 (Alt. Locus), conserved hypothetical protein
AFUA_6G04190	-1.60122	-3.034	Afu6g04190 (Alt. Locus), conserved hypothetical protein
AFUA_5G11950	-1.59498	-3.0209	Afu5g11950 (Alt. Locus), ubiquitin carboxyl-terminal hydrolase, putative, (3.1.2.15)
AFUA_7G01290	-1.59354	-3.01789	Afu7g01290 (Alt. Locus), conserved hypothetical protein
AFUA_4G03630	-1.59046	-3.01145	Afu4g03630 (Alt. Locus), sterol 24-c-methyltransferase, putative, (2.1.1.41)
AFUA_1G00150	-1.58929	-3.00901	Afu1g00150 (Alt. Locus), IBR finger domain protein, similar to GB:BAB08302.1: mutator-like transposase (Arabidopsis thaliana)
AFUA_6G02010	-1.57941	-2.98847	Afu6g02010 (Alt. Locus), conserved hypothetical protein
AFUA_3G14470	-1.57796	-2.98547	Afu3g14470 (Alt. Locus), Pyridoxal-phosphate dependent enzyme, putative, (4.2.1.16)
AFUA_7G00350	-1.57722	-2.98395	Afu7g00350 (Alt. Locus), conserved hypothetical protein
AFUA_6G09140	-1.57497	-2.97929	Afu6g09140 (Alt. Locus), oxidoreductase, short-chain dehydrogenase/reductase family, (1.1.1.100)
AFUA_2G02430	-1.57312	-2.97547	Afu2g02430 (Alt. Locus), mitochondrial genome maintenance protein Mgr2, putative, similar to protein required for growth of cells lacking the mitochondrial genome; YPL098c; Mgr2p (GI:6325159) (Saccharomyces cerevisiae) PMID: 16267274
AFUA_7G04120	-1.57036	-2.96978	Afu7g04120 (Alt. Locus), DUF636 domain protein, GB:AAN67787.1: conserved hypothetical protein {Pseudomonas putida KT2440;} ^|^OMNI|PP2174|AAN67787.1|24983708| conserved hypothetical protein {Pseudomonas putida KT2440;}
AFUA_4G06640	-1.5701	-2.96926	Afu4g06640 (Alt. Locus), acid sphingomyelinase, putative, similar to GB:AAA75008.1: acid sphingomyelinase (Homo sapiens), (3.1.4.12)
AFUA_6G03860	-1.56423	-2.9572	Afu6g03860 (Alt. Locus), MFS transporter, putative
AFUA_3G12100	-1.56172	-2.95205
AFUA_7G02420	-1.55914	-2.94678	Afu7g02420 (Alt. Locus), malate dehydrogenase, putative, (1.1.1.38)
AFUA_2G11940	-1.55848	-2.94543	Afu2g11940 (Alt. Locus), adenylosuccinate lyase Ade13, putative, similar to adenylsuccinate lyase Ade13p (GI:6323391) (Saccharomyces cerevisiae), (4.3.2.2)
AFUA_3G10920	-1.55778	-2.94401	Afu3g10920 (Alt. Locus), telomere and ribosome associated protein Stm1, putative, similar to Stm1p (GI:725457) (Saccharomyces cerevisiae)
AFUA_2G05150	-1.55689	-2.94218	Afu2g05150 (Alt. Locus), cell wall galactomannoprotein Mp2/allergen F17-like, similar to antigenic cell wall protein MP2 (GI:38492189) (Aspergillus fumigatus) PMID: 15131215
AFUA_4G10070	-1.55499	-2.93831	Afu4g10070 (Alt. Locus), class I alpha-mannosidase, (3.2.1.113)
AFUA_5G06680	-1.55047	-2.92913	Afu5g06680 (Alt. Locus), 4-aminobutyrate transaminase GatA, similar to gamma-amino-n-butyrate transaminase (GI:2346) (Emericella nidulans) PMID: 2505051 similar to gamma-aminobutyric acid transaminase (GI:10443979) (Cladosporium fulvum) similar to gamma-aminobutyrate (GABA) transaminase (4-aminobutyrate aminotransferase) involved in the 4-aminobutyrate and glutamate degradation pathways; required…
AFUA_3G01900	-1.55034	-2.92886	Afu3g01900 (Alt. Locus), conserved hypothetical protein
AFUA_6G01940	-1.55024	-2.92865	Afu6g01940 (Alt. Locus), dienelactone hydrolase family protein, contains a DLH domain PMID: 2380986
AFUA_3G07000	-1.5458	-2.91966	Afu3g07000 (Alt. Locus), conserved hypothetical protein
AFUA_3G10780	-1.5457	-2.91946	Afu3g10780 (Alt. Locus), conserved hypothetical protein
AFUA_4G11340	-1.54299	-2.91398	Afu4g11340 (Alt. Locus), saccharopine dehydrogenase Lys9, putative, similar to PDB:1FF9_A: Chain A, Apo Saccharopine Reductase (Magnaporthe grisea) similar to saccharopine dehydrogenase (NADP+, L-glutamate-forming); catalyzes the formation of saccharopine from alpha-aminoadipate 6-semialdehyde, which is the seventh step in lysine biosynthesis pathway; YNR050C; Lys9p (GI:6324378) (Saccharomyces ce…
AFUA_1G02550	-1.54292	-2.91384	Afu1g02550 (Alt. Locus), tubulin alpha-1 subunit, similar to SP:P24633: Tubulin alpha-1 chain. {Emericella nidulans;} ^|^PIR|S13336|S13336 tubulin alpha-1 chain - Emericella nidulans {Emericella nidulans;}
AFUA_8G07190	-1.54271	-2.91341	Afu8g07190 (Alt. Locus), conserved hypothetical protein
AFUA_1G03170	-1.54069	-2.90933	Afu1g03170 (Alt. Locus), esterase, putative
AFUA_6G00400	-1.53607	-2.90002	Afu6g00400 (Alt. Locus), conserved hypothetical protein
AFUA_4G09220	-1.53602	-2.89993	Afu4g09220 (Alt. Locus), flavin-binding monooxygenase-like protein, contains flavin-binding monooxygenase-like domain
AFUA_2G07680	-1.53254	-2.89294	Afu2g07680 (Alt. Locus), L-ornithine N5-oxygenase SidA, identical to L-ornithine N5 monooxygenase SidA (GI:50845194) (Aspergillus fumigatus) PMID: 15504822 similar to ornithine monooxygenase SidA (GI:32709393) (Emericella nidulans) PMID: 12828635 similar to ornithine-N5-oxygenase DffA (GI:22779238) (Aspergillus oryzae) PMID: 16233371, (1.13.12.-)
AFUA_6G07940	-1.52087	-2.86964	Afu6g07940 (Alt. Locus), lactoylglutathione lyase, (4.4.1.5)
AFUA_2G11560	-1.5162	-2.86037	Afu2g11560 (Alt. Locus), galactose-1-phosphate uridylyltransferase, (2.7.7.10)
AFUA_8G05850	-1.51586	-2.8597	Afu8g05850 (Alt. Locus), FAD dependent oxidoreductase superfamily
AFUA_7G06460	-1.50597	-2.84016	Afu7g06460 (Alt. Locus), cell wall organization protein/glutathione transferase (Gto3), putative, similar to Omega class glutathione transferase; Gto3p (GI:6323906) (Saccharomyces cerevisiae), (2.5.1.18)
AFUA_1G13690	-1.5057	-2.83962	Afu1g13690 (Alt. Locus), WD repeat protein, contains WD repeats
AFUA_7G05030	-1.50445	-2.83716	Afu7g05030 (Alt. Locus), pectin lyase B, (4.2.2.10)
AFUA_5G03290	-1.50284	-2.834	Afu5g03290 (Alt. Locus), conserved hypothetical protein
AFUA_3G08830	-1.50219	-2.83273	Afu3g08830 (Alt. Locus), conserved hypothetical protein
AFUA_3G07050	-1.49303	-2.8148	Afu3g07050 (Alt. Locus), WSC domain protein, putative
AFUA_6G02440	-1.48848	-2.80593	Afu6g02440 (Alt. Locus), 60S ribosomal protein L24a
AFUA_5G03520	-1.48767	-2.80435	Afu5g03520 (Alt. Locus), conserved hypothetical protein
AFUA_3G03440	-1.47048	-2.77115	Afu3g03440 (Alt. Locus), MFS siderophore iron transporter, putative, similar to major facilitator MirB (GI:30058790) (Emericella nidulans) PUBMED = 12487628
AFUA_6G09590	-1.46972	-2.76967	Afu6g09590 (Alt. Locus), zinc alcohol dehydrogenase, putative, (1.6.-.-)
AFUA_7G01580	-1.46803	-2.76644	Afu7g01580 (Alt. Locus), molybdopterin synthase small subunit CnxG
AFUA_5G10650	-1.46673	-2.76395	Afu5g10650 (Alt. Locus), pyridoxamine phosphate oxidase, putative, (1.4.3.5)
AFUA_4G04820	-1.46487	-2.76039	Afu4g04820 (Alt. Locus), C-4 methyl sterol oxidase Erg25, putative, similar to C-4 methyl sterol oxidase, catalyzes the first of three steps required to remove two C-4 methyl groups from an intermediate in ergosterol biosynthesis; mutants accumulate the sterol intermediate 4,4-dimethylzymosterol; Erg25p (GI:6321497) (Saccharomyces cerevisiae), (1.-.-.-)
AFUA_1G10490	-1.46418	-2.75906	Afu1g10490 (Alt. Locus), F1F0 ATP synthase assembly protein Atp10, putative, similar to mitochondrial inner membrane protein required for assembly of the F0 sector of mitochondrial F1F0 ATP synthase, interacts genetically with ATP6; Atp10p (GI:6323425) (Saccharomyces cerevisiae)
AFUA_7G05370	-1.46289	-2.75659	Afu7g05370 (Alt. Locus), septin AspB, similar to GB:AAB41233.1: septin AspB {Emericella nidulans;}
AFUA_4G08130	-1.46199	-2.75488	Afu4g08130 (Alt. Locus), mitochondrial hypoxia responsive domain protein, contains a hypoxia responsive domain
AFUA_1G15780	-1.46004	-2.75116	Afu1g15780 (Alt. Locus), 3-isopropylmalate dehydrogenase Leu2A, similar to beta-isopropylmalate dehydrogenase (GI:1911741) (Aspergillus niger) PMID: 8781173, (1.1.1.85)
AFUA_3G09740	-1.45799	-2.74725	Afu3g09740 (Alt. Locus), integral plasma membrane protein, putative
AFUA_1G01500	-1.45687	-2.74512	Afu1g01500 (Alt. Locus), short-chain dehydrogenase/reductase family protein, putative, (1.-.-.-)
AFUA_1G17110	-1.45484	-2.74126	Afu1g17110 (Alt. Locus), long chain fatty alcohol oxidase, putative
AFUA_1G16190	-1.45268	-2.73716	Afu1g16190 (Alt. Locus), extracellular cell wall glucanase Crf1/allergen Asp F9, (3.2.1.-) [Link to Allergen Table]
AFUA_1G16850	-1.45155	-2.73502	Afu1g16850 (Alt. Locus), sphinganine hydroxylase Sur2, putative, similar to sphinganine C4-hydroxylase, catalyses the conversion of sphinganine to phytosphingosine in sphingolipid biosyntheis; Sur2p (GI:6320503) (Saccharomyces cerevisiae)
AFUA_3G00800	-1.44746	-2.72727	Afu3g00800 (Alt. Locus), oxidoreductase, 2OG-Fe(II) oxygenase family, putative
AFUA_5G11230	-1.44454	-2.72176	Afu5g11230 (Alt. Locus)rasA (Gene Name), , RAS small monomeric GTPase RasA, identical to RAS (NCBI AAB07703.1) (Aspergillus fumigatus) similar to RAS GTPase RasA (Penicillium marneffei) PUBMED: 15720555 similar to GTP-binding protein that regulates the nitrogen starvation response, sporulation, and filamentous growth; farnesylation and palmitoylation required for activity and localization to plas…
AFUA_5G12480	-1.44331	-2.71944	Afu5g12480 (Alt. Locus), short chain dehydrogenase/reductase family, (1.1.1.100)
AFUA_3G00900	-1.44042	-2.714	Afu3g00900 (Alt. Locus), alpha-amylase, putative, similar to alpha-amylase AamY (GI:40313276) (Aspergillus awamori)
AFUA_6G10220	-1.43964	-2.71253	Afu6g10220 (Alt. Locus), small oligopeptide transporter, OPT family
AFUA_1G15370	-1.43917	-2.71165	Afu1g15370 (Alt. Locus), C6 transcription factor, putative
AFUA_2G10290	-1.43705	-2.70767	Afu2g10290 (Alt. Locus), conserved hypothetical protein
AFUA_3G03940	-1.43576	-2.70524	Afu3g03940 (Alt. Locus), 2,3-diketo-5-methylthio-1-phosphopentane phosphatase, putative, similar to Hypothetical 27.5 kDa protein in SPO1-SIS1 intergenic region. (Swiss-Prot:P53981) (Saccharomyces cerevisiae) similar to 2-hydroxy-3-keto-5-methylthiopentenyl-1-phosphate phosphatase (HK-MTPenyl-1-P phosphatase). (Swiss-Prot:O31667) (Bacillus subtilis) PubMed=12022921, (3.1.3.-)
AFUA_1G09600	-1.43546	-2.70468	Afu1g09600 (Alt. Locus), N-acetyltransferase complex ARD1 subunit, putative, (2.3.1.-)
AFUA_7G05590	-1.43086	-2.69607	Afu7g05590 (Alt. Locus), DUF890 domain protein
AFUA_4G09590	-1.42999	-2.69445	Afu4g09590 (Alt. Locus), conserved hypothetical protein
AFUA_3G14660	-1.42674	-2.68839	Afu3g14660 (Alt. Locus), conserved hypothetical protein
AFUA_2G14970	-1.42662	-2.68816	Afu2g14970 (Alt. Locus), Gamma-butyrobetaine hydroxylase subfamily, putative
AFUA_5G01990	-1.42491	-2.68497	Afu5g01990 (Alt. Locus), BYS1 domain protein, putative
AFUA_2G03330	-1.42259	-2.68067	Afu2g03330 (Alt. Locus), phytanoyl-CoA dioxygenase family protein, contains a PhyH domain
AFUA_4G12450	-1.41724	-2.67074	Afu4g12450 (Alt. Locus), conserved lysine-rich protein, putative
AFUA_2G08890	-1.41714	-2.67055	Afu2g08890 (Alt. Locus), dihydrofolate reductase, putative, (1.5.1.3)
AFUA_1G05210	-1.41129	-2.65975	Afu1g05210 (Alt. Locus), G-protein complex gamma subunit GpgA, similar to G protein gamma subunit, forms a dimer with Ste4p to activate the mating signaling pathway, forms a heterotrimer with Gpa1p and Ste4p to dampen signaling, C-terminus is palmitoylated and farnesylated, which are required for normal signaling (GI:6322545) (Saccharomyces cerevisiae)
AFUA_5G09250	-1.41066	-2.65859	Afu5g09250 (Alt. Locus), transcription factor (Snd1/p100), putative, similar to 100 kDa co-activator protein (GI:3135013) (Ajellomyces capsulatus) PMID: 9920786 similar to staphylococcal nuclease domain containing 1; SND1 (GI:33869218) (Homo sapiens)
AFUA_4G07040	-1.41059	-2.65845	Aspartic-type endopeptidase, CtsD
AFUA_5G10590	-1.40928	-2.65604	Afu5g10590 (Alt. Locus), stress response RCI peptide, putative
AFUA_2G05340	-1.40764	-2.65302	Afu2g05340 (Alt. Locus), 1,3-beta-glucanosyltransferase, putative
AFUA_4G06860	-1.406	-2.65001	Afu4g06860 (Alt. Locus), conserved hypothetical protein
AFUA_2G07800	-1.40315	-2.64478	Afu2g07800 (Alt. Locus), GPI anchored protein, putative
AFUA_5G03380	-1.40231	-2.64324	Afu5g03380 (Alt. Locus), flavin dependent monooxygenase, putative
AFUA_8G02530	-1.40217	-2.64299	Afu8g02530 (Alt. Locus), extracellular lipase, putative, similar to Lipase 2 precursor (EC 3.1.1.3) (Lipase II) (GCL II). (Swiss-Prot:P22394) (Galactomyces geotrichum) PubMed=8464065 similar to Lipase 2 precursor (EC 3.1.1.3) (Swiss-Prot:P32946) (Candida rugosa) PubMed=1610906, (3.1.1.3)
AFUA_5G07780	-1.39534	-2.6305	Afu5g07780 (Alt. Locus)erg1 (Gene Name), , squalene monooxygenase Erg1, identical to squalene epoxidase-like protein Erg1 (GI:47834168) (Aspergillus fumigatus)
AFUA_8G06440	-1.39355	-2.62724	Afu8g06440 (Alt. Locus), fructosyl amino acid oxidase, putative, similar to GB:CAA70218.1: fructosyl amino acid oxidase {Aspergillus terreus;}, (1.5.3.-)
AFUA_3G06710	-1.38897	-2.61892	Afu3g06710 (Alt. Locus), ubiquitin thiolesterase (OtuB1), putative, similar to ubiquitin thiolesterase protein OTUB1 (SP:Q96FW1) (Homo sapiens), (3.4.-.-)
AFUA_3G06460	-1.3887	-2.61843	Afu3g06460 (Alt. Locus), conserved hypothetical protein
AFUA_3G08880	-1.38744	-2.61614	Afu3g08880 (Alt. Locus), conserved hypothetical protein
AFUA_5G11210	-1.38742	-2.6161	Afu5g11210 (Alt. Locus), molybdopterin binding domain protein, contains a molybdopterin binding domain
AFUA_4G08920	-1.38651	-2.61446	Afu4g08920 (Alt. Locus), protein kinase, putative
AFUA_6G10440	-1.3863	-2.61407	Afu6g10440 (Alt. Locus), conserved hypothetical protein
AFUA_6G10660	-1.38588	-2.61331	Afu6g10660 (Alt. Locus), ATP citrate lyase subunit (Acl), putatibe, (6.2.1.5)
AFUA_3G04030	-1.38418	-2.61024	Afu3g04030 (Alt. Locus), coenzyme A transferase, putative, (2.8.3.-)
AFUA_5G02240	-1.38381	-2.60957	Afu5g02240 (Alt. Locus), NAD dependent epimerase/dehydratase family protein, (1.1.1.133)
AFUA_2G10520	-1.3832	-2.60846	Afu2g10520 (Alt. Locus), urate oxydase UaZ, similar to SP:P33282: Uricase (Urate oxidase) (Emericella nidulans), (1.7.3.3)
AFUA_1G06210	-1.38309	-2.60826	Afu1g06210 (Alt. Locus), N-acetylglucosamine-phosphate mutase, (5.4.2.3)
AFUA_5G11010	-1.38162	-2.6056	Afu5g11010 (Alt. Locus), nucleoside diphosphatase (Ynd1), putative, (3.6.1.5)
AFUA_6G02030	-1.37574	-2.59501	Afu6g02030 (Alt. Locus), aminotransferase, putative
AFUA_3G08460	-1.36648	-2.57841	Afu3g08460 (Alt. Locus), 60S ribosomal protein L35Ae, similar to SP:Q9USX4: 60S ribosomal protein L33-A (L37A) (Schizosaccharomyces pombe)
AFUA_7G02350	-1.36597	-2.5775	Afu7g02350 (Alt. Locus), C2 domain protein, contains a C2 domain
AFUA_7G05960	-1.36472	-2.57527
AFUA_5G09830	-1.35862	-2.5644	Afu5g09830 (Alt. Locus), cation efflux family protein, putative
AFUA_5G12600	-1.35692	-2.56138	Afu5g12600 (Alt. Locus), DNA excision repair protein (Rad5), putative
AFUA_7G05500	-1.35431	-2.55675	Afu7g05500 (Alt. Locus), glutathione S-transferase, putative, similar to Glutathione S-transferase I (GST-I) (GI:6644412) (Schizosaccharomyces pombe) PubMed=11513961 similar to Glutathione S-transferase II (GST-II) (Swiss-Prot:O59827) (Schizosaccharomyces pombe) PubMed=11997110 similar to theta class glutathione S-transferase GstA (GI:21326939) (Emericella nidulans) PMID: 12039735, (2.5.1.18)
AFUA_2G15380	-1.35369	-2.55566	Afu2g15380 (Alt. Locus), hypothetical protein
AFUA_4G04370	-1.35115	-2.55116	Afu4g04370 (Alt. Locus), conserved hypothetical protein
AFUA_5G08100	-1.35111	-2.55109	Afu5g08100 (Alt. Locus), conserved hypothetical protein
AFUA_6G06800	-1.34968	-2.54855	Afu6g06800 (Alt. Locus), peptidase, putative, (3.-.-.-)
AFUA_3G12760	-1.3492	-2.54772	Afu3g12760 (Alt. Locus), conserved hypothetical protein
AFUA_1G12240	-1.34716	-2.54411	Afu1g12240 (Alt. Locus), MFS peptide transporter, putaitve, similar to integral membrane peptide transporter, mediates transport of di- and tri-peptides; conserved protein that contains 12 transmembrane domains; PTR2 expression is regulated by the N-end rule pathway via repression by Cup9p; Ptr2p (GI:6322946) (Saccharomyces cerevisiae)
AFUA_1G13590	-1.3456	-2.54137	Afu1g13590 (Alt. Locus), conserved hypothetical protein
AFUA_1G01490	-1.33453	-2.52194	Afu1g01490 (Alt. Locus), NACHT domain protein, contains a NACHT domain similar to SP:Q00808: Vegetatible incompatibility protein HET-E-1 (Podospora anserina)
AFUA_5G05860	-1.33449	-2.52187	Afu5g05860 (Alt. Locus), conserved hypothetical protein
AFUA_3G02400	-1.33228	-2.51801	Afu3g02400 (Alt. Locus), ubiE/COQ5 methyltransferase, putative
AFUA_5G08190	-1.32974	-2.51357	Afu5g08190 (Alt. Locus), conserved hypothetical protein
AFUA_4G06040	-1.32914	-2.51253	Afu4g06040 (Alt. Locus), conserved hypothetical protein
AFUA_3G13340	-1.32781	-2.51021	Afu3g13340 (Alt. Locus), Rho-like small GTPase, putative, GB:AAN77486.1: Rho-like small GTPase {Entamoeba histolytica;}
AFUA_5G11630	-1.32563	-2.50643	Afu5g11630 (Alt. Locus), conserved hypothetical protein
AFUA_6G06830	-1.32555	-2.50628	Afu6g06830 (Alt. Locus), RNA polymerase II mediator complex subunit Srb5, putative, similar to subunit of the RNA polymerase II mediator complex; associates with core polymerase subunits to form the RNA polymerase II holoenzyme; essential for transcriptional regulation; Srb5p (GI:6321541) (Saccharomyces cerevisiae)
AFUA_3G12420	-1.32547	-2.50615	Afu3g12420 (Alt. Locus), endothelin-converting enzyme, (3.4.24.-)
AFUA_8G02190	-1.32397	-2.50355	Afu8g02190 (Alt. Locus), hypothetical protein
AFUA_2G14060	-1.32225	-2.50056	Afu2g14060 (Alt. Locus), NADH-cytochrome b5 reductase, (1.7.1.1)
AFUA_1G04960	-1.32213	-2.50036	Afu1g04960 (Alt. Locus), Leucine Rich Repeat domain protein
AFUA_7G04610	-1.32104	-2.49847	Afu7g04610 (Alt. Locus), Ulp1 protease family protein
AFUA_2G03190	-1.31998	-2.49663	Afu2g03190 (Alt. Locus), conserved hypothetical protein
AFUA_4G08400	-1.31733	-2.49205	Afu4g08400 (Alt. Locus), conserved hypothetical protein
AFUA_6G03460	-1.31596	-2.48968	Afu6g03460 (Alt. Locus), conserved hypothetical protein
AFUA_8G06710	-1.31378	-2.48592	Afu8g06710 (Alt. Locus), hypothetical protein
AFUA_8G00790	-1.31297	-2.48452	Afu8g00790 (Alt. Locus), conserved hypothetical protein, potential sequencing error
AFUA_2G14540	-1.31167	-2.48229	Afu2g14540 (Alt. Locus), endoglucanase, putative, (3.2.1.-)
AFUA_2G08190	-1.31055	-2.48036	Afu2g08190 (Alt. Locus), tubulin-specific chaperone Rbl2, putative, similar to protein involved in microtubule morphogenesis, required for protection from excess free beta-tubulin; proposed to be involved the folding of beta-tubulin; Rbl2p (GI:6324839) (Saccharomyces cerevisiae)
AFUA_1G12830	-1.3105	-2.48027	Afu1g12830 (Alt. Locus)niaD (Gene Name), , nitrate reductase NiaD, identical to nitrate reductase NiaD (GI:19171683) (Aspergillus fumigatus), (1.7.1.3)
AFUA_4G14050	-1.31034	-2.48	Afu4g14050 (Alt. Locus), hypothetical protein
AFUA_4G01490	-1.30547	-2.47164	Afu4g01490 (Alt. Locus), fumarylacetoacetate hydrolase family protein
AFUA_2G14720	-1.30441	-2.46983	Afu2g14720 (Alt. Locus), CCAAT-binding transcription factor subunit HAPB, similar to GB:CAA74100.2: HAPB protein (Emericella nidulans)
AFUA_2G13140	-1.3042	-2.46947	Afu2g13140 (Alt. Locus), meiosis induction protein kinase (Ime2), putative, similar to Meiosis induction protein kinase IME2/SME1 (EC 2.7.1.-) (Swiss-Prot:P32581) (Saccharomyces cerevisiae), (2.7.1.37)
AFUA_7G00180	-1.30371	-2.46863	Afu7g00180 (Alt. Locus), NAD dependent epimerase/dehydratase, putative
AFUA_7G00540	-1.30304	-2.46748	Afu7g00540 (Alt. Locus), integral membrane protein
AFUA_2G08880	-1.30269	-2.46688	Afu2g08880 (Alt. Locus), conserved hypothetical protein
AFUA_5G02950	-1.29928	-2.46106	Afu5g02950 (Alt. Locus), conserved hypothetical protein
AFUA_4G04000	-1.29728	-2.45765	Afu4g04000 (Alt. Locus), LysM domain protein, putative
AFUA_4G09950	-1.29524	-2.45418	Afu4g09950 (Alt. Locus), conserved hypothetical protein
AFUA_7G02220	-1.28992	-2.44515	Afu7g02220 (Alt. Locus), conserved hypothetical protein
AFUA_5G02370	-1.28573	-2.43805	Afu5g02370 (Alt. Locus), vacuolar ATP synthase catalytic subunit A, putative, similar to Vacuolar ATP synthase catalytic subunit A (V-ATPase A subunit). (Swiss-Prot:P17255) (Saccharomyces cerevisiae;). PMID: 2139027, (3.6.3.14)
AFUA_1G17010	-1.28453	-2.43603	Afu1g17010 (Alt. Locus), glutathione S-transferase, putative, similar to Glutathione S-transferase I (EC 2.5.1.18) (GST-I). (Swiss-Prot:P40582) (Saccharomyces cerevisiae;) PubMed=9792709 similar to Glutathione S-transferase III (EC 2.5.1.18) (GST-III). (Swiss-Prot:Q9P6M1) (Schizosaccharomyces pombe;) PubMed=12151111 PubMed=14655046
AFUA_2G12910	-1.28381	-2.43482	Afu2g12910 (Alt. Locus)ptaB (Gene Name), , PtaB protein, putative, similar to PtaB (GI:12232027) (Emericella nidulans) PMID: 11309119
AFUA_5G08810	-1.28105	-2.43016	Afu5g08810 (Alt. Locus), epoxide hydrolase, putative, similar to putative epoxide hydrolase blr7894 (GI:27356178) (Bradyrhizobium japonicum USDA 110), (3.3.2.3)
AFUA_8G02550	-1.28013	-2.42861	Afu8g02550 (Alt. Locus), MFS peptide transporter, putative, similar to peptide transporter Ptr2 (SP:Q9P380) (Schizosaccharomyces pombe)
AFUA_1G07580	-1.27979	-2.42804	Afu1g07580 (Alt. Locus), cell polarity protein (Alp11), putative, similar to cell polarity protein alp11; ltered polarity protein 11 (GI:1723421) (Schizosaccharomyces pombe)
AFUA_2G03010	-1.27646	-2.42243	Afu2g03010 (Alt. Locus), cytochrome c subunit Vb, putative
AFUA_3G12640	-1.27621	-2.42202	Afu3g12640 (Alt. Locus), seryl-tRNA synthetase, (6.1.1.11)
AFUA_3G13320	-1.27418	-2.41862	Afu3g13320 (Alt. Locus), 40S ribosomal protein S0, similar to SP:Q01291: 40S ribosomal protein S0; Ribosome-associated protein 1 (Neurospora crassa)
AFUA_6G09450	-1.2735	-2.41747	Afu6g09450 (Alt. Locus), LipA and NB-ARC domain protein, contains LipA and NB-ARC domains similar to GB:AAM77232.1: putative disease resistance gene NBS-LRR (Malus x domestica) similar to SesB (GI:46102477) (Nectria haematococca)
AFUA_8G04060	-1.27163	-2.41434	Afu8g04060 (Alt. Locus), beta-N-acetylglucosaminidase, putative, similar to N-acetyl-beta-glucosaminidase (Swiss-Prot:P48823) (Alteromonas sp.), (3.2.1.-)
AFUA_7G01670	-1.26804	-2.40834	Afu7g01670 (Alt. Locus), MFS transporter Fmp42, putative, similar to L-type amino acid transporter; Lat3 (GI:38015938) (Homo sapiens) similar to the authentic, non-tagged protein was localized to the mitochondria; Fmp42p (GI:6323877) (Saccharomyces cerevisiae)
AFUA_4G13200	-1.26779	-2.40792	Afu4g13200 (Alt. Locus), conserved hypothetical protein
AFUA_2G14290	-1.26565	-2.40436	Afu2g14290 (Alt. Locus), translation initiation factor eIF-2B subunit family protein
AFUA_2G03720	-1.26555	-2.40419	Afu2g03720 (Alt. Locus), peptidyl-prolyl cis-trans isomerase, Cyclophilin, identical to PPIase (GI:5019414) (Aspergillus fumigatus) similar to Peptidyl-prolyl cis-trans isomerase, mitochondrial precursor(EC 5.2.1.8) (PPIase) (Rotamase) (Cyclophilin) (Cyclosporin A-bindingprotein) (CPH). (Swiss-Prot:P10255) (Neurospora crassa;), (5.2.1.8) [Link to Allergen Table]
AFUA_6G04280	-1.26457	-2.40256	Afu6g04280 (Alt. Locus), integral membrane protein, possible frameshift
AFUA_7G00570	-1.26095	-2.39654	Afu7g00570 (Alt. Locus), conserved hypotheitcal protein
AFUA_2G05910	-1.25897	-2.39325	Afu2g05910 (Alt. Locus), hexokinase Kxk, putative, (2.7.1.1)
AFUA_8G06240	-1.25724	-2.39038	Afu8g06240 (Alt. Locus), hypothetical protein
AFUA_5G09270	-1.25666	-2.38942	Afu5g09270 (Alt. Locus), conserved hypothetical protein
AFUA_1G04890	-1.25537	-2.38728	Afu1g04890 (Alt. Locus), translocon protein Sec61beta, putative
AFUA_5G07710	-1.25435	-2.3856	Afu5g07710 (Alt. Locus), nuclear migration protein (ApsA), putative, similar to anucleate primary sterigmata protein A ( SP:Q00083) (Aspergillus nidulans) PMID: 7860626 PMID: 9379904 similar to nuclear migration protein NUM1 (SP:Q00402) (Saccharomyces cereviseae)
AFUA_2G01610	-1.25258	-2.38266	Afu2g01610 (Alt. Locus), conserved hypothetical protein
AFUA_6G02190	-1.25102	-2.38009	Afu6g02190 (Alt. Locus), transcriptional activator (PtaC), putative
AFUA_1G16600	-1.24888	-2.37657	Afu1g16600 (Alt. Locus), ribonuclease T2, putative, (3.1.27.1)
AFUA_5G06210	-1.24794	-2.37503	Afu5g06210 (Alt. Locus), sucrose transporter, putative
AFUA_4G06410	-1.24792	-2.37499	Afu4g06410 (Alt. Locus), conserved hypothetical protein
AFUA_2G02550	-1.24457	-2.36948	Afu2g02550 (Alt. Locus), Phosducin family protein, similar to GB:AAC78849.1: phosducin-like protein (Homo sapiens)
AFUA_1G03950	-1.24456	-2.36947	Afu1g03950 (Alt. Locus), cytochrome P450 sterol C-22 desaturase, putaitve, similar to sterol C-22 desaturase ERG5 (GI:21624361) (Symbiotaphrina buchneri), (1.14.14.-)
AFUA_1G16010	-1.24025	-2.36239	Afu1g16010 (Alt. Locus), hypothetical protein
AFUA_2G14390	-1.24018	-2.36228	Afu2g14390 (Alt. Locus), methyltransferase, putative
AFUA_7G03970	-1.2372	-2.35741	Afu7g03970 (Alt. Locus), conserved hypothetical protein
AFUA_4G00450	-1.23716	-2.35733	Afu4g00450 (Alt. Locus), hypothetical protein
AFUA_2G11850	-1.23471	-2.35333	Afu2g11850 (Alt. Locus), 60S ribosomal protein L3, identical to large subunit ribosomal protein L3 (I:21215170) (Aspergillus fumigatus) PMID: 12974759 [Link to Allergen Table]
AFUA_2G13590	-1.2292	-2.34437	Afu2g13590 (Alt. Locus), hypothetical protein
AFUA_3G08990	-1.22577	-2.3388	Afu3g08990 (Alt. Locus), cell surface protein, putative
AFUA_1G13760	-1.21698	-2.32459	Afu1g13760 (Alt. Locus), cell wall anchored protein, putative, identical to hypothetical protein (GI:20145252) (Aspergillus fumigatus)
AFUA_4G01220	-1.21697	-2.32458	Afu4g01220 (Alt. Locus), conserved hypothetical protein
AFUA_6G06840	-1.21189	-2.31641	Afu6g06840 (Alt. Locus), conserved hypothetical protein
AFUA_5G11990	-1.21177	-2.31622	Afu5g11990 (Alt. Locus), alpha-1,3-mannosyltransferase (Alg3), putative, similar to RHK1; ALG3 (GI:6319389) (Saccharomyces cerevisiae), (2.4.1.-)
AFUA_6G12880	-1.2115	-2.31579	Afu6g12880 (Alt. Locus), hypothetical protein
AFUA_1G10910	-1.20949	-2.31256	Afu1g10910 (Alt. Locus), tubulin beta, putative
AFUA_1G07040	-1.20531	-2.30587	Afu1g07040 (Alt. Locus), fructosamine-3-kinase, putative, similar to SP:Q8K274: Ketosamine-3-kinase (Mus musculus), (2.7.1.-)
AFUA_1G12940	-1.20433	-2.3043	Afu1g12940 (Alt. Locus), MAP kinase SakA, similar to stress-activated kinase SakA (GI:9664867) (Emericella nidulans) PMID: 12180932, (2.7.1.-)
AFUA_5G08040	-1.20376	-2.30339	Afu5g08040 (Alt. Locus), Exocyst complex component Sec8, putative
AFUA_6G02460	-1.20333	-2.30271	Afu6g02460 (Alt. Locus), glucosamine 6-phosphate acetyltransferase, putative, (2.3.1.4)
AFUA_1G13580	-1.20234	-2.30113	Afu1g13580 (Alt. Locus), M protein repeat protein
AFUA_3G07230	-1.20043	-2.29808	Afu3g07230 (Alt. Locus), phosphopantothenate-cysteine ligase, putative
AFUA_4G14190	-1.1988	-2.29549	Afu4g14190 (Alt. Locus), conserved hypothetical protein
AFUA_2G07340	-1.19668	-2.29211	Afu2g07340 (Alt. Locus), COP9 subunit 3, putative
AFUA_7G00940	-1.19403	-2.28791	Afu7g00940 (Alt. Locus), isoamyl alcohol oxidase, putative, similar to isoamyl alcohol oxidase (GI:10119790) (Aspergillus oryzae)
AFUA_5G03330	-1.1901	-2.28169	Afu5g03330 (Alt. Locus), HypA-like protein, putative, similar to HypA (GI:46370485) (Aspergillus flavus) PMID: 12382060
AFUA_6G02230	-1.18959	-2.28088	Afu6g02230 (Alt. Locus), glucokinase GlkA, putative, (2.7.1.2)
AFUA_4G12780	-1.18819	-2.27866	Afu4g12780 (Alt. Locus), conserved hypothetical protein
AFUA_1G09550	-1.18806	-2.27846	Afu1g09550 (Alt. Locus), dynein light chain (Tctex1), putative
AFUA_2G09220	-1.18794	-2.27827	Afu2g09220 (Alt. Locus), conserved hypothetical protein
AFUA_5G03670	-1.1866	-2.27616	Afu5g03670 (Alt. Locus), S-adenosylmethionine decarboxylase proenzyme, (4.1.1.50)
AFUA_3G08290	-1.18453	-2.27289	Afu3g08290 (Alt. Locus), aspartyl aminopeptidase
AFUA_7G02500	-1.18336	-2.27106	Afu7g02500 (Alt. Locus), polysaccharide synthase Cps1, putative, similar to polysaccharide synthase Cps1p (GI:37530003) (Filobasidiella neoformans)
AFUA_5G05640	-1.17722	-2.26141	Afu5g05640 (Alt. Locus), RTA1 domain protein, putative
AFUA_4G09870	-1.17644	-2.26018	Afu4g09870 (Alt. Locus), conserved hypothetical protein
AFUA_2G07600	-1.17623	-2.25986	Afu2g07600 (Alt. Locus), SRP receptor beta subunit (Srp102), putative, similar to signal recognition particle (SRP) receptor beta subunit; involved in SRP-dependent protein targeting; anchors Srp101p to the ER membrane; Srp102p (GI:6322695) (Saccharomyces cerevisiae)
AFUA_3G09670	-1.17615	-2.25973	Afu3g09670 (Alt. Locus), C6 transcription factor OefC, similar to growth- or development-related gene oefC (GI:57639514) (Emericella nidulans) PMID: 16410769 similar to PRO1A C6 Zinc finger protein (GI:21955806) (Neurospora crassa)
AFUA_3G14110	-1.17567	-2.25898	Afu3g14110 (Alt. Locus), nicotinamide N-methyltransferase Nnt1, putative, simi;ar to putative nicotinamide N-methyltransferase, has a role in rDNA silencing and in lifespan determination; Nnt1p (GI:6323315) (Saccharomyces cerevisiae)
AFUA_6G00360	-1.17295	-2.25472	Afu6g00360 (Alt. Locus), DUF453 domain protein
AFUA_7G05890	-1.17139	-2.25229	Afu7g05890 (Alt. Locus), conserved hypothetical protein
AFUA_4G09060	-1.17137	-2.25226	Afu4g09060 (Alt. Locus), phosphatidate cytidylyltransferase, putative, (2.7.7.41)
AFUA_6G00230	-1.16349	-2.23998	Afu6g00230 (Alt. Locus), NmrA-like family protein, similar to GB:CAE47970.1: CipA protein, putative {Aspergillus fumigatus;}, (1.3.1.-)
AFUA_2G13850	-1.16282	-2.23895	Afu2g13850 (Alt. Locus), protein phosphatase regulatory subunit Gac1, putative, Regulatory subunit for Glc7p type-1 protein phosphatase (PP1), tethers Glc7p to Gsy2p glycogen synthase, binds Hsf1p heat shock transcription factor, required for induction of some HSF-regulated genes under heat shock; Gac1p (GI:6324752) (Saccharomyces cerevisiae)
AFUA_4G13150	-1.1586	-2.2324	Afu4g13150 (Alt. Locus), DUF159 domain protein, contains a DUF159 domain
AFUA_8G02770	-1.15653	-2.2292	Afu8g02770 (Alt. Locus), cytidine deaminase, putative, similar to cytidine deaminase (GB:AAH54036.1) (Homo sapiens), (3.5.4.-)
AFUA_5G06320	-1.15386	-2.22509	Afu5g06320 (Alt. Locus), membrane biogenesis protein (Yop1), putative, contains a HVA22 domain similar to Ypt Interacting Protein Yop1p (GI:6325285) (Saccharomyces cerevisiae)
AFUA_7G02140	-1.15033	-2.21965	Afu7g02140 (Alt. Locus), 37S ribosomal protein S24, similar to 40S ribosomal protein S24; RP50 (SP:P26782) (Saccharomyces cerevisiae)
AFUA_1G15630	-1.14891	-2.21747	Afu1g15630 (Alt. Locus), hypothetical protein
AFUA_1G03620	-1.14445	-2.21061	Afu1g03620 (Alt. Locus), vanillin dehydrogenase, putative, (1.2.1.-)
AFUA_4G10310	-1.14383	-2.20967	Afu4g10310 (Alt. Locus), conserved hypothetical protein
AFUA_4G02840	-1.14018	-2.20408	Afu4g02840 (Alt. Locus), NmrA-like family protein, putative
AFUA_4G09510	-1.13967	-2.20331	Afu4g09510 (Alt. Locus), conserved hypothetical protein
AFUA_1G03020	-1.13881	-2.202	Afu1g03020 (Alt. Locus), dolichol phosphate-mannose biosynthesis regulatory protein Dpm2, putative
AFUA_5G04330	-1.13881	-2.202	Afu5g04330 (Alt. Locus), aminopeptidase, putative, (3.4.11.7)
AFUA_4G14100	-1.13548	-2.19692	Afu4g14100 (Alt. Locus), glutathione S-transferase, putative
AFUA_6G07340	-1.13479	-2.19587	Afu6g07340 (Alt. Locus), kynurenine 3-monooxygenase, putative, similar to ynurenine 3-mono oxygenase, required for biosynthesis of nicotinic acid from tryptophan via kynurenine pathway; Bna4p (GI:6319372) (Saccharomyces cerevisiae), (1.14.13.1)
AFUA_2G12570	-1.13452	-2.19546	Afu2g12570 (Alt. Locus), peptidase family M20/M25/M40 protein
AFUA_8G06340	-1.13362	-2.19409	Afu8g06340 (Alt. Locus), conserved hypothetical protein
AFUA_2G01590	-1.13361	-2.19407	Afu2g01590 (Alt. Locus), non-classical export protein Nce102, putative, similar to protein of unknown function; contains transmembrane domains; involved in secretion of proteins that lack classical secretory signal sequences; component of the detergent-insoluble glycolipid-enriched complexes (DIGs); Nce102p (GI:6325407) (Saccharomyces cerevisiae) PMID: 10716729
AFUA_7G00990	-1.13312	-2.19332	Afu7g00990 (Alt. Locus), transcriptional activator of ethanol catabolism AlcS, similar to AlcS (GI:71041484) (Emericella nidulans) PMID: 8736527, 1400424
AFUA_3G13170	-1.13255	-2.19245	Afu3g13170 (Alt. Locus), hypothetical protein
AFUA_1G09100	-1.13198	-2.1916	Afu1g09100 (Alt. Locus), 60S ribosomal protein L9, putative, similar to SP:P51401: 60S ribosomal protein L9-B (L8) (YL11) (RP25) {Saccharomyces cerevisiae
AFUA_1G05520	-1.12895	-2.187	Afu1g05520 (Alt. Locus), mandelate racemase/muconate lactonizing enzyme family protein, (4.2.1.6)
AFUA_6G03820	-1.12528	-2.18144	Afu6g03820 (Alt. Locus), nascent polypeptide-associated complex (NAC) subunit, putative
AFUA_5G01180	-1.12315	-2.17822	Afu5g01180 (Alt. Locus), RAN small monomeric GTPase (Ran), putative
AFUA_3G14440	-1.12191	-2.17635	Afu3g14440 (Alt. Locus), cytochrome c oxidase family protein, similar to cytochrome c oxidase polypeptide VIIA (SP:P07255) (Saccharomyces cerevisiae)
AFUA_1G09480	-1.12118	-2.17525	Afu1g09480 (Alt. Locus), vacuolar protein sorting 29, putative
AFUA_4G06210	-1.1209	-2.17483	Afu4g06210 (Alt. Locus), JmjC domain protein, putative
AFUA_2G10100	-1.11904	-2.17203	Afu2g10100 (Alt. Locus), 60S acidic ribosomal protein P2/allergen Asp F 8, identical to acidic ribosomal protein P2 (GI:9887212) (Aspergillus fumigatus) [Link to Allergen Table]
AFUA_8G02470	-1.11802	-2.17048	Afu8g02470 (Alt. Locus), trihydroxytoluene oxygenase, (1.13.-.-)
AFUA_2G03900	-1.11696	-2.16889	Afu2g03900 (Alt. Locus), acetamidase/formamidase family protein, similar to GB:AAT42757.1: acetamidase/formamidase family protein (Picrophilus torridus DSM 9790), (3.5.1.-)
AFUA_7G04950	-1.11293	-2.16285	Afu7g04950 (Alt. Locus), lipase, putative, (3.1.1.-)
AFUA_3G09250	-1.11259	-2.16234	Afu3g09250 (Alt. Locus), cell wall glucanase, putative, similar to Crh-like protein Crf1 (GI:27372089) (Aspergillus fumigatus) similar to rAsp f 9 (GI:2879890) (Aspergillus fumigatus) similar to glycosidase Crh1p (GI:6321628) (Saccharomyces cerevisiae), (3.2.1.-)
AFUA_5G12840	-1.1125	-2.1622	Afu5g12840 (Alt. Locus), hydroxyacylglutathione hydrolase, putative, (3.1.2.6)
AFUA_8G06810	-1.11031	-2.15892	Afu8g06810 (Alt. Locus), hypothetical protein
AFUA_1G01600	-1.10766	-2.15496	Afu1g01600 (Alt. Locus), deoxyribodipyrimidine photo-lyase Phr1, putative, similar to photolyase (GI:30315019) (Fusarium oxysporum) PMID: 14516768 similar to DNA photolyase (GI:3947746) (Hypocrea lixii) PMID: 10318850 similar to DNA photolyase involved in photoreactivation, repairs pyrimidine dimers in the presence of visible light; induced by DNA damage; regulated by transcriptional repressor Rp…
AFUA_6G13790	-1.1076	-2.15487	Afu6g13790 (Alt. Locus), flavin-binding monooxygenase, putative
AFUA_2G07630	-1.10669	-2.15351	Afu2g07630 (Alt. Locus), vacuolar H+\/Ca2+ exchanger
AFUA_2G12540	-1.10632	-2.15296	Afu2g12540 (Alt. Locus), conserved hypothetical protein
AFUA_1G12130	-1.10454	-2.1503	Afu1g12130 (Alt. Locus), translation initiation factor eIF4E, putative, similar to Eukaryotic translation initiation factor 4E type 3 (eIF4E type 3)(eIF-4E type 3) (mRNA cap-binding protein type 3) (Eukaryotictranslation initiation factor 4E-like 3) (Eukaryotic translationinitiation factor 4E homologous protein) (mRNA cap-binding protein4EHP) (eIF4E-like protein 4E-LP). (Swiss-Prot:O60573) (Homo …
AFUA_3G06410	-1.10113	-2.14523
AFUA_6G13670	-1.10038	-2.14412	Afu6g13670 (Alt. Locus), conserved hypothetical protein
AFUA_4G14630	-1.09994	-2.14346	Afu4g14630 (Alt. Locus), FAD binding oxidoreductase, putative, (1.5.3.-)
AFUA_2G03040	-1.09956	-2.14289	Afu2g03040 (Alt. Locus), ribosomal protein L34 protein, putative
AFUA_5G10420	-1.09879	-2.14175	Afu5g10420 (Alt. Locus), nitrate reductase, putative, (1.7.1.1)
AFUA_8G05810	-1.09745	-2.13976	Afu8g05810 (Alt. Locus), DUF1295 domain protein, contains a DUF1295 domain
AFUA_1G16115	-1.09516	-2.13636	Afu1g16115 (Alt. Locus), hypothetical protein
AFUA_4G13320	-1.09361	-2.13407	Afu4g13320 (Alt. Locus), conserved hypothetical protein
AFUA_5G09800	-1.09311	-2.13333	Afu5g09800 (Alt. Locus), hydrolase, putative, (3.1.-.-)
AFUA_1G10270	-1.09282	-2.1329	Afu1g10270 (Alt. Locus), pyridoxal reductase (AKR8), putative, similar to pyridoxal reductase (PLR1) (GI:24638123) (Schizosaccharomyces pombe) contains an AKR domain, (1.1.1.65)
AFUA_2G11060	-1.0916	-2.1311	Afu2g11060 (Alt. Locus), Acyl CoA binding protein family
AFUA_1G01960	-1.0857	-2.1224	Afu1g01960 (Alt. Locus), conserved hypothetical protein
AFUA_6G04220	-1.08567	-2.12235	Afu6g04220 (Alt. Locus), conserved hypothetical protein
AFUA_6G12990	-1.08422	-2.12023	Afu6g12990 (Alt. Locus), cytosolic large ribosomal subunit protein L7A
AFUA_1G05340	-1.08327	-2.11884	Afu1g05340 (Alt. Locus), 40S ribosomal protein S19
AFUA_6G02810	-1.08085	-2.11529	Afu6g02810 (Alt. Locus), Ctr copper transporter, putative
AFUA_3G02940	-1.07594	-2.1081	Afu3g02940 (Alt. Locus), allergen, putative, similar to allergen Asp F4 (GI:18202095) (Aspergillus fumigatus) PMID: 8645976
AFUA_2G08920	-1.07523	-2.10706	Afu2g08920 (Alt. Locus), GDSL Lipase/Acylhydrolase family protein
AFUA_7G06320	-1.07462	-2.10617	Afu7g06320 (Alt. Locus), C6 transcription factor, putative
AFUA_6G02960	-1.07192	-2.10223	Afu6g02960 (Alt. Locus), NADH-ubiquinone oxidoreductase 105 kDa subunit
AFUA_3G01430	-1.07113	-2.10108	Afu3g01430 (Alt. Locus), benzodiazepine receptor family protein
AFUA_3G06740	-1.06948	-2.09868	Afu3g06740 (Alt. Locus), C6 transcription factor (Gal4), putative
AFUA_5G08870	-1.06803	-2.09656	Afu5g08870 (Alt. Locus), conserved hypothetical protein
AFUA_3G12280	-1.06516	-2.0924	Afu3g12280 (Alt. Locus), recombination hotspot-binding protein (Translin), putative, similar to translin; recombination hotspot associated factor; recombination hotspot-binding protein (GI:4759270) (Homo sapiens)
AFUA_2G03510	-1.06388	-2.09055	Afu2g03510 (Alt. Locus), pheromone processing carboxypeptidase (Sxa2), putative, similar to serine carboxypeptidase, involved in mating response; Sxa2 (GI:19113955) (Schizosaccharomyces pombe), (3.4.16.-)
AFUA_7G05640	-1.05903	-2.08353	Afu7g05640 (Alt. Locus), conserved hypothetical protein
AFUA_1G15290	-1.05754	-2.08138	Afu1g15290 (Alt. Locus), conserved hypothetical protein
AFUA_5G13200	-1.05746	-2.08127	Afu5g13200 (Alt. Locus), thioesterase family protein, contains a thioesterase domain
AFUA_6G07700	-1.05708	-2.08071	Afu6g07700 (Alt. Locus), chromosomal organization and DNA repair protein Mms21, putative, similar to SUMO ligase involved in chromosomal organization and DNA repair; forms a complex with Smc5p, Rhc18p, and Nse1p; mutants are sensitive to methyl methanesulfonate and show increased spontaneous mutation and mitotic recombination; Mms21p (Saccharomyces cerevisiae) similar to SP:P20962: Parathymosin (…
AFUA_5G03300	-1.05527	-2.0781	Afu5g03300 (Alt. Locus), hypothetical protein
AFUA_5G08420	-1.05173	-2.07301	Afu5g08420 (Alt. Locus), high osmolarity signaling protein Sho1, putative, similar to SP:P40073: SSU81 protein; SHO1 osmosensor (Saccharomyces cerevisiae)
AFUA_3G06070	-1.05035	-2.07103	Afu3g06070 (Alt. Locus), histone H1
AFUA_3G06020	-1.04862	-2.06855	Afu3g06020 (Alt. Locus), glyoxalase family protein
AFUA_5G03500	-1.04466	-2.06288	Afu5g03500 (Alt. Locus), alpha glucosidase II, alpha subunit, putative
AFUA_2G09350	-1.04436	-2.06245	Afu2g09350 (Alt. Locus), endo-beta-1,6-glucanase, putative, (3.2.1.-)
AFUA_8G01800	-1.04381	-2.06166	Afu8g01800 (Alt. Locus), thiosulfate sulfurtransferase, putative, similar to SP:P25325: 3-mercaptopyruvate sulfurtransferase (MST) (Homo sapiens), (2.8.1.-)
AFUA_3G09700	-1.04027	-2.05661
AFUA_6G06770	-1.03938	-2.05535	Afu6g06770 (Alt. Locus), enolase/allergen Asp F 22, identical to enolase (GI:13925873) (Aspergillus fumigatus) PMID: 11979043, (4.2.1.11) [Link to Allergen Table]
AFUA_2G16240	-1.03765	-2.05288	Afu2g16240 (Alt. Locus), cell division control protein Cdc25, putative, similar to Cell division control protein 25. (Swiss-Prot:P43069) (Candida albicans;) similar to Cell division control protein 25. (Swiss-Prot:P04821) (Saccharomyces cerevisiae;)
AFUA_6G03470	-1.03562	-2.05	Afu6g03470 (Alt. Locus), ABC multidrug transporter, putative, similar to multidrug resistance protein 1 (GI:2673953) (Aspergillus fumigatus)
AFUA_1G04150	-1.03559	-2.04995	Afu1g04150 (Alt. Locus), tartrate dehydrogenase, putative, (1.1.1.93)
AFUA_4G03150	-1.03317	-2.04651	Afu4g03150 (Alt. Locus), MGMT family protein
AFUA_1G03550	-1.03024	-2.04237	Afu1g03550 (Alt. Locus), mitochondrial dihydroxy acid dehydratase, putative, (4.2.1.-)
AFUA_2G12200	-1.0299	-2.04188	Afu2g12200 (Alt. Locus), cAMP-dependent protein kinase catalytic subunit PkaC1, identical to cAMP-dependent protein kinase catalytic subunit PkaC (GI:16580138) (Aspergillus fumigatus) PMID: 12086105 similar to subunit of cytoplasmic cAMP-dependent protein kinase, which contains redundant catalytic subunits Tpk1p, Tpk2p, and Tpk3p and regulatory subunit Bcy1p; promotes vegetative growth in respons…
AFUA_5G14410	-1.02905	-2.04068	Afu5g14410 (Alt. Locus), cysteine dioxygenase, putative, similar to Cysteine dioxygenase type I (EC 1.13.11.20) (CDO) (CDO-I). (Swiss-Prot:Q16878) (Homo sapiens;), (1.13.11.-)
AFUA_5G13570	-1.02855	-2.03997	Afu5g13570 (Alt. Locus), conserved hypothetical protein
AFUA_1G07400	-1.02807	-2.03929	Afu1g07400 (Alt. Locus), conserved hypothetical protein
AFUA_3G08140	-1.02729	-2.0382	Afu3g08140 (Alt. Locus), fumarylacetoacetate hydrolase family protein
AFUA_4G13580	-1.02554	-2.03571	Afu4g13580 (Alt. Locus), gamma-glutamyltranspeptidase, (2.3.2.2)
AFUA_5G12780	-1.02232	-2.03118	Afu5g12780 (Alt. Locus), Kelch repeat protein
AFUA_2G15430	-1.01802	-2.02514	Afu2g15430 (Alt. Locus), sorbitol/xylulose reductase Sou1-like, putative, similar to SP:P87219: Sorbitol utilization protein SOU1 (Candida albicans) PMID: 16024227, (1.-.-.-)
AFUA_1G10090	-1.0155	-2.0216	Afu1g10090 (Alt. Locus), hypothetical protein
AFUA_7G04930	-1.01258	-2.01752	Afu7g04930 (Alt. Locus), alkaline serine protease (PR1)/allergen F18-like, (3.4.21.-)
AFUA_1G03120	-1.01201	-2.01672	Afu1g03120 (Alt. Locus), conserved hypothetical protein
AFUA_6G12460	-1.01023	-2.01423	Afu6g12460 (Alt. Locus), conserved hypothetical protein
AFUA_1G05450	-1.00935	-2.013	Afu1g05450 (Alt. Locus), peptidyl-prolyl cis-trans isomerase, (5.2.1.8)
AFUA_2G09780	-1.00658	-2.00915	Afu2g09780 (Alt. Locus), conserved hypothetical protein
AFUA_3G12940	-1.00574	-2.00797	Afu3g12940 (Alt. Locus), C6 transcription factor, putative, similar to transcriptional activator involved in regulation ofproteins of the lysine biosynthesis pathway; requires 2-aminoadipate semialdehyde as co-inducer; Lys14p (GI:6320237) (Saccharomyces cerevisiae)
AFUA_4G13310	-1.00483	-2.00671	Afu4g13310 (Alt. Locus), metallo-beta-lactamase domain protein, putative
AFUA_2G05670	-1.00379	-2.00527	Afu2g05670 (Alt. Locus), differentiation regulator (Nrd1), putative, similar to SP:Q09702: Negative regulator of differentiation 1; RNA binding protein Nrd1 (Schizosaccharomyces pombe)
AFUA_1G06090	-1.0036	-2.005	Afu1g06090 (Alt. Locus), conserved hypothetical protein
AFUA_7G01090	-1.00325	-2.00451	Afu7g01090 (Alt. Locus), proline permease PrnB, similar to proline permease (GI:1030723) (Emericella nidulans) similar to GB:AAA34925.1: proline-specific permease (Saccharomyces cerevisiae)
AFUA_3G14380	-1.00264	-2.00366	Afu3g14380 (Alt. Locus), endosomal sorting complex protein TSG101, putative, similar to tumor susceptibility gene 101 protein. (Swiss-Prot:Q99816) (Homo sapiens) PMID: 14761944 similar to Component of the ESCRT-I complex, which is involved in ubiquitin-dependent sorting of proteins into the endosome; homologous to the mouse and human Tsg101 tumor susceptibility gene; mutants exhibit a Class E Vps…
AFUA_5G00870	-1.0024	-2.00333	Afu5g00870 (Alt. Locus), conserved hypothetical protein
AFUA_6G10610	-1.00227	-2.00316	Afu6g10610 (Alt. Locus), ribose 5-phosphate isomerase A, (5.3.1.6)
AFUA_7G01240	-1.00188	-2.00261	Afu7g01240 (Alt. Locus), phytase, putative, similar to phytase (GI:2108356) (Talaromyces thermophilus), (3.1.3.8)
AFUA_5G12920	-1.0012	-2.00166	Afu5g12920 (Alt. Locus), iron-regulated transporter, putative, similar to GB:AAF80986.1: SLC11A3 iron transporter {Homo sapiens;}
AFUA_5G06740	-1.00015	-2.00021	Afu5g06740 (Alt. Locus), conserved hypothetical protein
