# Supplementary material for: SREBP Coordinates Iron and Ergosterol Homeostasis to Mediate Triazole Drug and Hypoxia Responses in the Human Fungal Pathogen Aspergillus fumigatus
Source: PLoS Genet. 2011 Dec 1;7(12):e1002374. doi: 10.1371/journal.pgen.1002374 (PMC3228822; doi:10.1371/journal.pgen.1002374)
Supplement: Table S7 — P-values for Gene set enrichment analysis of gene expression data for gene ontology molecular function. (XLS) [file pgen.1002374.s011.xls]

## Sheet: Sheet1
		1 hours	1 hours	2 hours	2 hours	4 hours	4 hours
	Functional category	Up-regulated	Down-regulated	Up-regulated	Down-regulated	Up-regulated	Down-regulated
GO:0003674	molecular_function	0.995939	5.96471e-08	0.995939	5.96471e-08	0.995939	5.96471e-08
GO:0003677	DNA binding	0.0332905	0.0571995	0.0332905	0.0571995	0.0332905	0.0571995
GO:0003723	RNA binding	0.0332905	0.491369	0.0332905	0.491369	0.0332905	0.491369
GO:0003774	motor activity	0.00761158	0.835526	0.00761158	0.835526	0.00761158	0.835526
GO:0004386	helicase activity	0.000849938	0.890497	0.000849938	0.890497	0.000849938	0.890497
GO:0004672	protein kinase activity	0.000285973	0.19773	0.000285973	0.19773	0.000285973	0.19773
GO:0004721	phosphoprotein phosphatase activity	0.748623	0.748623	0.748623	0.748623	0.748623	0.748623
GO:0004871	signal transducer activity	0.835526	0.924204	0.835526	0.924204	0.835526	0.924204
GO:0005198	structural molecule activity	2.21627e-06	0.00083323	2.21627e-06	0.00083323	2.21627e-06	0.00083323
GO:0005215	transporter activity	0.144822	0.0452496	0.144822	0.0452496	0.144822	0.0452496
GO:0005515	protein binding	0.748623	0.0164602	0.748623	0.0164602	0.748623	0.0164602
GO:0008233	peptidase activity	0.219334	0.308776	0.219334	0.308776	0.219334	0.308776
GO:0016298	lipase activity	0.0571995	0.942796	0.0571995	0.942796	0.0571995	0.942796
GO:0016491	oxidoreductase activity	1.04734e-17	0.942796	1.30917e-17	0.942796	1.30917e-17	0.942796
GO:0016740	transferase activity	1.9335e-39	0.999987	1.9335e-39	0.999987	1.9335e-39	0.999987
GO:0016779	nucleotidyltransferase activity	0.0571995	0.999987	0.0571995	0.999987	0.0571995	0.999987
GO:0016787	hydrolase activity	1.33757e-17	0.478106	9.97466e-18	0.478106	9.97466e-18	0.478106
GO:0016829	lyase activity	3.09215e-17	0.999987	9.97466e-18	0.999987	9.97466e-18	0.999987
GO:0016853	isomerase activity	2.62834e-08	0.999987	2.62834e-08	0.999987	2.62834e-08	0.999987
GO:0016874	ligase activity	2.51148e-17	0.999987	9.97466e-18	0.999987	9.97466e-18	0.999987
GO:0030234	enzyme regulator activity	0.956698	0.109631	0.956698	0.109631	0.956698	0.109631
GO:0030528	transcription regulator activity	0.109191	0.364695	0.109191	0.364695	0.109191	0.364695
GO:0045182	translation regulator activity	0.926815	0.364695	0.926815	0.364695	0.926815	0.364695
