# Supplementary material for: SREBP Coordinates Iron and Ergosterol Homeostasis to Mediate Triazole Drug and Hypoxia Responses in the Human Fungal Pathogen Aspergillus fumigatus
Source: PLoS Genet. 2011 Dec 1;7(12):e1002374. doi: 10.1371/journal.pgen.1002374 (PMC3228822; doi:10.1371/journal.pgen.1002374)
Supplement: Table S8 — P-values for Gene set enrichment analysis of gene expression data for gene ontology cellular component. (XLS) [file pgen.1002374.s012.xls]

## Sheet: Sheet1
		1 hours	1 hours	2 hours	2 hours	4 hours	4 hours
	Functional category	Up-regulated	Down-regulated	Up-regulated	Down-regulated	Up-regulated	Down-regulated
GO:0005575	cellular_component	0.997207	7.22e-11	0.997207	7.22e-11	0.997207	7.22e-11
GO:0005576	extracellular region	0.187444	0.997207	0.187444	0.997207	0.187444	0.997207
GO:0005618	cell wall	0.520595	0.60212	0.520595	0.60212	0.520595	0.60212
GO:0005624	membrane fraction	0.00741566	0.997207	0.00741566	0.997207	0.00741566	0.997207
GO:0005634	nucleus	3.58e-10	0.237467	3.58e-10	0.237467	3.58e-10	0.237467
GO:0005694	chromosome	0.0142658	0.508516	0.0142658	0.508516	0.0142658	0.508516
GO:0005730	nucleolus	0.520595	0.518791	0.520595	0.518791	0.520595	0.518791
GO:0005739	mitochondrion	1.46e-19	0.997207	2.99e-17	0.997207	2.99e-17	0.997207
GO:0005773	vacuole	0.416401	0.837496	0.416401	0.837496	0.416401	0.837496
GO:0005777	peroxisome	0.0458612	0.60212	0.0458612	0.60212	0.0458612	0.60212
GO:0005783	endoplasmic reticulum	3.22e-05	0.577027	3.22e-05	0.577027	3.22e-05	0.577027
GO:0005794	Golgi apparatus	0.273462	0.107566	0.273462	0.107566	0.273462	0.107566
GO:0005829	cytosol	3.37e-17	0.997207	4.11e-17	0.997207	4.11e-17	0.997207
GO:0005840	ribosome	2.02e-09	0.00566832	2.02e-09	0.00566832	2.02e-09	0.00566832
GO:0005856	cytoskeleton	0.77644	0.0271783	0.77644	0.0271783	0.77644	0.0271783
GO:0005886	plasma membrane	0.51322	0.237467	0.51322	0.237467	0.51322	0.237467
GO:0005938	cell cortex	0.997207	0.252239	0.997207	0.252239	0.997207	0.252239
GO:0012505	endomembrane system	0.054101	0.293635	0.054101	0.293992	0.054101	0.293635
GO:0015629	actin cytoskeleton	0.997207	0.451315	0.997207	0.451315	0.997207	0.451315
GO:0015630	microtubule cytoskeleton	0.718687	0.108588	0.718687	0.108588	0.718687	0.108588
GO:0016020	membrane	0.000108021	0.520595	0.000108021	0.520595	0.00010982	0.520595
GO:0016023	cytoplasmic membrane-bounded vesicle	0.237467	0.107566	0.237467	0.107566	0.237467	0.107566
GO:0030427	site of polarized growth	0.60212	0.206955	0.60212	0.206955	0.60212	0.206955
