# Supplementary material for: SREBP Coordinates Iron and Ergosterol Homeostasis to Mediate Triazole Drug and Hypoxia Responses in the Human Fungal Pathogen Aspergillus fumigatus
Source: PLoS Genet. 2011 Dec 1;7(12):e1002374. doi: 10.1371/journal.pgen.1002374 (PMC3228822; doi:10.1371/journal.pgen.1002374)
Supplement: Table S9 — P-values for Gene set enrichment analysis of gene expression data for gene ontology biological process. (XLS) [file pgen.1002374.s013.xls]

## Sheet: Sheet1
		1 hours	1 hours	2 hours	2 hours	4 hours	4 hours
	Functional category	Up-regulated	Down-regulated	Up-regulated	Down-regulated	Up-regulated	Down-regulated
GO:0000746	conjugation	0.60933	0.737552	0.60933	0.737552	0.60933	0.737552
GO:0000910	cytokinesis	0.648251	0.426001	0.648251	0.426001	0.648251	0.426001
GO:0005975	carbohydrate metabolic process	5.7196e-32	0.541438	3.80555e-17	0.541438	3.80555e-17	0.541438
GO:0006259	DNA metabolic process	1.03294e-05	0.211573	1.03294e-05	0.211573	1.03294e-05	0.211573
GO:0006350	transcription, DNA-dependent	0.0048747	0.521021	0.0048747	0.521021	0.0048747	0.521021
GO:0006412	translation	2.027e-07	0.52145	2.027e-07	0.52145	2.027e-07	0.52145
GO:0006457	protein folding	0.737552	0.044299	0.737552	0.044299	0.737552	0.044299
GO:0006464	protein modification process	3.97786e-13	0.162651	3.97786e-13	0.162651	3.97786e-13	0.16236
GO:0006520	cellular amino acid metabolic process	1.15191e-46	0.999521	1.58565e-17	0.999521	1.58565e-17	0.999521
GO:0006629	lipid metabolic process	4.16797e-17	0.777959	4.93311e-17	0.777959	4.93311e-17	0.777959
GO:0006766	vitamin metabolic process	3.41511e-12	0.913415	3.41511e-12	0.913415	3.41511e-12	0.913415
GO:0006810	transport	0.483182	2.25937e-06	0.485784	2.25937e-06	0.487687	2.25937e-06
GO:0006950	response to stress	1.10001e-06	0.626527	1.10001e-06	0.626527	1.10001e-06	0.626527
GO:0006996	organelle organization	0.0278045	0.00365039	0.0280788	0.00365039	0.0281052	0.00365039
GO:0006997	nucleus organization	0.913415	0.521021	0.913415	0.521021	0.913415	0.521021
GO:0007010	cytoskeleton organization	0.494307	0.228002	0.494307	0.228002	0.494307	0.228002
GO:0007047	cellular cell wall organization	0.1642	0.999521	0.1642	0.999521	0.1642	0.999521
GO:0007049	cell cycle	0.012011	0.164375	0.012011	0.164375	0.012011	0.164375
GO:0007155	cell adhesion	0.777959	0.777959	0.777959	0.777959	0.777959	0.777959
GO:0007165	signal transduction	0.214568	0.494307	0.214568	0.494307	0.214568	0.494307
GO:0008150	biological_process	0.999521	4.20114e-06	0.999521	5.16663e-06	0.999521	4.29234e-06
GO:0009404	toxin metabolic process	0.212421	0.0650913	0.212421	0.0650913	0.212421	0.0650913
GO:0009405	pathogenesis	0.503456	0.913415	0.503456	0.913415	0.503456	0.913415
GO:0016044	cellular membrane organization	0.281082	0.0937641	0.281082	0.0937641	0.281082	0.0937641
GO:0016070	RNA metabolic process	5.98109e-05	0.00886314	5.98109e-05	0.00886314	5.98109e-05	0.00886314
GO:0016192	vesicle-mediated transport	0.777959	2.24932e-05	0.777959	2.24932e-05	0.777959	2.24932e-05
GO:0019725	cellular homeostasis	0.382691	0.100577	0.382691	0.100577	0.382691	0.100577
GO:0019748	secondary metabolic process	0.001724	0.895596	0.00206496	0.895596	0.001724	0.895596
GO:0030163	protein catabolic process	8.607e-09	0.0198162	8.607e-09	0.0198162	8.607e-09	0.0198162
GO:0030436	asexual sporulation	0.214568	0.999521	0.214568	0.999521	0.214568	0.999521
GO:0030447	filamentous growth	0.541438	0.913415	0.541438	0.913415	0.541438	0.913415
GO:0032196	transposition	0.281082	0.913415	0.281082	0.913415	0.281082	0.913415
GO:0032502	developmental process	0.00886314	0.974141	0.00886314	0.974141	0.00886314	0.974141
GO:0034293	sexual sporulation	0.521021	0.895596	0.521021	0.895596	0.521021	0.895596
GO:0040023	establishment of nucleus localization	0.895596	0.322803	0.895596	0.322803	0.895596	0.322803
GO:0042221	response to chemical stimulus	0.0937641	0.895596	0.0937641	0.895596	0.0937641	0.895596
GO:0042254	ribosome biogenesis	5.90532e-05	0.0329817	5.90532e-05	0.0329817	5.90532e-05	0.0329817
GO:0045333	cellular respiration	1.10436e-07	0.999521	1.10436e-07	0.999521	1.10436e-07	0.999521
GO:0051650	establishment of vesicle localization	0.541438	0.782926	0.541438	0.782926	0.541438	0.782926
